# Supplementary material for: Chromosomal assembly of the flat oyster (Ostrea edulis L.) genome as a new genetic resource for aquaculture
Source: Evol Appl. 2022 Oct 10;15(11):1730–48. doi: 10.1111/eva.13462 (PMC9679248; doi:10.1111/eva.13462)
Supplement: Supplementary file 5 — Table S3 [file EVA-15-1730-s007.xlsx]

## Sheet: GeneID
Gene ID	UNIPROT accession	Gene Info	GO - Biological Process	GO - Cellular Component	GO - Molecular Function
scaffold1.g1178.t1	E9Q5R7	378425 [Gene Symbol: Nlrp12] [Locus Tag: ] [Chromosome: 7] [Map Location: 7|7 A1] [Description: NLR family, pyrin domain containing 12] [Gene Type: protein-coding]	GO:0032715 [Name: negative regulation of interleukin-6 production]; GO:0071345 [Name: cellular response to cytokine stimulus]; GO:0032692 [Name: negative regulation of interleukin-1 production]; GO:0043122 [Name: regulation of I-kappaB kinase/NF-kappaB signaling]; GO:0050728 [Name: negative regulation of inflammatory response]; GO:1901224 [Name: positive regulation of NIK/NF-kappaB signaling]; GO…	GO:0005737 [Name: cytoplasm]	GO:0005524 [Name: ATP binding]
scaffold1.g1464.t1	D2GXS7	100468144 [Gene Symbol: TRIM2] [Locus Tag: PANDA_001730] [Chromosome: 5] [Map Location: ] [Description: tripartite motif containing 2] [Gene Type: protein-coding]	GO:0043523 [Name: regulation of neuron apoptotic process]	GO:0005737 [Name: cytoplasm]	GO:0004842 [Name: ubiquitin-protein transferase activity]; GO:0008270 [Name: zinc ion binding]
scaffold1.g1490.t1	E1BBQ2	538123 [Gene Symbol: GPR158] [Locus Tag: ] [Chromosome: 13] [Map Location: ] [Description: G protein-coupled receptor 158] [Gene Type: protein-coding]	GO:0007186 [Name: G-protein coupled receptor signaling pathway]	GO:0005886 [Name: plasma membrane]; GO:0016021 [Name: integral component of membrane]	GO:0004930 [Name: G-protein coupled receptor activity]
scaffold1.g1740.t1	Q8C6K9	245026 [Gene Symbol: Col6a6] [Locus Tag: ] [Chromosome: 9] [Map Location: 9|9 F1] [Description: collagen, type VI, alpha 6] [Gene Type: protein-coding]	GO:0007155 [Name: cell adhesion]	GO:0005576 [Name: extracellular region]; GO:0005581 [Name: collagen trimer]; GO:0031012 [Name: extracellular matrix]	GO:0030020 [Name: extracellular matrix structural constituent conferring tensile strength]
scaffold1.g1743.t1	A6NMZ7	131873 [Gene Symbol: COL6A6] [Locus Tag: ] [Chromosome: 3] [Map Location: 3q22.1] [Description: collagen type VI alpha 6 chain] [Gene Type: protein-coding]	GO:0007155 [Name: cell adhesion]	GO:0005576 [Name: extracellular region]; GO:0031012 [Name: extracellular matrix]; GO:0005581 [Name: collagen trimer]	GO:0030020 [Name: extracellular matrix structural constituent conferring tensile strength]
scaffold1.g1744.t1	Q9W669	113063329 [Gene Symbol: LOC113063329] [Locus Tag: ] [Chromosome: 45] [Map Location: ] [Description: estrogen receptor beta-1] [Gene Type: protein-coding]	GO:0030520 [Name: intracellular estrogen receptor signaling pathway]; GO:0071392 [Name: cellular response to estradiol stimulus]	GO:0005634 [Name: nucleus]	GO:0005496 [Name: steroid binding]; GO:0004879 [Name: RNA polymerase II transcription factor activity, ligand-activated sequence-specific DNA binding]; GO:0043565 [Name: sequence-specific DNA binding]; GO:0008270 [Name: zinc ion binding]; GO:0030284 [Name: estrogen receptor activity]
scaffold1.g183.t1	A7MBB8	514616 [Gene Symbol: DOK2] [Locus Tag: ] [Chromosome: 8] [Map Location: ] [Description: docking protein 2] [Gene Type: protein-coding]	GO:0007265 [Name: Ras protein signal transduction]	-	GO:0005068 [Name: transmembrane receptor protein tyrosine kinase adaptor activity]
scaffold1.g2620.t1	Q9VVY3	40102 [Gene Symbol: Gbs-76A] [Locus Tag: Dmel_CG9619] [Chromosome: 3L] [Map Location: 76A3-76A5|3-45 cM] [Description: Glycogen binding subunit 76A] [Gene Type: protein-coding]	GO:0005979 [Name: regulation of glycogen biosynthetic process]	GO:0000164 [Name: protein phosphatase type 1 complex]	GO:0008157 [Name: protein phosphatase 1 binding]; GO:2001069 [Name: glycogen binding]
scaffold1.g2957.t1	P22897	4360 [Gene Symbol: MRC1] [Locus Tag: ] [Chromosome: 10] [Map Location: 10p12.33] [Description: mannose receptor C-type 1] [Gene Type: protein-coding]	GO:0006898 [Name: receptor-mediated endocytosis]; GO:0071353 [Name: cellular response to interleukin-4]; GO:0052031 [Name: modulation by symbiont of host defense response]; GO:0071222 [Name: cellular response to lipopolysaccharide]; GO:0071346 [Name: cellular response to interferon-gamma]	GO:0005886 [Name: plasma membrane]; GO:0010008 [Name: endosome membrane]; GO:0005887 [Name: integral component of plasma membrane]; GO:0009986 [Name: cell surface]	GO:0001618 [Name: virus receptor activity]; GO:0038023 [Name: signaling receptor activity]; GO:0004888 [Name: transmembrane signaling receptor activity]; GO:0005537 [Name: mannose binding]; GO:0038024 [Name: cargo receptor activity]
scaffold1.g3021.t1	Q8UWA5	-	-	GO:0005886 [Name: plasma membrane]; GO:0005737 [Name: cytoplasm]	GO:0004089 [Name: carbonate dehydratase activity]; GO:0008270 [Name: zinc ion binding]
scaffold1.g3115.t1	P78716	-	GO:0007018 [Name: microtubule-based movement]	GO:0005737 [Name: cytoplasm]; GO:0030286 [Name: dynein complex]; GO:0005874 [Name: microtubule]	GO:0005524 [Name: ATP binding]; GO:0008569 [Name: ATP-dependent microtubule motor activity, minus-end-directed]
scaffold1.g3809.t1	A0A1W2PR82	105371045 [Gene Symbol: PERCC1] [Locus Tag: ] [Chromosome: 16] [Map Location: 16p13.3] [Description: proline and glutamate rich with coiled coil 1] [Gene Type: protein-coding]	GO:0048546 [Name: digestive tract morphogenesis]; GO:0035883 [Name: enteroendocrine cell differentiation]	-	-
scaffold1.g3950.t1	Q80X72	74488 [Gene Symbol: Lrrc15] [Locus Tag: ] [Chromosome: 16] [Map Location: 16|16 B2] [Description: leucine rich repeat containing 15] [Gene Type: protein-coding]	GO:0030335 [Name: positive regulation of cell migration]; GO:1903077 [Name: negative regulation of protein localization to plasma membrane]; GO:0046813 [Name: receptor-mediated virion attachment to host cell]	GO:0016021 [Name: integral component of membrane]; GO:0009986 [Name: cell surface]; GO:0005615 [Name: extracellular space]; GO:0031012 [Name: extracellular matrix]	GO:0005518 [Name: collagen binding]; GO:0001968 [Name: fibronectin binding]; GO:0043236 [Name: laminin binding]
scaffold1.g4120.t1	Q9VC61	42930 [Gene Symbol: REPTOR] [Locus Tag: Dmel_CG13624] [Chromosome: 3R] [Map Location: 96A7-96A9|3-85 cM] [Description: Repressed by TOR] [Gene Type: protein-coding]	GO:0038202 [Name: TORC1 signaling]; GO:0006986 [Name: response to unfolded protein]; GO:0006357 [Name: regulation of transcription from RNA polymerase II promoter]; GO:0045893 [Name: positive regulation of transcription, DNA-templated]; GO:0042594 [Name: response to starvation]	GO:0005829 [Name: cytosol]; GO:0005634 [Name: nucleus]	GO:0000981 [Name: RNA polymerase II transcription factor activity, sequence-specific DNA binding]; GO:0046982 [Name: protein heterodimerization activity]; GO:0000977 [Name: RNA polymerase II regulatory region sequence-specific DNA binding]
scaffold1.g4473.t1	Q642H2	436975 [Gene Symbol: crebl2] [Locus Tag: ] [Chromosome: 4] [Map Location: ] [Description: cAMP responsive element binding protein-like 2] [Gene Type: protein-coding]	GO:0046889 [Name: positive regulation of lipid biosynthetic process]; GO:0030154 [Name: cell differentiation]; GO:0046326 [Name: positive regulation of glucose import]; GO:0045600 [Name: positive regulation of fat cell differentiation]; GO:0045893 [Name: positive regulation of transcription, DNA-templated]; GO:0006355 [Name: regulation of transcription, DNA-templated]	GO:0005634 [Name: nucleus]	GO:0003677 [Name: DNA binding]; GO:0003700 [Name: transcription factor activity, sequence-specific DNA binding]
scaffold1.g4533.t1	Q9UHN6	23670 [Gene Symbol: CEMIP2] [Locus Tag: ] [Chromosome: 9] [Map Location: 9q21.13] [Description: cell migration inducing hyaluronidase 2] [Gene Type: protein-coding]	GO:0001525 [Name: angiogenesis]; GO:1903670 [Name: regulation of sprouting angiogenesis]; GO:0030214 [Name: hyaluronan catabolic process]	GO:0016021 [Name: integral component of membrane]; GO:0005886 [Name: plasma membrane]; GO:0043231 [Name: intracellular membrane-bounded organelle]; GO:0070062 [Name: extracellular exosome]; GO:0005887 [Name: integral component of plasma membrane]	GO:0005509 [Name: calcium ion binding]; GO:0045296 [Name: cadherin binding]; GO:0004415 [Name: hyalurononglucosaminidase activity]
scaffold1.g4572.t1	Q4G0S4	339761 [Gene Symbol: CYP27C1] [Locus Tag: ] [Chromosome: 2] [Map Location: 2q14.3] [Description: cytochrome P450 family 27 subfamily C member 1] [Gene Type: protein-coding]	GO:0042573 [Name: retinoic acid metabolic process]; GO:0042572 [Name: retinol metabolic process]; GO:0042574 [Name: retinal metabolic process]	GO:0031966 [Name: mitochondrial membrane]; GO:0005739 [Name: mitochondrion]; GO:0043231 [Name: intracellular membrane-bounded organelle]	GO:0020037 [Name: heme binding]; GO:0005506 [Name: iron ion binding]; GO:0001972 [Name: retinoic acid binding]; GO:0005502 [Name: 11-cis retinal binding]; GO:1904768 [Name: all-trans-retinol binding]; GO:0004497 [Name: monooxygenase activity]; GO:0005503 [Name: all-trans retinal binding]
scaffold1.g4618.t1	P45864	938195 [Gene Symbol: uvsE] [Locus Tag: BSU_37200] [Chromosome: ] [Map Location: ] [Description: UV DNA damage repair endonuclease] [Gene Type: protein-coding]	GO:0006290 [Name: pyrimidine dimer repair]; GO:0009411 [Name: response to UV]; GO:0006289 [Name: nucleotide-excision repair]	-	GO:0004519 [Name: endonuclease activity]
scaffold1.g4776.t1	P68661	945147 [Gene Symbol: ybcO] [Locus Tag: b0549] [Chromosome: ] [Map Location: ] [Description: DLP12 prophage; putative nuclease YbcO] [Gene Type: protein-coding]	GO:0090305 [Name: nucleic acid phosphodiester bond hydrolysis]	-	GO:0004518 [Name: nuclease activity]; GO:0046872 [Name: metal ion binding]
scaffold1.g512.t1	O57337	395128 [Gene Symbol: HES4] [Locus Tag: ] [Chromosome: 21] [Map Location: ] [Description: hes family bHLH transcription factor 4] [Gene Type: protein-coding]	GO:0009952 [Name: anterior/posterior pattern specification]; GO:0006357 [Name: regulation of transcription from RNA polymerase II promoter]; GO:0050767 [Name: regulation of neurogenesis]; GO:0045665 [Name: negative regulation of neuron differentiation]	GO:0005634 [Name: nucleus]	GO:0042803 [Name: protein homodimerization activity]; GO:0046982 [Name: protein heterodimerization activity]; GO:0000978 [Name: RNA polymerase II core promoter proximal region sequence-specific DNA binding]; GO:0000981 [Name: RNA polymerase II transcription factor activity, sequence-specific DNA binding]
scaffold1.g539.t1	P86854	-	-	GO:0005576 [Name: extracellular region]	GO:0030246 [Name: carbohydrate binding]
scaffold1.g763.t1	Q8K025	212398 [Gene Symbol: Frat2] [Locus Tag: ] [Chromosome: 19] [Map Location: 19 C3|19 35.33 cM] [Description: frequently rearranged in advanced T cell lymphomas 2] [Gene Type: protein-coding]	GO:0016055 [Name: Wnt signaling pathway]	GO:0005737 [Name: cytoplasm]	GO:0003674 [Name: molecular_function]
scaffold1.g881.t1	Q9NRA2	26503 [Gene Symbol: SLC17A5] [Locus Tag: ] [Chromosome: 6] [Map Location: 6q13] [Description: solute carrier family 17 member 5] [Gene Type: protein-coding]	GO:0015739 [Name: sialic acid transport]; GO:0006865 [Name: amino acid transport]; GO:0006811 [Name: ion transport]; GO:0006820 [Name: anion transport]; GO:0009617 [Name: response to bacterium]	GO:0030672 [Name: synaptic vesicle membrane]; GO:0005764 [Name: lysosome]; GO:0005829 [Name: cytosol]; GO:0016021 [Name: integral component of membrane]; GO:0016020 [Name: membrane]; GO:0005765 [Name: lysosomal membrane]; GO:0005886 [Name: plasma membrane]; GO:0005887 [Name: integral component of plasma membrane]	GO:0022857 [Name: transmembrane transporter activity]; GO:0005351 [Name: sugar:proton symporter activity]; GO:0015136 [Name: sialic acid transmembrane transporter activity]
scaffold1.g898.t1	A8AAQ5	5562494 [Gene Symbol: IGNI_RS04265] [Locus Tag: IGNI_RS04265] [Chromosome: ] [Map Location: ] [Description: hydrogenase maturation nickel metallochaperone HypA] [Gene Type: protein-coding]	GO:0006464 [Name: cellular protein modification process]; GO:0051604 [Name: protein maturation]	-	GO:0016151 [Name: nickel cation binding]; GO:0008270 [Name: zinc ion binding]
scaffold10.g35661.t1	G5EE06	3565968 [Gene Symbol: fut-5] [Locus Tag: CELE_T05A7.10] [Chromosome: II] [Map Location: ] [Description: Alpha-(1,3)-fucosyltransferase fut-5] [Gene Type: protein-coding]	GO:0036065 [Name: fucosylation]; GO:0006486 [Name: protein glycosylation]	GO:0032580 [Name: Golgi cisterna membrane]; GO:0016021 [Name: integral component of membrane]	GO:0017060 [Name: 3-galactosyl-N-acetylglucosaminide 4-alpha-L-fucosyltransferase activity]; GO:0046872 [Name: metal ion binding]
scaffold10.g35996.t1	P12032	21857 [Gene Symbol: Timp1] [Locus Tag: ] [Chromosome: X] [Map Location: X A1.3|X 16.38 cM] [Description: tissue inhibitor of metalloproteinase 1] [Gene Type: protein-coding]	GO:0051045 [Name: negative regulation of membrane protein ectodomain proteolysis]; GO:2001044 [Name: regulation of integrin-mediated signaling pathway]; GO:0010951 [Name: negative regulation of endopeptidase activity]; GO:1905049 [Name: negative regulation of metallopeptidase activity]; GO:0043434 [Name: response to peptide hormone]; GO:0034097 [Name: response to cytokine]; GO:0051216 [Name: cart…	GO:0005615 [Name: extracellular space]; GO:0005604 [Name: basement membrane]; GO:0031012 [Name: extracellular matrix]	GO:0008270 [Name: zinc ion binding]; GO:0008083 [Name: growth factor activity]; GO:0005125 [Name: cytokine activity]; GO:0030414 [Name: peptidase inhibitor activity]; GO:0008191 [Name: metalloendopeptidase inhibitor activity]; GO:0002020 [Name: protease binding]; GO:0004857 [Name: enzyme inhibitor activity]
scaffold10.g36215.t1	B9A8D7	111119806 [Gene Symbol: LOC111119806] [Locus Tag: ] [Chromosome: 2] [Map Location: ] [Description: serine protease inhibitor Cvsi-2-like] [Gene Type: protein-coding]	-	GO:0005576 [Name: extracellular region]	GO:0004867 [Name: serine-type endopeptidase inhibitor activity]
scaffold10.g36337.t1	B1KPU0	-	-	-	GO:0005506 [Name: iron ion binding]; GO:0070041 [Name: rRNA (uridine-C5-)-methyltransferase activity]; GO:0051539 [Name: 4 iron, 4 sulfur cluster binding]; GO:0003723 [Name: RNA binding]
scaffold10.g36466.t1	H2A0M0	-	-	GO:0005576 [Name: extracellular region]	-
scaffold10.g36467.t1	H2A0M0	-	-	GO:0005576 [Name: extracellular region]	-
scaffold10.g36527.t1	B3EWZ5	-	-	GO:0005576 [Name: extracellular region]; GO:0016020 [Name: membrane]	-
scaffold10.g36776.t1	O09164	20657 [Gene Symbol: Sod3] [Locus Tag: ] [Chromosome: 5] [Map Location: 5 C1|5 27.92 cM] [Description: superoxide dismutase 3, extracellular] [Gene Type: protein-coding]	GO:0001666 [Name: response to hypoxia]; GO:0019430 [Name: removal of superoxide radicals]; GO:0046688 [Name: response to copper ion]; GO:0097746 [Name: regulation of blood vessel diameter]	GO:0005737 [Name: cytoplasm]; GO:0005634 [Name: nucleus]; GO:0005796 [Name: Golgi lumen]; GO:0005615 [Name: extracellular space]	GO:0004784 [Name: superoxide dismutase activity]; GO:0005507 [Name: copper ion binding]
scaffold10.g36777.t1	O09164	20657 [Gene Symbol: Sod3] [Locus Tag: ] [Chromosome: 5] [Map Location: 5 C1|5 27.92 cM] [Description: superoxide dismutase 3, extracellular] [Gene Type: protein-coding]	GO:0001666 [Name: response to hypoxia]; GO:0019430 [Name: removal of superoxide radicals]; GO:0046688 [Name: response to copper ion]; GO:0097746 [Name: regulation of blood vessel diameter]	GO:0005737 [Name: cytoplasm]; GO:0005634 [Name: nucleus]; GO:0005796 [Name: Golgi lumen]; GO:0005615 [Name: extracellular space]	GO:0004784 [Name: superoxide dismutase activity]; GO:0005507 [Name: copper ion binding]
scaffold10.g37020.t1	Q5ZT34	-	GO:0009102 [Name: biotin biosynthetic process]; GO:0032259 [Name: methylation]	-	GO:0010340 [Name: carboxyl-O-methyltransferase activity]
scaffold10.g37196.t1	Q9P7W3	2539879 [Gene Symbol: SPBC1703.07] [Locus Tag: SPBC1703.07] [Chromosome: II] [Map Location: ] [Description: putative ATP citrate synthase subunit 1] [Gene Type: protein-coding]	GO:0006633 [Name: fatty acid biosynthetic process]; GO:0006085 [Name: acetyl-CoA biosynthetic process]; GO:0006091 [Name: generation of precursor metabolites and energy]; GO:0006101 [Name: citrate metabolic process]	GO:0005634 [Name: nucleus]; GO:0005829 [Name: cytosol]	GO:0003878 [Name: ATP citrate synthase activity]; GO:0005524 [Name: ATP binding]; GO:0046872 [Name: metal ion binding]
scaffold2.g5236.t1	P49263	398040 [Gene Symbol: ptx.S] [Locus Tag: XELAEV_18025810mg] [Chromosome: 4S] [Map Location: ] [Description: pentraxin S homeolog] [Gene Type: protein-coding]	-	-	GO:0046872 [Name: metal ion binding]
scaffold2.g5972.t1	A7YY35	614993 [Gene Symbol: KIAA2012] [Locus Tag: ] [Chromosome: 2] [Map Location: ] [Description: KIAA2012] [Gene Type: protein-coding]	-	-	-
scaffold2.g6270.t1	Q9UGM3	1755 [Gene Symbol: DMBT1] [Locus Tag: ] [Chromosome: 10] [Map Location: 10q26.13] [Description: deleted in malignant brain tumors 1] [Gene Type: protein-coding]	GO:0042494 [Name: detection of bacterial lipoprotein]; GO:0043152 [Name: induction of bacterial agglutination]; GO:0061844 [Name: antimicrobial humoral immune response mediated by antimicrobial peptide]; GO:0006952 [Name: defense response]; GO:0007275 [Name: multicellular organism development]; GO:0050830 [Name: defense response to Gram-positive bacterium]; GO:0050829 [Name: defense response to G…	GO:0019898 [Name: extrinsic component of membrane]; GO:0030670 [Name: phagocytic vesicle membrane]; GO:0005737 [Name: cytoplasm]; GO:0031012 [Name: extracellular matrix]; GO:0042589 [Name: zymogen granule membrane]; GO:0070062 [Name: extracellular exosome]; GO:0005615 [Name: extracellular space]; GO:0005576 [Name: extracellular region]	GO:0001530 [Name: lipopolysaccharide binding]; GO:0003677 [Name: DNA binding]; GO:0035375 [Name: zymogen binding]; GO:0038187 [Name: pattern recognition receptor activity]; GO:1904399 [Name: heparan sulfate binding]; GO:0070891 [Name: lipoteichoic acid binding]; GO:0005044 [Name: scavenger receptor activity]; GO:0048306 [Name: calcium-dependent protein binding]; GO:0050840 [Name: extracellular ma…
scaffold2.g6654.t1	Q75VN4	-	GO:0050829 [Name: defense response to Gram-negative bacterium]; GO:0050830 [Name: defense response to Gram-positive bacterium]	GO:0005576 [Name: extracellular region]; GO:0000786 [Name: nucleosome]; GO:0005634 [Name: nucleus]	GO:0044877 [Name: macromolecular complex binding]; GO:0003677 [Name: DNA binding]; GO:0046982 [Name: protein heterodimerization activity]
scaffold2.g6799.t1	O74984	2538739 [Gene Symbol: SPCC338.06c] [Locus Tag: SPCC338.06c] [Chromosome: III] [Map Location: ] [Description: putative Hsp20 family protein] [Gene Type: protein-coding]	GO:0061077 [Name: chaperone-mediated protein folding]	GO:0005739 [Name: mitochondrion]	GO:0003674 [Name: molecular_function]
scaffold2.g7004.t1	B3QA01	-	GO:0006166 [Name: purine ribonucleoside salvage]; GO:0044209 [Name: AMP salvage]; GO:0006168 [Name: adenine salvage]	GO:0005737 [Name: cytoplasm]	GO:0003999 [Name: adenine phosphoribosyltransferase activity]
scaffold2.g7930.t1	Q90660	374012 [Gene Symbol: BIRC3] [Locus Tag: ] [Chromosome: 1] [Map Location: ] [Description: baculoviral IAP repeat containing 3] [Gene Type: protein-coding]	GO:0051726 [Name: regulation of cell cycle]; GO:0043066 [Name: negative regulation of apoptotic process]; GO:0060546 [Name: negative regulation of necroptotic process]; GO:0031398 [Name: positive regulation of protein ubiquitination]	GO:0005634 [Name: nucleus]; GO:0005737 [Name: cytoplasm]	GO:0046872 [Name: metal ion binding]; GO:0061630 [Name: ubiquitin protein ligase activity]; GO:0043027 [Name: cysteine-type endopeptidase inhibitor activity involved in apoptotic process]
scaffold2.g8096.t1	B9A8D7	111119806 [Gene Symbol: LOC111119806] [Locus Tag: ] [Chromosome: 2] [Map Location: ] [Description: serine protease inhibitor Cvsi-2-like] [Gene Type: protein-coding]	-	GO:0005576 [Name: extracellular region]	GO:0004867 [Name: serine-type endopeptidase inhibitor activity]
scaffold2.g8108.t1	Q9U3P2	181561 [Gene Symbol: syg-2] [Locus Tag: CELE_C26G2.1] [Chromosome: X] [Map Location: ] [Description: Synaptogenesis protein syg-2] [Gene Type: protein-coding]	GO:0008039 [Name: synaptic target recognition]; GO:0098609 [Name: cell-cell adhesion]; GO:0035418 [Name: protein localization to synapse]; GO:0050808 [Name: synapse organization]; GO:0007267 [Name: cell-cell signaling]; GO:0007416 [Name: synapse assembly]; GO:0048668 [Name: collateral sprouting]	GO:0045202 [Name: synapse]; GO:0005887 [Name: integral component of plasma membrane]; GO:0005911 [Name: cell-cell junction]	GO:0050839 [Name: cell adhesion molecule binding]; GO:0042803 [Name: protein homodimerization activity]
scaffold2.g8141.t1	A2AV25	98970 [Gene Symbol: Fibcd1] [Locus Tag: ] [Chromosome: 2] [Map Location: 2|2 B] [Description: fibrinogen C domain containing 1] [Gene Type: protein-coding]	GO:0007155 [Name: cell adhesion]	GO:0016020 [Name: membrane]; GO:0016021 [Name: integral component of membrane]; GO:0005615 [Name: extracellular space]	GO:0005102 [Name: receptor binding]; GO:0008061 [Name: chitin binding]; GO:0046872 [Name: metal ion binding]
scaffold2.g8354.t1	Q8RZB5	4325762 [Gene Symbol: LOC4325762] [Locus Tag: OSNPB_010949500] [Chromosome: 1] [Map Location: ] [Description: probable calcium-binding protein CML10] [Gene Type: protein-coding]	-	GO:0005739 [Name: mitochondrion]	GO:0005509 [Name: calcium ion binding]
scaffold2.g8484.t1	P20478	32087 [Gene Symbol: Gs2] [Locus Tag: Dmel_CG1743] [Chromosome: X] [Map Location: 10B11-10B11|1-34 cM] [Description: Glutamine synthetase 2] [Gene Type: protein-coding]	GO:0045213 [Name: neurotransmitter receptor metabolic process]; GO:0006538 [Name: glutamate catabolic process]; GO:0006542 [Name: glutamine biosynthetic process]; GO:0007416 [Name: synapse assembly]	GO:0005737 [Name: cytoplasm]	GO:0004356 [Name: glutamate-ammonia ligase activity]; GO:0005524 [Name: ATP binding]
scaffold2.g8538.t1	D8VNS8	-	-	GO:0005576 [Name: extracellular region]	GO:0090729 [Name: toxin activity]
scaffold2.g8539.t1	D8VNS9	-	-	GO:0005576 [Name: extracellular region]	GO:0090729 [Name: toxin activity]
scaffold2.g9135.t1	Q4ZJM9	239659 [Gene Symbol: C1ql4] [Locus Tag: ] [Chromosome: 15] [Map Location: 15|15 F1] [Description: complement component 1, q subcomponent-like 4] [Gene Type: protein-coding]	GO:0070373 [Name: negative regulation of ERK1 and ERK2 cascade]; GO:0048147 [Name: negative regulation of fibroblast proliferation]; GO:0045599 [Name: negative regulation of fat cell differentiation]	GO:0005581 [Name: collagen trimer]; GO:0005615 [Name: extracellular space]	GO:0042802 [Name: identical protein binding]
scaffold2.g9181.t1	Q4ZJM9	239659 [Gene Symbol: C1ql4] [Locus Tag: ] [Chromosome: 15] [Map Location: 15|15 F1] [Description: complement component 1, q subcomponent-like 4] [Gene Type: protein-coding]	GO:0070373 [Name: negative regulation of ERK1 and ERK2 cascade]; GO:0048147 [Name: negative regulation of fibroblast proliferation]; GO:0045599 [Name: negative regulation of fat cell differentiation]	GO:0005581 [Name: collagen trimer]; GO:0005615 [Name: extracellular space]	GO:0042802 [Name: identical protein binding]
scaffold3.g10278.t1	Q9K0H2	-	GO:0006541 [Name: glutamine metabolic process]; GO:0000105 [Name: histidine biosynthetic process]	GO:0005737 [Name: cytoplasm]	GO:0000107 [Name: imidazoleglycerol-phosphate synthase activity]; GO:0016829 [Name: lyase activity]; GO:0004359 [Name: glutaminase activity]
scaffold3.g10531.t1	Q90844	396119 [Gene Symbol: FST] [Locus Tag: ] [Chromosome: Z] [Map Location: ] [Description: follistatin] [Gene Type: protein-coding]	GO:1902864 [Name: negative regulation of embryonic camera-type eye development]; GO:1901390 [Name: positive regulation of transforming growth factor beta activation]; GO:1902870 [Name: negative regulation of amacrine cell differentiation]; GO:1902876 [Name: negative regulation of embryonic pattern specification]; GO:0046670 [Name: positive regulation of retinal cell programmed cell death]; GO:004…	GO:0005615 [Name: extracellular space]	GO:0048185 [Name: activin binding]; GO:0050840 [Name: extracellular matrix binding]; GO:0005518 [Name: collagen binding]; GO:0005509 [Name: calcium ion binding]
scaffold3.g11221.t1	Q10J94	4333170 [Gene Symbol: LOC4333170] [Locus Tag: OSNPB_030429000] [Chromosome: 3] [Map Location: ] [Description: cysteine proteinase inhibitor 8-like] [Gene Type: protein-coding]	GO:0006952 [Name: defense response]	GO:0005576 [Name: extracellular region]	GO:0004869 [Name: cysteine-type endopeptidase inhibitor activity]
scaffold3.g11527.t1	Q2UY09	340267 [Gene Symbol: COL28A1] [Locus Tag: ] [Chromosome: 7] [Map Location: 7p21.3] [Description: collagen type XXVIII alpha 1 chain] [Gene Type: protein-coding]	GO:0007155 [Name: cell adhesion]; GO:0030198 [Name: extracellular matrix organization]; GO:0030199 [Name: collagen fibril organization]	GO:0005788 [Name: endoplasmic reticulum lumen]; GO:0005615 [Name: extracellular space]; GO:0031012 [Name: extracellular matrix]; GO:0005604 [Name: basement membrane]; GO:0005581 [Name: collagen trimer]; GO:0005576 [Name: extracellular region]	GO:0005201 [Name: extracellular matrix structural constituent]; GO:0004867 [Name: serine-type endopeptidase inhibitor activity]
scaffold3.g12261.t1	P22031	-	-	GO:0005737 [Name: cytoplasm]	GO:0030246 [Name: carbohydrate binding]
scaffold3.g12608.t1	Q57362	-	GO:0055085 [Name: transmembrane transport]; GO:0009992 [Name: cellular water homeostasis]	GO:0016021 [Name: integral component of membrane]; GO:0005886 [Name: plasma membrane]	-
scaffold3.g12800.t1	Q9N0C7	102132496 [Gene Symbol: EPDR1] [Locus Tag: ] [Chromosome: 3] [Map Location: ] [Description: ependymin related 1] [Gene Type: protein-coding]	GO:0007160 [Name: cell-matrix adhesion]	GO:0005576 [Name: extracellular region]; GO:0043202 [Name: lysosomal lumen]	GO:0008289 [Name: lipid binding]; GO:0005509 [Name: calcium ion binding]
scaffold3.g13094.t1	P38989	850589 [Gene Symbol: SMC2] [Locus Tag: YFR031C] [Chromosome: VI] [Map Location: ] [Description: condensin subunit SMC2] [Gene Type: protein-coding]	GO:0051307 [Name: meiotic chromosome separation]; GO:0070550 [Name: rDNA condensation]; GO:0007076 [Name: mitotic chromosome condensation]; GO:0007130 [Name: synaptonemal complex assembly]; GO:0010032 [Name: meiotic chromosome condensation]; GO:0070058 [Name: tRNA gene clustering]; GO:1903342 [Name: negative regulation of meiotic DNA double-strand break formation]; GO:0000070 [Name: mitotic siste…	GO:0005739 [Name: mitochondrion]; GO:0005634 [Name: nucleus]; GO:0000796 [Name: condensin complex]	GO:0003682 [Name: chromatin binding]; GO:0003690 [Name: double-stranded DNA binding]; GO:0005524 [Name: ATP binding]; GO:0016887 [Name: ATPase activity]; GO:0000217 [Name: DNA secondary structure binding]; GO:0003680 [Name: AT DNA binding]
scaffold3.g13884.t1	Q91ZI0	107934 [Gene Symbol: Celsr3] [Locus Tag: ] [Chromosome: 9] [Map Location: 9|9 F2] [Description: cadherin, EGF LAG seven-pass G-type receptor 3] [Gene Type: protein-coding]	GO:0007413 [Name: axonal fasciculation]; GO:0036514 [Name: dopaminergic neuron axon guidance]; GO:0060271 [Name: cilium assembly]; GO:0001932 [Name: regulation of protein phosphorylation]; GO:0007156 [Name: homophilic cell adhesion via plasma membrane adhesion molecules]; GO:0098609 [Name: cell-cell adhesion]; GO:0001764 [Name: neuron migration]; GO:1904938 [Name: planar cell polarity pathway inv…	GO:0016021 [Name: integral component of membrane]; GO:0005886 [Name: plasma membrane]	GO:0005509 [Name: calcium ion binding]; GO:0004930 [Name: G-protein coupled receptor activity]
scaffold4.g14733.t1	P42328	-	-	-	GO:0004022 [Name: alcohol dehydrogenase (NAD) activity]; GO:0008270 [Name: zinc ion binding]
scaffold4.g14860.t1	Q6C553	2911845 [Gene Symbol: YALI0_E20933g] [Locus Tag: YALI0_E20933g] [Chromosome: E] [Map Location: ] [Description: YALI0E20933p] [Gene Type: protein-coding]	GO:0006355 [Name: regulation of transcription, DNA-templated]; GO:0006351 [Name: transcription, DNA-templated]; GO:0006336 [Name: DNA replication-independent nucleosome assembly]	GO:0000417 [Name: HIR complex]; GO:0005634 [Name: nucleus]	-
scaffold4.g15533.t1	Q87AD6	58017410 [Gene Symbol: PD_RS10010] [Locus Tag: PD_RS10010] [Chromosome: ] [Map Location: ] [Description: TIGR01244 family phosphatase] [Gene Type: protein-coding]	GO:0006749 [Name: glutathione metabolic process]	-	GO:0050313 [Name: sulfur dioxygenase activity]; GO:0016788 [Name: hydrolase activity, acting on ester bonds]; GO:0046872 [Name: metal ion binding]
scaffold4.g16052.t1	P80457	280960 [Gene Symbol: XDH] [Locus Tag: ] [Chromosome: 11] [Map Location: ] [Description: xanthine dehydrogenase] [Gene Type: protein-coding]	GO:0009115 [Name: xanthine catabolic process]	GO:0002197 [Name: xanthine dehydrogenase complex]; GO:0005615 [Name: extracellular space]; GO:0005777 [Name: peroxisome]	GO:0005506 [Name: iron ion binding]; GO:0009055 [Name: electron carrier activity]; GO:0043546 [Name: molybdopterin cofactor binding]; GO:0016491 [Name: oxidoreductase activity]; GO:0050660 [Name: flavin adenine dinucleotide binding]; GO:0004854 [Name: xanthine dehydrogenase activity]; GO:0004855 [Name: xanthine oxidase activity]; GO:0042803 [Name: protein homodimerization activity]; GO:0071949 [N…
scaffold4.g16081.t1	Q80TH2	59079 [Gene Symbol: Erbin] [Locus Tag: ] [Chromosome: 13] [Map Location: 13|13 D1] [Description: Erbb2 interacting protein] [Gene Type: protein-coding]	GO:0032495 [Name: response to muramyl dipeptide]; GO:0032496 [Name: response to lipopolysaccharide]; GO:0006605 [Name: protein targeting]; GO:0070433 [Name: negative regulation of nucleotide-binding oligomerization domain containing 2 signaling pathway]; GO:0071356 [Name: cellular response to tumor necrosis factor]; GO:0071638 [Name: negative regulation of monocyte chemotactic protein-1 productio…	GO:0005737 [Name: cytoplasm]; GO:0005634 [Name: nucleus]; GO:0016607 [Name: nuclear speck]; GO:0030054 [Name: cell junction]; GO:0098794 [Name: postsynapse]; GO:0098978 [Name: glutamatergic synapse]; GO:0016323 [Name: basolateral plasma membrane]; GO:0030056 [Name: hemidesmosome]; GO:0031594 [Name: neuromuscular junction]; GO:0031965 [Name: nuclear membrane]; GO:0005886 [Name: plasma membrane]; G…	GO:0005176 [Name: ErbB-2 class receptor binding]; GO:0005102 [Name: receptor binding]
scaffold4.g16333.t1	Q80VH0	242248 [Gene Symbol: Bank1] [Locus Tag: ] [Chromosome: 3] [Map Location: 3 G3|3 63.04 cM] [Description: B cell scaffold protein with ankyrin repeats 1] [Gene Type: protein-coding]	GO:0045947 [Name: negative regulation of translational initiation]; GO:0050731 [Name: positive regulation of peptidyl-tyrosine phosphorylation]; GO:0042113 [Name: B cell activation]; GO:0009617 [Name: response to bacterium]; GO:0050869 [Name: negative regulation of B cell activation]; GO:0032715 [Name: negative regulation of interleukin-6 production]; GO:0043410 [Name: positive regulation of MAPK…	GO:0048471 [Name: perinuclear region of cytoplasm]	GO:1990782 [Name: protein tyrosine kinase binding]; GO:0005102 [Name: receptor binding]
scaffold4.g16562.t1	Q28262	403848 [Gene Symbol: PLA2G7] [Locus Tag: ] [Chromosome: 12] [Map Location: ] [Description: phospholipase A2 group VII] [Gene Type: protein-coding]	GO:0034638 [Name: phosphatidylcholine catabolic process]; GO:0046469 [Name: platelet activating factor metabolic process]	GO:0034364 [Name: high-density lipoprotein particle]; GO:0034362 [Name: low-density lipoprotein particle]	GO:0047499 [Name: calcium-independent phospholipase A2 activity]; GO:0003847 [Name: 1-alkyl-2-acetylglycerophosphocholine esterase activity]
scaffold4.g16904.t1	P18723	-	-	GO:0005634 [Name: nucleus]	GO:0003677 [Name: DNA binding]; GO:0046872 [Name: metal ion binding]
scaffold4.g17083.t1	B8FN26	-	GO:0006435 [Name: threonyl-tRNA aminoacylation]	GO:0005737 [Name: cytoplasm]	GO:0000049 [Name: tRNA binding]; GO:0005524 [Name: ATP binding]; GO:0004829 [Name: threonine-tRNA ligase activity]; GO:0046872 [Name: metal ion binding]
scaffold4.g17185.t1	P02467	107054802 [Gene Symbol: SGK494] [Locus Tag: ] [Chromosome: 19] [Map Location: ] [Description: uncharacterized serine/threonine-protein kinase SgK494] [Gene Type: protein-coding]	GO:0030198 [Name: extracellular matrix organization]	GO:0031012 [Name: extracellular matrix]; GO:0005584 [Name: collagen type I trimer]; GO:0005615 [Name: extracellular space]; GO:0005583 [Name: fibrillar collagen trimer]	GO:0005201 [Name: extracellular matrix structural constituent]; GO:0046872 [Name: metal ion binding]
scaffold4.g17274.t1	P20481	100533443 [Gene Symbol: LOC100533443] [Locus Tag: ] [Chromosome: Un] [Map Location: ] [Description: buccalin precursor] [Gene Type: protein-coding]	GO:0007218 [Name: neuropeptide signaling pathway]	GO:0005576 [Name: extracellular region]	-
scaffold4.g17357.t1	P98133	281154 [Gene Symbol: FBN1] [Locus Tag: ] [Chromosome: 10] [Map Location: ] [Description: fibrillin 1] [Gene Type: protein-coding]	GO:0034199 [Name: activation of protein kinase A activity]; GO:0010737 [Name: protein kinase A signaling]; GO:0009653 [Name: anatomical structure morphogenesis]; GO:0042593 [Name: glucose homeostasis]; GO:0006006 [Name: glucose metabolic process]	GO:0005576 [Name: extracellular region]; GO:0001527 [Name: microfibril]; GO:0005615 [Name: extracellular space]; GO:0031012 [Name: extracellular matrix]	GO:0008201 [Name: heparin binding]; GO:0005179 [Name: hormone activity]; GO:0005509 [Name: calcium ion binding]; GO:0005201 [Name: extracellular matrix structural constituent]
scaffold4.g17390.t1	P98133	281154 [Gene Symbol: FBN1] [Locus Tag: ] [Chromosome: 10] [Map Location: ] [Description: fibrillin 1] [Gene Type: protein-coding]	GO:0034199 [Name: activation of protein kinase A activity]; GO:0010737 [Name: protein kinase A signaling]; GO:0009653 [Name: anatomical structure morphogenesis]; GO:0042593 [Name: glucose homeostasis]; GO:0006006 [Name: glucose metabolic process]	GO:0005576 [Name: extracellular region]; GO:0001527 [Name: microfibril]; GO:0005615 [Name: extracellular space]; GO:0031012 [Name: extracellular matrix]	GO:0008201 [Name: heparin binding]; GO:0005179 [Name: hormone activity]; GO:0005509 [Name: calcium ion binding]; GO:0005201 [Name: extracellular matrix structural constituent]
scaffold4.g17664.t1	Q5BKR2	97086 [Gene Symbol: Slc9b2] [Locus Tag: ] [Chromosome: 3] [Map Location: 3|3 G3] [Description: solute carrier family 9, subfamily B (NHA2, cation proton antiporter 2), member 2] [Gene Type: protein-coding]	GO:0030317 [Name: flagellated sperm motility]; GO:0072583 [Name: clathrin-dependent endocytosis]; GO:0006814 [Name: sodium ion transport]; GO:2001206 [Name: positive regulation of osteoclast development]; GO:0061178 [Name: regulation of insulin secretion involved in cellular response to glucose stimulus]	GO:0016323 [Name: basolateral plasma membrane]; GO:0097228 [Name: sperm principal piece]; GO:0030672 [Name: synaptic vesicle membrane]; GO:0005743 [Name: mitochondrial inner membrane]; GO:0005886 [Name: plasma membrane]; GO:0016021 [Name: integral component of membrane]; GO:0010008 [Name: endosome membrane]; GO:0031966 [Name: mitochondrial membrane]; GO:0097708 [Name: intracellular vesicle]	GO:0042802 [Name: identical protein binding]; GO:0015385 [Name: sodium:proton antiporter activity]; GO:0010348 [Name: lithium:proton antiporter activity]
scaffold4.g18184.t1	P14533	-	GO:0019722 [Name: calcium-mediated signaling]	-	GO:0005509 [Name: calcium ion binding]
scaffold4.g18423.t1	Q8CFR0	226359 [Gene Symbol: C1ql2] [Locus Tag: ] [Chromosome: 1] [Map Location: 1|1 E2.3] [Description: complement component 1, q subcomponent-like 2] [Gene Type: protein-coding]	-	GO:0005581 [Name: collagen trimer]; GO:0032991 [Name: macromolecular complex]; GO:0005576 [Name: extracellular region]	GO:0042802 [Name: identical protein binding]
scaffold4.g18538.t1	Q58DT4	539606 [Gene Symbol: PYCR1] [Locus Tag: ] [Chromosome: 19] [Map Location: ] [Description: pyrroline-5-carboxylate reductase 1] [Gene Type: protein-coding]	GO:0034599 [Name: cellular response to oxidative stress]; GO:0055129 [Name: L-proline biosynthetic process]; GO:0006561 [Name: proline biosynthetic process]	GO:0005739 [Name: mitochondrion]	GO:0004735 [Name: pyrroline-5-carboxylate reductase activity]
scaffold4.g18561.t1	Q86YT5	284111 [Gene Symbol: SLC13A5] [Locus Tag: ] [Chromosome: 17] [Map Location: 17p13.1] [Description: solute carrier family 13 member 5] [Gene Type: protein-coding]	GO:0098656 [Name: anion transmembrane transport]; GO:0015746 [Name: citrate transport]	GO:0005886 [Name: plasma membrane]; GO:0005654 [Name: nucleoplasm]; GO:0016021 [Name: integral component of membrane]; GO:0005829 [Name: cytosol]	GO:0017153 [Name: sodium:dicarboxylate symporter activity]; GO:0015137 [Name: citrate transmembrane transporter activity]; GO:0015141 [Name: succinate transmembrane transporter activity]
scaffold5.g19383.t1	E3G4M5	-	GO:0009245 [Name: lipid A biosynthetic process]	GO:0009279 [Name: cell outer membrane]	GO:0016416 [Name: O-palmitoyltransferase activity]
scaffold5.g19951.t1	O93530	398079 [Gene Symbol: wrn.L] [Locus Tag: XELAEV_18006174mg] [Chromosome: 1L] [Map Location: ] [Description: Werner syndrome, RecQ helicase-like L homeolog] [Gene Type: protein-coding]	GO:0006259 [Name: DNA metabolic process]; GO:0006281 [Name: DNA repair]; GO:0006260 [Name: DNA replication]; GO:0006310 [Name: DNA recombination]	GO:0005654 [Name: nucleoplasm]; GO:0005730 [Name: nucleolus]	GO:0043138 [Name: 3'-5' DNA helicase activity]; GO:0008408 [Name: 3'-5' exonuclease activity]; GO:0000287 [Name: magnesium ion binding]; GO:0003677 [Name: DNA binding]; GO:0005524 [Name: ATP binding]; GO:0030145 [Name: manganese ion binding]
scaffold5.g20270.t1	P18503	-	-	GO:0005576 [Name: extracellular region]; GO:0005581 [Name: collagen trimer]	-
scaffold5.g20435.t1	Q3MHX3	767937 [Gene Symbol: RBM4] [Locus Tag: ] [Chromosome: 29] [Map Location: ] [Description: RNA binding motif protein 4] [Gene Type: protein-coding]	GO:0000398 [Name: mRNA splicing, via spliceosome]; GO:0017148 [Name: negative regulation of translation]; GO:0097167 [Name: circadian regulation of translation]; GO:0032055 [Name: negative regulation of translation in response to stress]; GO:0035278 [Name: miRNA mediated inhibition of translation]; GO:0043153 [Name: entrainment of circadian clock by photoperiod]; GO:0002190 [Name: cap-independent…	GO:0005730 [Name: nucleolus]; GO:0010494 [Name: cytoplasmic stress granule]; GO:0016607 [Name: nuclear speck]; GO:0005737 [Name: cytoplasm]; GO:0005829 [Name: cytosol]; GO:0005634 [Name: nucleus]; GO:0005654 [Name: nucleoplasm]	GO:0035198 [Name: miRNA binding]; GO:0036002 [Name: pre-mRNA binding]; GO:0008270 [Name: zinc ion binding]; GO:0097158 [Name: pre-mRNA intronic pyrimidine-rich binding]; GO:0003729 [Name: mRNA binding]; GO:0030332 [Name: cyclin binding]; GO:0003723 [Name: RNA binding]; GO:0003730 [Name: mRNA 3'-UTR binding]; GO:0097157 [Name: pre-mRNA intronic binding]
scaffold5.g20624.t1	A5PMY6	558942 [Gene Symbol: colec12] [Locus Tag: ] [Chromosome: 2] [Map Location: ] [Description: collectin sub-family member 12] [Gene Type: protein-coding]	GO:0001570 [Name: vasculogenesis]	GO:0005581 [Name: collagen trimer]; GO:0031012 [Name: extracellular matrix]; GO:0005615 [Name: extracellular space]; GO:0016021 [Name: integral component of membrane]	GO:0030169 [Name: low-density lipoprotein particle binding]; GO:0030246 [Name: carbohydrate binding]; GO:0038187 [Name: pattern recognition receptor activity]; GO:0046872 [Name: metal ion binding]
scaffold5.g20914.t1	Q99NA2	71093 [Gene Symbol: Atoh8] [Locus Tag: ] [Chromosome: 6] [Map Location: 6|6 C1] [Description: atonal bHLH transcription factor 8] [Gene Type: protein-coding]	GO:0001704 [Name: formation of primary germ layer]; GO:0001937 [Name: negative regulation of endothelial cell proliferation]; GO:0010629 [Name: negative regulation of gene expression]; GO:0045893 [Name: positive regulation of transcription, DNA-templated]; GO:0060395 [Name: SMAD protein signal transduction]; GO:0030182 [Name: neuron differentiation]; GO:0035148 [Name: tube formation]; GO:0006357 …	GO:0005737 [Name: cytoplasm]; GO:0005654 [Name: nucleoplasm]; GO:0005634 [Name: nucleus]; GO:0016607 [Name: nuclear speck]	GO:0008134 [Name: transcription factor binding]; GO:0000978 [Name: RNA polymerase II core promoter proximal region sequence-specific DNA binding]; GO:0000981 [Name: RNA polymerase II transcription factor activity, sequence-specific DNA binding]; GO:0033613 [Name: activating transcription factor binding]; GO:0003700 [Name: transcription factor activity, sequence-specific DNA binding]; GO:0046983 […
scaffold5.g21284.t1	A2AX52	68553 [Gene Symbol: Col6a4] [Locus Tag: ] [Chromosome: 9] [Map Location: 9|9 F1] [Description: collagen, type VI, alpha 4] [Gene Type: protein-coding]	GO:0030198 [Name: extracellular matrix organization]; GO:0007155 [Name: cell adhesion]	GO:0005576 [Name: extracellular region]; GO:0005581 [Name: collagen trimer]; GO:0031012 [Name: extracellular matrix]; GO:0032991 [Name: macromolecular complex]	GO:0005518 [Name: collagen binding]
scaffold5.g21324.t1	Q9HAR2	23284 [Gene Symbol: ADGRL3] [Locus Tag: ] [Chromosome: 4] [Map Location: 4q13.1] [Description: adhesion G protein-coupled receptor L3] [Gene Type: protein-coding]	GO:0001764 [Name: neuron migration]; GO:0098742 [Name: cell-cell adhesion via plasma-membrane adhesion molecules]; GO:0007416 [Name: synapse assembly]; GO:0007420 [Name: brain development]; GO:0007166 [Name: cell surface receptor signaling pathway]; GO:0007186 [Name: G-protein coupled receptor signaling pathway]; GO:0007189 [Name: adenylate cyclase-activating G-protein coupled receptor signaling …	GO:0005911 [Name: cell-cell junction]; GO:0030424 [Name: axon]; GO:0098978 [Name: glutamatergic synapse]; GO:0005887 [Name: integral component of plasma membrane]; GO:0016021 [Name: integral component of membrane]	GO:0004930 [Name: G-protein coupled receptor activity]; GO:0030246 [Name: carbohydrate binding]; GO:0005509 [Name: calcium ion binding]
scaffold5.g21384.t1	Q2YY76	-	-	GO:0005886 [Name: plasma membrane]; GO:0016021 [Name: integral component of membrane]	-
scaffold5.g21834.t1	Q21193	180460 [Gene Symbol: pfn-3] [Locus Tag: CELE_K03E6.6] [Chromosome: X] [Map Location: ] [Description: Profilin-3] [Gene Type: protein-coding]	GO:0071689 [Name: muscle thin filament assembly]; GO:0042989 [Name: sequestering of actin monomers]	GO:0005856 [Name: cytoskeleton]; GO:0005938 [Name: cell cortex]; GO:0055120 [Name: striated muscle dense body]	GO:0003785 [Name: actin monomer binding]
scaffold5.g22004.t1	Q8I7D6	445688 [Gene Symbol: rps13] [Locus Tag: ] [Chromosome: 11] [Map Location: ] [Description: rs13 protein] [Gene Type: protein-coding]	GO:0006412 [Name: translation]	GO:0022627 [Name: cytosolic small ribosomal subunit]; GO:0005730 [Name: nucleolus]	GO:0003735 [Name: structural constituent of ribosome]; GO:0070181 [Name: small ribosomal subunit rRNA binding]
scaffold5.g22415.t1	Q9TWL9	-	GO:0016042 [Name: lipid catabolic process]; GO:0050482 [Name: arachidonic acid secretion]; GO:0006644 [Name: phospholipid metabolic process]	GO:0005576 [Name: extracellular region]	GO:0090729 [Name: toxin activity]; GO:0004623 [Name: phospholipase A2 activity]
scaffold5.g22758.t1	Q9R1R2	55992 [Gene Symbol: Trim3] [Locus Tag: ] [Chromosome: 7] [Map Location: 7|7 E3] [Description: tripartite motif-containing 3] [Gene Type: protein-coding]	GO:0015031 [Name: protein transport]; GO:0016567 [Name: protein ubiquitination]; GO:0000209 [Name: protein polyubiquitination]; GO:0043161 [Name: proteasome-mediated ubiquitin-dependent protein catabolic process]	GO:0098978 [Name: glutamatergic synapse]; GO:0030425 [Name: dendrite]; GO:0005794 [Name: Golgi apparatus]; GO:0098794 [Name: postsynapse]; GO:0005769 [Name: early endosome]; GO:0005737 [Name: cytoplasm]	GO:0061630 [Name: ubiquitin protein ligase activity]; GO:0042802 [Name: identical protein binding]; GO:0004842 [Name: ubiquitin-protein transferase activity]; GO:0008270 [Name: zinc ion binding]
scaffold5.g22906.t1	O14901	8462 [Gene Symbol: KLF11] [Locus Tag: ] [Chromosome: 2] [Map Location: 2p25.1] [Description: Kruppel like factor 11] [Gene Type: protein-coding]	GO:0006915 [Name: apoptotic process]; GO:0000122 [Name: negative regulation of transcription from RNA polymerase II promoter]; GO:0006357 [Name: regulation of transcription from RNA polymerase II promoter]; GO:1901653 [Name: cellular response to peptide]; GO:0043065 [Name: positive regulation of apoptotic process]; GO:0008285 [Name: negative regulation of cell proliferation]; GO:0000083 [Name: re…	GO:0005634 [Name: nucleus]; GO:0005829 [Name: cytosol]; GO:0000785 [Name: chromatin]; GO:0005925 [Name: focal adhesion]; GO:0005654 [Name: nucleoplasm]; GO:0016604 [Name: nuclear body]	GO:0000978 [Name: RNA polymerase II core promoter proximal region sequence-specific DNA binding]; GO:0046872 [Name: metal ion binding]; GO:0000976 [Name: transcription regulatory region sequence-specific DNA binding]; GO:0003700 [Name: transcription factor activity, sequence-specific DNA binding]; GO:1990837 [Name: sequence-specific double-stranded DNA binding]; GO:0000981 [Name: RNA polymerase I…
scaffold5.g23079.t1	P31623	1490020 [Gene Symbol: pol] [Locus Tag: Opavgp3] [Chromosome: ] [Map Location: ] [Description: hypothetical protein;pol protein] [Gene Type: protein-coding]	GO:0075713 [Name: establishment of integrated proviral latency]; GO:0046718 [Name: viral entry into host cell]; GO:0044826 [Name: viral genome integration into host DNA]; GO:0006310 [Name: DNA recombination]; GO:0015074 [Name: DNA integration]	GO:0019013 [Name: viral nucleocapsid]	GO:0004523 [Name: RNA-DNA hybrid ribonuclease activity]; GO:0003887 [Name: DNA-directed DNA polymerase activity]; GO:0003964 [Name: RNA-directed DNA polymerase activity]; GO:0008270 [Name: zinc ion binding]; GO:0004170 [Name: dUTP diphosphatase activity]; GO:0039660 [Name: structural constituent of virion]; GO:0003677 [Name: DNA binding]; GO:0003723 [Name: RNA binding]; GO:0004190 [Name: aspartic…
scaffold6.g24303.t1	B8I1Z8	-	GO:0006298 [Name: mismatch repair]; GO:0045910 [Name: negative regulation of DNA recombination]	-	GO:0005524 [Name: ATP binding]; GO:0016887 [Name: ATPase activity]; GO:0030983 [Name: mismatched DNA binding]; GO:0004519 [Name: endonuclease activity]
scaffold6.g24306.t1	B8I1Z8	-	GO:0006298 [Name: mismatch repair]; GO:0045910 [Name: negative regulation of DNA recombination]	-	GO:0005524 [Name: ATP binding]; GO:0016887 [Name: ATPase activity]; GO:0030983 [Name: mismatched DNA binding]; GO:0004519 [Name: endonuclease activity]
scaffold6.g24602.t1	Q607D1	-	GO:0006457 [Name: protein folding]	-	GO:0008270 [Name: zinc ion binding]; GO:0051082 [Name: unfolded protein binding]; GO:0016887 [Name: ATPase activity]; GO:0005524 [Name: ATP binding]; GO:0046983 [Name: protein dimerization activity]
scaffold6.g24910.t1	P30028	-	GO:0006260 [Name: DNA replication]	-	GO:0003887 [Name: DNA-directed DNA polymerase activity]; GO:0003964 [Name: RNA-directed DNA polymerase activity]; GO:0004523 [Name: RNA-DNA hybrid ribonuclease activity]; GO:0003677 [Name: DNA binding]; GO:0046872 [Name: metal ion binding]
scaffold6.g24920.t1	O67622	-	GO:0006402 [Name: mRNA catabolic process]	GO:0016021 [Name: integral component of membrane]; GO:0005886 [Name: plasma membrane]	GO:0004521 [Name: endoribonuclease activity]; GO:0003723 [Name: RNA binding]
scaffold6.g25027.t1	O70165	14133 [Gene Symbol: Fcna] [Locus Tag: ] [Chromosome: 2] [Map Location: 2|2 A3] [Description: ficolin A] [Gene Type: protein-coding]	GO:0007186 [Name: G-protein coupled receptor signaling pathway]; GO:0002752 [Name: cell surface pattern recognition receptor signaling pathway]; GO:0032757 [Name: positive regulation of interleukin-8 production]; GO:0001867 [Name: complement activation, lectin pathway]	GO:0005581 [Name: collagen trimer]; GO:0031232 [Name: extrinsic component of external side of plasma membrane]; GO:0005615 [Name: extracellular space]	GO:0003823 [Name: antigen binding]; GO:0046872 [Name: metal ion binding]; GO:0030246 [Name: carbohydrate binding]; GO:0038187 [Name: pattern recognition receptor activity]; GO:0097367 [Name: carbohydrate derivative binding]; GO:0005102 [Name: receptor binding]
scaffold6.g25028.t1	O70165	14133 [Gene Symbol: Fcna] [Locus Tag: ] [Chromosome: 2] [Map Location: 2|2 A3] [Description: ficolin A] [Gene Type: protein-coding]	GO:0007186 [Name: G-protein coupled receptor signaling pathway]; GO:0002752 [Name: cell surface pattern recognition receptor signaling pathway]; GO:0032757 [Name: positive regulation of interleukin-8 production]; GO:0001867 [Name: complement activation, lectin pathway]	GO:0005581 [Name: collagen trimer]; GO:0031232 [Name: extrinsic component of external side of plasma membrane]; GO:0005615 [Name: extracellular space]	GO:0003823 [Name: antigen binding]; GO:0046872 [Name: metal ion binding]; GO:0030246 [Name: carbohydrate binding]; GO:0038187 [Name: pattern recognition receptor activity]; GO:0097367 [Name: carbohydrate derivative binding]; GO:0005102 [Name: receptor binding]
scaffold6.g25179.t1	P29183	100034202 [Gene Symbol: PNLIP] [Locus Tag: ] [Chromosome: 1] [Map Location: ] [Description: pancreatic lipase] [Gene Type: protein-coding]	GO:0016042 [Name: lipid catabolic process]	GO:0005615 [Name: extracellular space]	GO:0046872 [Name: metal ion binding]; GO:0004806 [Name: triglyceride lipase activity]; GO:0047376 [Name: all-trans-retinyl-palmitate hydrolase, all-trans-retinol forming activity]; GO:0016298 [Name: lipase activity]
scaffold6.g25328.t1	Q09575	-	GO:0015074 [Name: DNA integration]	-	GO:0003676 [Name: nucleic acid binding]; GO:0008270 [Name: zinc ion binding]
scaffold6.g25473.t1	Q2FTF8	3922898 [Gene Symbol: MHUN_RS15585] [Locus Tag: MHUN_RS15585] [Chromosome: ] [Map Location: ] [Description: phosphate ABC transporter ATP-binding protein] [Gene Type: protein-coding]	-	GO:0005886 [Name: plasma membrane]	GO:0005524 [Name: ATP binding]; GO:0015415 [Name: ATPase-coupled phosphate ion transmembrane transporter activity]; GO:0005315 [Name: inorganic phosphate transmembrane transporter activity]
scaffold6.g25492.t1	Q96IT1	84838 [Gene Symbol: ZNF496] [Locus Tag: ] [Chromosome: 1] [Map Location: 1q44] [Description: zinc finger protein 496] [Gene Type: protein-coding]	GO:0006357 [Name: regulation of transcription from RNA polymerase II promoter]; GO:0045893 [Name: positive regulation of transcription, DNA-templated]	GO:0005634 [Name: nucleus]	GO:0003677 [Name: DNA binding]; GO:0000981 [Name: RNA polymerase II transcription factor activity, sequence-specific DNA binding]; GO:0046872 [Name: metal ion binding]; GO:0000978 [Name: RNA polymerase II core promoter proximal region sequence-specific DNA binding]
scaffold6.g25635.t1	P19477	-	-	-	-
scaffold6.g25828.t1	Q29116	397460 [Gene Symbol: TNC] [Locus Tag: ] [Chromosome: 1] [Map Location: ] [Description: tenascin C] [Gene Type: protein-coding]	GO:0007155 [Name: cell adhesion]; GO:0042127 [Name: regulation of cell proliferation]	GO:0005615 [Name: extracellular space]	GO:0005102 [Name: receptor binding]
scaffold6.g25925.t1	A0A2Z5TMB8	-	-	GO:0016021 [Name: integral component of membrane]	GO:0005506 [Name: iron ion binding]; GO:0016712 [Name: oxidoreductase activity, acting on paired donors, with incorporation or reduction of molecular oxygen, reduced flavin or flavoprotein as one donor, and incorporation of one atom of oxygen]; GO:0020037 [Name: heme binding]
scaffold6.g26586.t1	Q01528	106475248 [Gene Symbol: LOC106475248] [Locus Tag: ] [Chromosome: Un] [Map Location: ] [Description: hemagglutinin/amebocyte aggregation factor-like] [Gene Type: protein-coding]	-	GO:0005576 [Name: extracellular region]	-
scaffold6.g26639.t1	Q1PRL4	428445 [Gene Symbol: TRIM71] [Locus Tag: ] [Chromosome: 2] [Map Location: ] [Description: tripartite motif containing 71] [Gene Type: protein-coding]	GO:2000177 [Name: regulation of neural precursor cell proliferation]; GO:0072089 [Name: stem cell proliferation]; GO:0035278 [Name: miRNA mediated inhibition of translation]; GO:0060964 [Name: regulation of gene silencing by miRNA]; GO:0010586 [Name: miRNA metabolic process]; GO:0021915 [Name: neural tube development]; GO:0000082 [Name: G1/S transition of mitotic cell cycle]; GO:0008543 [Name: fi…	GO:0000932 [Name: P-body]	GO:0008270 [Name: zinc ion binding]; GO:0035198 [Name: miRNA binding]; GO:0004842 [Name: ubiquitin-protein transferase activity]
scaffold6.g26788.t1	P07898	395798 [Gene Symbol: ACAN] [Locus Tag: ] [Chromosome: 10] [Map Location: ] [Description: aggrecan] [Gene Type: protein-coding]	GO:0007417 [Name: central nervous system development]; GO:0001501 [Name: skeletal system development]; GO:0007155 [Name: cell adhesion]	GO:0005576 [Name: extracellular region]; GO:0031012 [Name: extracellular matrix]	GO:0005540 [Name: hyaluronic acid binding]; GO:0030246 [Name: carbohydrate binding]; GO:0005509 [Name: calcium ion binding]
scaffold7.g27271.t1	Q57951	-	-	-	-
scaffold7.g27673.t1	Q6MGY6	-	GO:0006412 [Name: translation]	GO:0015935 [Name: small ribosomal subunit]	GO:0003735 [Name: structural constituent of ribosome]
scaffold7.g27933.t1	Q8CFR0	226359 [Gene Symbol: C1ql2] [Locus Tag: ] [Chromosome: 1] [Map Location: 1|1 E2.3] [Description: complement component 1, q subcomponent-like 2] [Gene Type: protein-coding]	-	GO:0005581 [Name: collagen trimer]; GO:0032991 [Name: macromolecular complex]; GO:0005576 [Name: extracellular region]	GO:0042802 [Name: identical protein binding]
scaffold7.g27960.t1	P74615	-	-	GO:0005615 [Name: extracellular space]; GO:0030288 [Name: outer membrane-bounded periplasmic space]	-
scaffold7.g28016.t1	A8YVM6	-	GO:0006281 [Name: DNA repair]; GO:0006310 [Name: DNA recombination]	-	-
scaffold7.g28477.t1	Q00PJ9	-	GO:0031623 [Name: receptor internalization]; GO:0070836 [Name: caveola assembly]; GO:0030512 [Name: negative regulation of transforming growth factor beta receptor signaling pathway]; GO:0031295 [Name: T cell costimulation]	GO:0000139 [Name: Golgi membrane]; GO:0045121 [Name: membrane raft]; GO:0005901 [Name: caveola]; GO:0005768 [Name: endosome]	-
scaffold7.g28480.t1	P68661	945147 [Gene Symbol: ybcO] [Locus Tag: b0549] [Chromosome: ] [Map Location: ] [Description: DLP12 prophage; putative nuclease YbcO] [Gene Type: protein-coding]	GO:0090305 [Name: nucleic acid phosphodiester bond hydrolysis]	-	GO:0004518 [Name: nuclease activity]; GO:0046872 [Name: metal ion binding]
scaffold7.g28481.t1	P68661	945147 [Gene Symbol: ybcO] [Locus Tag: b0549] [Chromosome: ] [Map Location: ] [Description: DLP12 prophage; putative nuclease YbcO] [Gene Type: protein-coding]	GO:0090305 [Name: nucleic acid phosphodiester bond hydrolysis]	-	GO:0004518 [Name: nuclease activity]; GO:0046872 [Name: metal ion binding]
scaffold7.g28934.t1	Q21VT3	-	GO:0006099 [Name: tricarboxylic acid cycle]; GO:0006108 [Name: malate metabolic process]; GO:0005975 [Name: carbohydrate metabolic process]	-	GO:0030060 [Name: L-malate dehydrogenase activity]
scaffold7.g29140.t1	Q8WXS8	140766 [Gene Symbol: ADAMTS14] [Locus Tag: ] [Chromosome: 10] [Map Location: 10q22.1] [Description: ADAM metallopeptidase with thrombospondin type 1 motif 14] [Gene Type: protein-coding]	GO:0030199 [Name: collagen fibril organization]; GO:0030198 [Name: extracellular matrix organization]; GO:0030574 [Name: collagen catabolic process]	GO:0005576 [Name: extracellular region]; GO:0031012 [Name: extracellular matrix]	GO:0046872 [Name: metal ion binding]; GO:0004222 [Name: metalloendopeptidase activity]
scaffold7.g29141.t1	D3YXG0	545370 [Gene Symbol: Hmcn1] [Locus Tag: ] [Chromosome: 1] [Map Location: 1|1 G1] [Description: hemicentin 1] [Gene Type: protein-coding]	GO:0007156 [Name: homophilic cell adhesion via plasma membrane adhesion molecules]; GO:0007049 [Name: cell cycle]; GO:0007157 [Name: heterophilic cell-cell adhesion via plasma membrane cell adhesion molecules]; GO:0009617 [Name: response to bacterium]; GO:0051301 [Name: cell division]	GO:0030054 [Name: cell junction]; GO:0032154 [Name: cleavage furrow]; GO:0005604 [Name: basement membrane]; GO:0005576 [Name: extracellular region]; GO:0005912 [Name: adherens junction]; GO:0005938 [Name: cell cortex]	GO:0005509 [Name: calcium ion binding]
scaffold7.g29142.t1	O75061	9829 [Gene Symbol: DNAJC6] [Locus Tag: ] [Chromosome: 1] [Map Location: 1p31.3] [Description: DnaJ heat shock protein family (Hsp40) member C6] [Gene Type: protein-coding]	GO:0061024 [Name: membrane organization]; GO:0006892 [Name: post-Golgi vesicle-mediated transport]; GO:0016191 [Name: synaptic vesicle uncoating]; GO:0072318 [Name: clathrin coat disassembly]; GO:0072583 [Name: clathrin-dependent endocytosis]; GO:2000369 [Name: regulation of clathrin-dependent endocytosis]	GO:0005829 [Name: cytosol]; GO:0098793 [Name: presynapse]; GO:0043231 [Name: intracellular membrane-bounded organelle]; GO:0014069 [Name: postsynaptic density]; GO:0031982 [Name: vesicle]; GO:0005737 [Name: cytoplasm]	GO:0004725 [Name: protein tyrosine phosphatase activity]; GO:0030276 [Name: clathrin binding]; GO:0017124 [Name: SH3 domain binding]
scaffold7.g29143.t1	Q8BME9	228942 [Gene Symbol: Cbln4] [Locus Tag: ] [Chromosome: 2] [Map Location: 2|2 H3] [Description: cerebellin 4 precursor protein] [Gene Type: protein-coding]	GO:0009306 [Name: protein secretion]; GO:1904862 [Name: inhibitory synapse assembly]	GO:0098982 [Name: GABA-ergic synapse]; GO:0005576 [Name: extracellular region]; GO:0005615 [Name: extracellular space]	GO:0005515 [Name: protein binding]
scaffold7.g29144.t1	Q9W5U2	3355116 [Gene Symbol: Cht10] [Locus Tag: Dmel_CG18140] [Chromosome: 2L] [Map Location: 2-54 cM] [Description: Chitinase 10] [Gene Type: protein-coding]	GO:0006032 [Name: chitin catabolic process]; GO:0000272 [Name: polysaccharide catabolic process]	GO:0005576 [Name: extracellular region]	GO:0004568 [Name: chitinase activity]; GO:0008061 [Name: chitin binding]
scaffold7.g29428.t1	Q920A6	114861 [Gene Symbol: Scpep1] [Locus Tag: ] [Chromosome: 10] [Map Location: 10q26] [Description: serine carboxypeptidase 1] [Gene Type: protein-coding]	GO:0097746 [Name: regulation of blood vessel diameter]; GO:0042573 [Name: retinoic acid metabolic process]; GO:0045776 [Name: negative regulation of blood pressure]	GO:0005829 [Name: cytosol]; GO:0005576 [Name: extracellular region]	GO:0004185 [Name: serine-type carboxypeptidase activity]
scaffold7.g29890.t1	D8VNS7	-	-	GO:0005576 [Name: extracellular region]	GO:0090729 [Name: toxin activity]
scaffold7.g29976.t1	P41350	25404 [Gene Symbol: Cav1] [Locus Tag: ] [Chromosome: 4] [Map Location: 4q21] [Description: caveolin 1] [Gene Type: protein-coding]	GO:0008285 [Name: negative regulation of cell proliferation]; GO:0010656 [Name: negative regulation of muscle cell apoptotic process]; GO:0019065 [Name: receptor-mediated endocytosis of virus by host cell]; GO:0030193 [Name: regulation of blood coagulation]; GO:0030512 [Name: negative regulation of transforming growth factor beta receptor signaling pathway]; GO:0031100 [Name: animal organ regener…	GO:0005886 [Name: plasma membrane]; GO:0005737 [Name: cytoplasm]; GO:0005811 [Name: lipid particle]; GO:0005929 [Name: cilium]; GO:0005739 [Name: mitochondrion]; GO:0016021 [Name: integral component of membrane]; GO:0005829 [Name: cytosol]; GO:0005783 [Name: endoplasmic reticulum]; GO:0005778 [Name: peroxisomal membrane]; GO:0045121 [Name: membrane raft]; GO:0002080 [Name: acrosomal membrane]; GO…	GO:0030674 [Name: protein binding, bridging]; GO:0060090 [Name: binding, bridging]; GO:0019899 [Name: enzyme binding]; GO:0019900 [Name: kinase binding]; GO:0031267 [Name: small GTPase binding]; GO:0033612 [Name: receptor serine/threonine kinase binding]; GO:0044877 [Name: macromolecular complex binding]; GO:0046982 [Name: protein heterodimerization activity]; GO:0070320 [Name: inward rectifier p…
scaffold7.g29994.t1	Q5UQ50	9925314 [Gene Symbol: L668] [Locus Tag: MIMI_gp0719] [Chromosome: ] [Map Location: ] [Description: collagen-like protein 6] [Gene Type: protein-coding]	-	GO:0019012 [Name: virion]	-
scaffold7.g30201.t1	P0C8L4	10723141 [Gene Symbol: AT4G26485] [Locus Tag: AT4G26485] [Chromosome: 4] [Map Location: ] [Description: methyltransferase small domain protein] [Gene Type: protein-coding]	GO:0070475 [Name: rRNA base methylation]	GO:0005737 [Name: cytoplasm]	GO:0070042 [Name: rRNA (uridine-N3-)-methyltransferase activity]
scaffold7.g30235.t1	Q6PFY8	229644 [Gene Symbol: Trim45] [Locus Tag: ] [Chromosome: 3] [Map Location: 3|3 F2.2] [Description: tripartite motif-containing 45] [Gene Type: protein-coding]	GO:0060348 [Name: bone development]; GO:0045893 [Name: positive regulation of transcription, DNA-templated]	GO:0045171 [Name: intercellular bridge]; GO:0005654 [Name: nucleoplasm]; GO:0000785 [Name: chromatin]; GO:0005829 [Name: cytosol]	GO:0008270 [Name: zinc ion binding]; GO:0004842 [Name: ubiquitin-protein transferase activity]
scaffold7.g30414.t1	P86179	-	-	GO:0005737 [Name: cytoplasm]; GO:0042564 [Name: NLS-dependent protein nuclear import complex]; GO:0001674 [Name: female germ cell nucleus]; GO:0060473 [Name: cortical granule]	GO:0005534 [Name: galactose binding]; GO:0033296 [Name: rhamnose binding]; GO:0042803 [Name: protein homodimerization activity]; GO:1903777 [Name: melibiose binding]
scaffold7.g30538.t1	A7Z975	-	GO:0019262 [Name: N-acetylneuraminate catabolic process]; GO:0005975 [Name: carbohydrate metabolic process]; GO:0006044 [Name: N-acetylglucosamine metabolic process]	-	GO:0004342 [Name: glucosamine-6-phosphate deaminase activity]
scaffold8.g31580.t1	Q7PYI4	1281170 [Gene Symbol: NAA25_ANOGA] [Locus Tag: AgaP_AGAP001954] [Chromosome: 2R] [Map Location: ] [Description: AGAP001954-PA] [Gene Type: protein-coding]	GO:0006955 [Name: immune response]; GO:0017196 [Name: N-terminal peptidyl-methionine acetylation]; GO:0045087 [Name: innate immune response]; GO:0006911 [Name: phagocytosis, engulfment]	GO:0031416 [Name: NatB complex]; GO:0005764 [Name: lysosome]; GO:0005737 [Name: cytoplasm]	-
scaffold8.g32442.t1	Q2UY09	340267 [Gene Symbol: COL28A1] [Locus Tag: ] [Chromosome: 7] [Map Location: 7p21.3] [Description: collagen type XXVIII alpha 1 chain] [Gene Type: protein-coding]	GO:0007155 [Name: cell adhesion]; GO:0030198 [Name: extracellular matrix organization]; GO:0030199 [Name: collagen fibril organization]	GO:0005788 [Name: endoplasmic reticulum lumen]; GO:0005615 [Name: extracellular space]; GO:0031012 [Name: extracellular matrix]; GO:0005604 [Name: basement membrane]; GO:0005581 [Name: collagen trimer]; GO:0005576 [Name: extracellular region]	GO:0005201 [Name: extracellular matrix structural constituent]; GO:0004867 [Name: serine-type endopeptidase inhibitor activity]
scaffold8.g32466.t1	P50591	8743 [Gene Symbol: TNFSF10] [Locus Tag: ] [Chromosome: 3] [Map Location: 3q26.31] [Description: TNF superfamily member 10] [Gene Type: protein-coding]	GO:0006919 [Name: activation of cysteine-type endopeptidase activity involved in apoptotic process]; GO:0043065 [Name: positive regulation of apoptotic process]; GO:0006915 [Name: apoptotic process]; GO:1902042 [Name: negative regulation of extrinsic apoptotic signaling pathway via death domain receptors]; GO:2001238 [Name: positive regulation of extrinsic apoptotic signaling pathway]; GO:0032868…	GO:0005887 [Name: integral component of plasma membrane]; GO:0070062 [Name: extracellular exosome]; GO:0005576 [Name: extracellular region]	GO:0042802 [Name: identical protein binding]; GO:0045569 [Name: TRAIL binding]; GO:0005102 [Name: receptor binding]; GO:0005125 [Name: cytokine activity]; GO:0005164 [Name: tumor necrosis factor receptor binding]; GO:0008270 [Name: zinc ion binding]
scaffold8.g32492.t1	Q09541	174018 [Gene Symbol: tpp-2] [Locus Tag: CELE_F21H12.6] [Chromosome: II] [Map Location: ] [Description: Tripeptidyl-peptidase 2] [Gene Type: protein-coding]	GO:0010884 [Name: positive regulation of lipid storage]	GO:0005829 [Name: cytosol]	GO:0008240 [Name: tripeptidyl-peptidase activity]; GO:0004177 [Name: aminopeptidase activity]; GO:0004252 [Name: serine-type endopeptidase activity]
scaffold8.g32646.t1	Q9U3P2	181561 [Gene Symbol: syg-2] [Locus Tag: CELE_C26G2.1] [Chromosome: X] [Map Location: ] [Description: Synaptogenesis protein syg-2] [Gene Type: protein-coding]	GO:0008039 [Name: synaptic target recognition]; GO:0098609 [Name: cell-cell adhesion]; GO:0035418 [Name: protein localization to synapse]; GO:0050808 [Name: synapse organization]; GO:0007267 [Name: cell-cell signaling]; GO:0007416 [Name: synapse assembly]; GO:0048668 [Name: collateral sprouting]	GO:0045202 [Name: synapse]; GO:0005887 [Name: integral component of plasma membrane]; GO:0005911 [Name: cell-cell junction]	GO:0050839 [Name: cell adhesion molecule binding]; GO:0042803 [Name: protein homodimerization activity]
scaffold8.g32771.t1	P70617	25338 [Gene Symbol: Ninj1] [Locus Tag: ] [Chromosome: 17] [Map Location: 17p14] [Description: ninjurin 1] [Gene Type: protein-coding]	GO:1990384 [Name: hyaloid vascular plexus regression]; GO:0001954 [Name: positive regulation of cell-matrix adhesion]; GO:0042246 [Name: tissue regeneration]; GO:0007155 [Name: cell adhesion]	GO:0016021 [Name: integral component of membrane]	GO:0098631 [Name: protein binding involved in cell adhesion]; GO:0001530 [Name: lipopolysaccharide binding]; GO:0098632 [Name: protein binding involved in cell-cell adhesion]
scaffold8.g33051.t1	Q8N6F8	155368 [Gene Symbol: METTL27] [Locus Tag: ] [Chromosome: 7] [Map Location: 7q11.23] [Description: methyltransferase like 27] [Gene Type: protein-coding]	-	-	GO:0008168 [Name: methyltransferase activity]
scaffold9.g33483.t1	Q9L4N5	-	GO:0006526 [Name: arginine biosynthetic process]; GO:0006207 [Name: 'de novo' pyrimidine nucleobase biosynthetic process]; GO:0006541 [Name: glutamine metabolic process]; GO:0044205 [Name: 'de novo' UMP biosynthetic process]	-	GO:0005524 [Name: ATP binding]; GO:0004088 [Name: carbamoyl-phosphate synthase (glutamine-hydrolyzing) activity]
scaffold9.g33724.t1	Q9Y617	29968 [Gene Symbol: PSAT1] [Locus Tag: ] [Chromosome: 9] [Map Location: 9q21.2] [Description: phosphoserine aminotransferase 1] [Gene Type: protein-coding]	GO:0006564 [Name: L-serine biosynthetic process]; GO:0008615 [Name: pyridoxine biosynthetic process]	GO:0005737 [Name: cytoplasm]; GO:0070062 [Name: extracellular exosome]; GO:0005829 [Name: cytosol]	GO:0004648 [Name: O-phospho-L-serine:2-oxoglutarate aminotransferase activity]; GO:0030170 [Name: pyridoxal phosphate binding]; GO:0042802 [Name: identical protein binding]
scaffold9.g34723.t1	A0JM12	780183 [Gene Symbol: megf10] [Locus Tag: ] [Chromosome: 1] [Map Location: ] [Description: multiple EGF like domains 10] [Gene Type: protein-coding]	GO:0043277 [Name: apoptotic cell clearance]; GO:0014841 [Name: skeletal muscle satellite cell proliferation]; GO:0014719 [Name: skeletal muscle satellite cell activation]; GO:0014816 [Name: skeletal muscle satellite cell differentiation]; GO:0007155 [Name: cell adhesion]	GO:0005886 [Name: plasma membrane]; GO:0016021 [Name: integral component of membrane]	GO:0005112 [Name: Notch binding]
scaffold9.g35171.t1	P21138	-

## Sheet: BiolProc
Category	Term	Genes
GOTERM_BP_DIRECT	GO:0007155~cell adhesion	A2AV25, Q8C6K9, Q91ZI0, A2AX52
GOTERM_BP_DIRECT	GO:0032715~negative regulation of interleukin-6 production	Q80VH0, E9Q5R7
GOTERM_BP_DIRECT	GO:0032088~negative regulation of NF-kappaB transcription factor activity	Q80TH2, E9Q5R7
GOTERM_BP_DIRECT	GO:0070373~negative regulation of ERK1 and ERK2 cascade	Q4ZJM9, E9Q5R7

## Sheet: CellComp
Category	Term	Genes
GOTERM_CC_DIRECT	GO:0005581~collagen trimer	Q4ZJM9, Q8C6K9, O70165, Q8CFR0, A2AX52
GOTERM_CC_DIRECT	GO:0005576~extracellular region	Q4ZJM9, P12032, Q8C6K9, O70165, D3YXG0, Q8CFR0, O09164, Q8BME9, A2AX52
GOTERM_CC_DIRECT	GO:0005615~extracellular space	Q4ZJM9, P12032, A2AV25, O70165, Q8CFR0, O09164, Q8BME9, Q80X72
GOTERM_CC_DIRECT	GO:0031012~extracellular matrix	P12032, Q8C6K9, Q80X72, A2AX52
GOTERM_CC_DIRECT	GO:0030054~cell junction	Q80TH2, D3YXG0, Q8BME9, Q5BKR2

## Sheet: MolFunc
Category	Term	Genes
GOTERM_MF_DIRECT	GO:0005102~receptor binding	Q80TH2, Q80VH0, A2AV25, O70165
GOTERM_MF_DIRECT	GO:0030020~extracellular matrix structural constituent conferring tensile strength	Q8C6K9, A2AX52
GOTERM_MF_DIRECT	GO:0005518~collagen binding	Q80X72, A2AX52
