# Supplementary material for: Chromosomal assembly of the flat oyster (Ostrea edulis L.) genome as a new genetic resource for aquaculture
Source: Evol Appl. 2022 Oct 10;15(11):1730–48. doi: 10.1111/eva.13462 (PMC9679248; doi:10.1111/eva.13462)
Supplement: Supplementary file 7 — Table S5 [file EVA-15-1730-s001.xlsx]

## Sheet: GeneID
Gene ID	UNIPROT accession	Gene Info	GO - Biological Process	GO - Cellular Component	GO - Molecular Function
scaffold1.g1006.t1	Q4ADK7	105106834 [Gene Symbol: CFDP1] [Locus Tag: Cadr_000011126] [Chromosome: 9] [Map Location: ] [Description: craniofacial development protein 1] [Gene Type: protein-coding]	GO:0007275 [Name: multicellular organism development]	GO:0000777 [Name: condensed chromosome kinetochore]	-
scaffold1.g1071.t1	F4IJV4	818101 [Gene Symbol: MEE29] [Locus Tag: AT2G35340] [Chromosome: 2] [Map Location: ] [Description: helicase domain-containing protein] [Gene Type: protein-coding]	GO:0009793 [Name: embryo development ending in seed dormancy]; GO:0006397 [Name: mRNA processing]; GO:0008380 [Name: RNA splicing]	GO:0005681 [Name: spliceosomal complex]	GO:0003724 [Name: RNA helicase activity]; GO:0005524 [Name: ATP binding]; GO:0003723 [Name: RNA binding]; GO:0016787 [Name: hydrolase activity]
scaffold1.g1074.t1	P10582	-	GO:0006260 [Name: DNA replication]	GO:0005739 [Name: mitochondrion]	GO:0000166 [Name: nucleotide binding]; GO:0003887 [Name: DNA-directed DNA polymerase activity]; GO:0003677 [Name: DNA binding]
scaffold1.g1079.t1	O52334	57203329 [Gene Symbol: HFMG94VAA_RS00270] [Locus Tag: HFMG94VAA_RS00270] [Chromosome: ] [Map Location: ] [Description: 50S ribosomal protein L23] [Gene Type: protein-coding]	GO:0006412 [Name: translation]	GO:0005840 [Name: ribosome]	GO:0003735 [Name: structural constituent of ribosome]; GO:0019843 [Name: rRNA binding]
scaffold1.g1167.t1	Q5XIJ8	362994 [Gene Symbol: Ccdc65] [Locus Tag: ] [Chromosome: 7] [Map Location: 7q36] [Description: coiled-coil domain containing 65] [Gene Type: protein-coding]	GO:0070286 [Name: axonemal dynein complex assembly]; GO:0003352 [Name: regulation of cilium movement]; GO:0060285 [Name: cilium-dependent cell motility]; GO:0060271 [Name: cilium assembly]	GO:0036064 [Name: ciliary basal body]; GO:0005930 [Name: axoneme]; GO:0031514 [Name: motile cilium]; GO:0005858 [Name: axonemal dynein complex]	-
scaffold1.g1183.t1	F1QUP1	100002737 [Gene Symbol: rpz] [Locus Tag: ] [Chromosome: 16] [Map Location: ] [Description: rapunzel] [Gene Type: protein-coding]	GO:0033333 [Name: fin development]	GO:0016021 [Name: integral component of membrane]	-
scaffold1.g1188.t1	Q5RCU5	100172097 [Gene Symbol: CBR1] [Locus Tag: CR201_G0029221] [Chromosome: 21] [Map Location: ] [Description: carbonyl reductase 1] [Gene Type: protein-coding]	GO:0017144 [Name: drug metabolic process]; GO:0042373 [Name: vitamin K metabolic process]	GO:0005737 [Name: cytoplasm]	GO:0047021 [Name: 15-hydroxyprostaglandin dehydrogenase (NADP+) activity]; GO:0047020 [Name: 15-hydroxyprostaglandin-D dehydrogenase (NADP+) activity]; GO:0050221 [Name: prostaglandin-E2 9-reductase activity]; GO:0004090 [Name: carbonyl reductase (NADPH) activity]
scaffold1.g1189.t1	P48758	12408 [Gene Symbol: Cbr1] [Locus Tag: ] [Chromosome: 16] [Map Location: 16 C4|16 54.53 cM] [Description: carbonyl reductase 1] [Gene Type: protein-coding]	GO:0017144 [Name: drug metabolic process]; GO:0042373 [Name: vitamin K metabolic process]	GO:0005634 [Name: nucleus]; GO:0043231 [Name: intracellular membrane-bounded organelle]; GO:0005886 [Name: plasma membrane]; GO:0005737 [Name: cytoplasm]; GO:0005902 [Name: microvillus]	GO:0004090 [Name: carbonyl reductase (NADPH) activity]; GO:0047021 [Name: 15-hydroxyprostaglandin dehydrogenase (NADP+) activity]; GO:0050221 [Name: prostaglandin-E2 9-reductase activity]; GO:0016655 [Name: oxidoreductase activity, acting on NAD(P)H, quinone or similar compound as acceptor]; GO:0047020 [Name: 15-hydroxyprostaglandin-D dehydrogenase (NADP+) activity]
scaffold1.g1215.t1	Q91W39	228869 [Gene Symbol: Ncoa5] [Locus Tag: ] [Chromosome: 2] [Map Location: 2|2 H3] [Description: nuclear receptor coactivator 5] [Gene Type: protein-coding]	GO:0042593 [Name: glucose homeostasis]; GO:0046627 [Name: negative regulation of insulin receptor signaling pathway]	GO:0005654 [Name: nucleoplasm]; GO:0015629 [Name: actin cytoskeleton]	GO:0003682 [Name: chromatin binding]
scaffold1.g1292.t1	Q92614	399687 [Gene Symbol: MYO18A] [Locus Tag: ] [Chromosome: 17] [Map Location: 17q11.2] [Description: myosin XVIIIA] [Gene Type: protein-coding]	GO:0031032 [Name: actomyosin structure organization]; GO:0048194 [Name: Golgi vesicle budding]; GO:1903028 [Name: positive regulation of opsonization]; GO:0043066 [Name: negative regulation of apoptotic process]; GO:0016477 [Name: cell migration]; GO:0090164 [Name: asymmetric Golgi ribbon formation]; GO:0043030 [Name: regulation of macrophage activation]; GO:0050714 [Name: positive regulation of …	GO:0005802 [Name: trans-Golgi network]; GO:0000139 [Name: Golgi membrane]; GO:0016459 [Name: myosin complex]; GO:0042641 [Name: actomyosin]; GO:0016020 [Name: membrane]; GO:0005793 [Name: endoplasmic reticulum-Golgi intermediate compartment]; GO:0009986 [Name: cell surface]	GO:0005524 [Name: ATP binding]; GO:0003723 [Name: RNA binding]; GO:0043531 [Name: ADP binding]; GO:0003677 [Name: DNA binding]; GO:0051015 [Name: actin filament binding]
scaffold1.g1389.t1	Q04678	396509 [Gene Symbol: SSRP1] [Locus Tag: ] [Chromosome: 5] [Map Location: ] [Description: structure specific recognition protein 1] [Gene Type: protein-coding]	GO:0006260 [Name: DNA replication]; GO:0006281 [Name: DNA repair]; GO:1902275 [Name: regulation of chromatin organization]	GO:0005730 [Name: nucleolus]; GO:0035101 [Name: FACT complex]	GO:0031491 [Name: nucleosome binding]; GO:0042393 [Name: histone binding]; GO:0003677 [Name: DNA binding]
scaffold1.g143.t1	P03306	-	GO:0039707 [Name: pore formation by virus in membrane of host cell]; GO:0019062 [Name: virion attachment to host cell]; GO:0039520 [Name: induction by virus of host autophagy]; GO:0039525 [Name: modulation by virus of host chromatin organization]; GO:0006417 [Name: regulation of translation]; GO:0051259 [Name: protein oligomerization]; GO:0039690 [Name: positive stranded viral RNA replication]; G…	GO:0044162 [Name: host cell cytoplasmic vesicle membrane]; GO:0039618 [Name: T=pseudo3 icosahedral viral capsid]; GO:0016020 [Name: membrane]; GO:0044385 [Name: integral to membrane of host cell]	GO:0004197 [Name: cysteine-type endopeptidase activity]; GO:0005216 [Name: ion channel activity]; GO:0017111 [Name: nucleoside-triphosphatase activity]; GO:0003968 [Name: RNA-directed 5'-3' RNA polymerase activity]; GO:0005524 [Name: ATP binding]; GO:0003724 [Name: RNA helicase activity]; GO:0005198 [Name: structural molecule activity]; GO:0003723 [Name: RNA binding]
scaffold1.g1440.t1	Q6NV18	406593 [Gene Symbol: nhej1] [Locus Tag: ] [Chromosome: 6] [Map Location: ] [Description: nonhomologous end-joining factor 1] [Gene Type: protein-coding]	GO:0006303 [Name: double-strand break repair via nonhomologous end joining]	GO:0032807 [Name: DNA ligase IV complex]; GO:0070419 [Name: nonhomologous end joining complex]	GO:0045027 [Name: DNA end binding]
scaffold1.g1483.t1	Q7YR26	-	GO:0006338 [Name: chromatin remodeling]; GO:0032922 [Name: circadian regulation of gene expression]; GO:0006265 [Name: DNA topological change]	GO:0005730 [Name: nucleolus]; GO:0005634 [Name: nucleus]; GO:0005654 [Name: nucleoplasm]; GO:0005694 [Name: chromosome]	GO:0003677 [Name: DNA binding]; GO:0003917 [Name: DNA topoisomerase type I activity]; GO:0000978 [Name: RNA polymerase II core promoter proximal region sequence-specific DNA binding]; GO:0003682 [Name: chromatin binding]
scaffold1.g1504.t1	Q9LZ25	830350 [Gene Symbol: ADR1-L2] [Locus Tag: AT5G04720] [Chromosome: 5] [Map Location: ] [Description: ADR1-like 2] [Gene Type: protein-coding]	GO:0042742 [Name: defense response to bacterium]	-	GO:0043531 [Name: ADP binding]; GO:0005524 [Name: ATP binding]
scaffold1.g1521.t1	Q4G0P3	54768 [Gene Symbol: HYDIN] [Locus Tag: ] [Chromosome: 16] [Map Location: 16q22.2] [Description: HYDIN axonemal central pair apparatus protein] [Gene Type: protein-coding]	GO:0003341 [Name: cilium movement]; GO:0060438 [Name: trachea development]; GO:0002064 [Name: epithelial cell development]; GO:1904158 [Name: axonemal central apparatus assembly]; GO:0021591 [Name: ventricular system development]	GO:1990716 [Name: axonemal central apparatus]; GO:1990718 [Name: axonemal central pair projection]	-
scaffold1.g1535.t1	Q2UTQ9	-	GO:0006366 [Name: transcription from RNA polymerase II promoter]; GO:0006348 [Name: chromatin silencing at telomere]; GO:0006281 [Name: DNA repair]; GO:0043618 [Name: regulation of transcription from RNA polymerase II promoter in response to stress]; GO:0043486 [Name: histone exchange]; GO:0032006 [Name: regulation of TOR signaling]; GO:0080040 [Name: positive regulation of cellular response to p…	GO:0000781 [Name: chromosome, telomeric region]; GO:0031011 [Name: Ino80 complex]	GO:0016787 [Name: hydrolase activity]; GO:0043138 [Name: 3'-5' DNA helicase activity]; GO:0003677 [Name: DNA binding]; GO:0005524 [Name: ATP binding]; GO:0070615 [Name: nucleosome-dependent ATPase activity]
scaffold1.g1540.t1	Q9M2U3	824701 [Gene Symbol: AT3G55350] [Locus Tag: AT3G55350] [Chromosome: 3] [Map Location: ] [Description: PIF / Ping-Pong family of plant transposase] [Gene Type: protein-coding]	-	GO:0005634 [Name: nucleus]	GO:0004518 [Name: nuclease activity]; GO:0046872 [Name: metal ion binding]
scaffold1.g1542.t1	P65094	-	-	-	-
scaffold1.g1544.t1	Q1R9F9	-	GO:0009245 [Name: lipid A biosynthetic process]; GO:0046677 [Name: response to antibiotic]; GO:0009103 [Name: lipopolysaccharide biosynthetic process]; GO:0036108 [Name: 4-amino-4-deoxy-alpha-L-arabinopyranosyl undecaprenyl phosphate biosynthetic process]	-	GO:0016811 [Name: hydrolase activity, acting on carbon-nitrogen (but not peptide) bonds, in linear amides]
scaffold1.g1546.t1	P08108	100135841 [Gene Symbol: hspa8] [Locus Tag: ] [Chromosome: 12] [Map Location: ] [Description: heat shock protein 8] [Gene Type: protein-coding]	GO:0046686 [Name: response to cadmium ion]; GO:1903842 [Name: response to arsenite ion]; GO:0046688 [Name: response to copper ion]; GO:0009408 [Name: response to heat]	GO:0016020 [Name: membrane]; GO:0005634 [Name: nucleus]; GO:0005737 [Name: cytoplasm]	GO:0016887 [Name: ATPase activity]; GO:0005524 [Name: ATP binding]
scaffold1.g1560.t1	Q6NZQ0	233899 [Gene Symbol: Ccdc189] [Locus Tag: ] [Chromosome: 7] [Map Location: 7|7 F3] [Description: coiled-coil domain containing 189] [Gene Type: protein-coding]	GO:0008150 [Name: biological_process]	GO:0005575 [Name: cellular_component]	GO:0003674 [Name: molecular_function]
scaffold1.g172.t1	Q2T9W3	518001 [Gene Symbol: CCDC63] [Locus Tag: ] [Chromosome: 17] [Map Location: ] [Description: coiled-coil domain containing 63] [Gene Type: protein-coding]	GO:0003341 [Name: cilium movement]; GO:0007286 [Name: spermatid development]; GO:0036158 [Name: outer dynein arm assembly]	GO:0005930 [Name: axoneme]	-
scaffold1.g1735.t1	Q7MUV7	-	GO:0006430 [Name: lysyl-tRNA aminoacylation]	GO:0005737 [Name: cytoplasm]	GO:0005524 [Name: ATP binding]; GO:0000287 [Name: magnesium ion binding]; GO:0004824 [Name: lysine-tRNA ligase activity]; GO:0003676 [Name: nucleic acid binding]
scaffold1.g1737.t1	Q6INC1	432176 [Gene Symbol: ttc21a.L] [Locus Tag: XELAEV_18030641mg] [Chromosome: 6L] [Map Location: ] [Description: tetratricopeptide repeat domain 21A L homeolog] [Gene Type: protein-coding]	-	GO:0030991 [Name: intraciliary transport particle A]	-
scaffold1.g1963.t1	Q8AII1	-	GO:0015074 [Name: DNA integration]; GO:0039657 [Name: suppression by virus of host gene expression]; GO:0075732 [Name: viral penetration into host nucleus]; GO:0006310 [Name: DNA recombination]; GO:0046718 [Name: viral entry into host cell]; GO:0075713 [Name: establishment of integrated proviral latency]; GO:0044826 [Name: viral genome integration into host DNA]	GO:0020002 [Name: host cell plasma membrane]; GO:0042025 [Name: host cell nucleus]; GO:0016020 [Name: membrane]; GO:0030430 [Name: host cell cytoplasm]; GO:0019013 [Name: viral nucleocapsid]	GO:0004533 [Name: exoribonuclease H activity]; GO:0005198 [Name: structural molecule activity]; GO:0003723 [Name: RNA binding]; GO:0003887 [Name: DNA-directed DNA polymerase activity]; GO:0008270 [Name: zinc ion binding]; GO:0004190 [Name: aspartic-type endopeptidase activity]; GO:0004523 [Name: RNA-DNA hybrid ribonuclease activity]; GO:0003677 [Name: DNA binding]; GO:0003964 [Name: RNA-directed …
scaffold1.g1969.t1	Q8Q0U0	44086839 [Gene Symbol: FQU78_RS06960] [Locus Tag: FQU78_RS06960] [Chromosome: ] [Map Location: ] [Description: ankyrin repeat domain-containing protein] [Gene Type: protein-coding]	-	-	-
scaffold1.g2032.t1	P21329	-	-	-	GO:0003964 [Name: RNA-directed DNA polymerase activity]
scaffold1.g2062.t1	Q5R4Q3	100174729 [Gene Symbol: SEC62] [Locus Tag: CR201_G0034697] [Chromosome: 3] [Map Location: ] [Description: SEC62 homolog, preprotein translocation factor] [Gene Type: protein-coding]	GO:0031204 [Name: posttranslational protein targeting to membrane, translocation]	GO:0005791 [Name: rough endoplasmic reticulum]; GO:0030176 [Name: integral component of endoplasmic reticulum membrane]	-
scaffold1.g2068.t1	P41035	100009285 [Gene Symbol: EIF2S2] [Locus Tag: ] [Chromosome: 4] [Map Location: ] [Description: eukaryotic translation initiation factor 2 subunit beta] [Gene Type: protein-coding]	GO:0001701 [Name: in utero embryonic development]; GO:0002176 [Name: male germ cell proliferation]; GO:0008584 [Name: male gonad development]	GO:0005850 [Name: eukaryotic translation initiation factor 2 complex]	GO:0003743 [Name: translation initiation factor activity]; GO:0046872 [Name: metal ion binding]
scaffold1.g2167.t1	P35262	-	GO:0039697 [Name: negative stranded viral RNA transcription]; GO:0039689 [Name: negative stranded viral RNA replication]	GO:0030430 [Name: host cell cytoplasm]; GO:0019012 [Name: virion]	GO:0003968 [Name: RNA-directed 5'-3' RNA polymerase activity]; GO:0003924 [Name: GTPase activity]; GO:0004482 [Name: mRNA (guanine-N7-)-methyltransferase activity]; GO:0005524 [Name: ATP binding]
scaffold1.g2208.t1	Q9JIX8	56215 [Gene Symbol: Acin1] [Locus Tag: ] [Chromosome: 14] [Map Location: 14|14 C2] [Description: apoptotic chromatin condensation inducer 1] [Gene Type: protein-coding]	GO:0008380 [Name: RNA splicing]; GO:0048025 [Name: negative regulation of mRNA splicing, via spliceosome]; GO:0006397 [Name: mRNA processing]; GO:0030263 [Name: apoptotic chromosome condensation]; GO:0006915 [Name: apoptotic process]; GO:0030218 [Name: erythrocyte differentiation]; GO:0045657 [Name: positive regulation of monocyte differentiation]; GO:0043065 [Name: positive regulation of apoptot…	GO:0005886 [Name: plasma membrane]; GO:0061574 [Name: ASAP complex]; GO:0005829 [Name: cytosol]; GO:0016607 [Name: nuclear speck]; GO:0005634 [Name: nucleus]; GO:0005654 [Name: nucleoplasm]; GO:0005730 [Name: nucleolus]	GO:0003676 [Name: nucleic acid binding]
scaffold1.g2251.t1	A0JPN4	313587 [Gene Symbol: Zc3h12a] [Locus Tag: ] [Chromosome: 5] [Map Location: 5q36] [Description: zinc finger CCCH type containing 12A] [Gene Type: protein-coding]	GO:0001525 [Name: angiogenesis]; GO:0010508 [Name: positive regulation of autophagy]; GO:0071347 [Name: cellular response to interleukin-1]; GO:0006915 [Name: apoptotic process]; GO:0010468 [Name: regulation of gene expression]; GO:2000379 [Name: positive regulation of reactive oxygen species metabolic process]; GO:0016579 [Name: protein deubiquitination]; GO:0050852 [Name: T cell receptor signal…	GO:0005856 [Name: cytoskeleton]; GO:0005634 [Name: nucleus]; GO:0005737 [Name: cytoplasm]; GO:0036464 [Name: cytoplasmic ribonucleoprotein granule]; GO:0005654 [Name: nucleoplasm]; GO:0000932 [Name: P-body]; GO:0032991 [Name: macromolecular complex]; GO:0042406 [Name: extrinsic component of endoplasmic reticulum membrane]; GO:0005791 [Name: rough endoplasmic reticulum]; GO:0030867 [Name: rough en…	GO:0043022 [Name: ribosome binding]; GO:0035613 [Name: RNA stem-loop binding]; GO:0035925 [Name: mRNA 3'-UTR AU-rich region binding]; GO:0003682 [Name: chromatin binding]; GO:0003730 [Name: mRNA 3'-UTR binding]; GO:0004521 [Name: endoribonuclease activity]; GO:0004540 [Name: ribonuclease activity]; GO:0046872 [Name: metal ion binding]; GO:0003677 [Name: DNA binding]; GO:0004843 [Name: thiol-depen…
scaffold1.g2271.t1	Q38871	829685 [Gene Symbol: CPK5] [Locus Tag: AT4G35310] [Chromosome: 4] [Map Location: ] [Description: calmodulin-domain protein kinase 5] [Gene Type: protein-coding]	GO:0009737 [Name: response to abscisic acid]; GO:0046777 [Name: protein autophosphorylation]; GO:0018105 [Name: peptidyl-serine phosphorylation]; GO:0035556 [Name: intracellular signal transduction]	GO:0005886 [Name: plasma membrane]; GO:0005634 [Name: nucleus]; GO:0005737 [Name: cytoplasm]; GO:0016020 [Name: membrane]; GO:0005829 [Name: cytosol]	GO:0005524 [Name: ATP binding]; GO:0005516 [Name: calmodulin binding]; GO:0009931 [Name: calcium-dependent protein serine/threonine kinase activity]; GO:0005509 [Name: calcium ion binding]; GO:0004683 [Name: calmodulin-dependent protein kinase activity]
scaffold1.g2314.t1	Q99K41	100952 [Gene Symbol: Emilin1] [Locus Tag: ] [Chromosome: 5] [Map Location: 5|5 B1] [Description: elastin microfibril interfacer 1] [Gene Type: protein-coding]	GO:0007160 [Name: cell-matrix adhesion]; GO:0010811 [Name: positive regulation of cell-substrate adhesion]; GO:0060394 [Name: negative regulation of pathway-restricted SMAD protein phosphorylation]; GO:1901203 [Name: positive regulation of extracellular matrix assembly]; GO:0003180 [Name: aortic valve morphogenesis]; GO:0016477 [Name: cell migration]; GO:0030512 [Name: negative regulation of tran…	GO:0005576 [Name: extracellular region]; GO:0034668 [Name: integrin alpha4-beta1 complex]; GO:0005615 [Name: extracellular space]; GO:0031012 [Name: extracellular matrix]; GO:1990971 [Name: EMILIN complex]; GO:0005581 [Name: collagen trimer]	GO:0042802 [Name: identical protein binding]; GO:0098640 [Name: integrin binding involved in cell-matrix adhesion]; GO:0030023 [Name: extracellular matrix constituent conferring elasticity]
scaffold1.g2331.t1	O35125	16977 [Gene Symbol: Lrrc23] [Locus Tag: ] [Chromosome: 6] [Map Location: 6 F2|6 59.17 cM] [Description: leucine rich repeat containing 23] [Gene Type: protein-coding]	GO:0008150 [Name: biological_process]	GO:0005829 [Name: cytosol]; GO:0005737 [Name: cytoplasm]	GO:0003674 [Name: molecular_function]
scaffold1.g2350.t1	Q8SX83	44205 [Gene Symbol: spen] [Locus Tag: Dmel_CG18497] [Chromosome: 2L] [Map Location: 21B3-21B4|2-0.5 cM] [Description: split ends] [Gene Type: protein-coding]	GO:0007400 [Name: neuroblast fate determination]; GO:0048106 [Name: establishment of thoracic bristle planar orientation]; GO:0006355 [Name: regulation of transcription, DNA-templated]; GO:0090263 [Name: positive regulation of canonical Wnt signaling pathway]; GO:0000398 [Name: mRNA splicing, via spliceosome]; GO:0050832 [Name: defense response to fungus]; GO:0007379 [Name: segment specification]…	GO:0005634 [Name: nucleus]	GO:0003676 [Name: nucleic acid binding]; GO:0003723 [Name: RNA binding]
scaffold1.g2392.t1	Q3USH5	231769 [Gene Symbol: Sfswap] [Locus Tag: ] [Chromosome: 5] [Map Location: 5|5 G1.3] [Description: splicing factor SWAP] [Gene Type: protein-coding]	GO:0000395 [Name: mRNA 5'-splice site recognition]; GO:0000380 [Name: alternative mRNA splicing, via spliceosome]; GO:0048025 [Name: negative regulation of mRNA splicing, via spliceosome]	GO:0005634 [Name: nucleus]	GO:0003723 [Name: RNA binding]
scaffold1.g2397.t1	Q1RID2	-	-	-	-
scaffold1.g2478.t1	Q6C5V7	2911531 [Gene Symbol: YALI0_E14773g] [Locus Tag: YALI0_E14773g] [Chromosome: E] [Map Location: ] [Description: YALI0E14773p] [Gene Type: protein-coding]	GO:0006325 [Name: chromatin organization]; GO:0051321 [Name: meiotic cell cycle]; GO:0006281 [Name: DNA repair]	GO:0005634 [Name: nucleus]	GO:0046872 [Name: metal ion binding]; GO:0035064 [Name: methylated histone binding]
scaffold1.g2495.t1	Q27W01	295284 [Gene Symbol: Rbm8a] [Locus Tag: ] [Chromosome: 2] [Map Location: 2q34] [Description: RNA binding motif protein 8A] [Gene Type: protein-coding]	GO:0000381 [Name: regulation of alternative mRNA splicing, via spliceosome]; GO:0000398 [Name: mRNA splicing, via spliceosome]; GO:0051028 [Name: mRNA transport]; GO:0000184 [Name: nuclear-transcribed mRNA catabolic process, nonsense-mediated decay]; GO:0006417 [Name: regulation of translation]; GO:0008380 [Name: RNA splicing]	GO:0005737 [Name: cytoplasm]; GO:0005634 [Name: nucleus]; GO:0071013 [Name: catalytic step 2 spliceosome]; GO:0016607 [Name: nuclear speck]; GO:0030425 [Name: dendrite]; GO:0035145 [Name: exon-exon junction complex]; GO:0043025 [Name: neuronal cell body]; GO:0071006 [Name: U2-type catalytic step 1 spliceosome]	GO:0003729 [Name: mRNA binding]
scaffold1.g2504.t1	A9ULZ2	398387 [Gene Symbol: birc7.S] [Locus Tag: XELAEV_18046308mg] [Chromosome: 9_10S] [Map Location: ] [Description: baculoviral IAP repeat containing 7 S homeolog] [Gene Type: protein-coding]	GO:0043066 [Name: negative regulation of apoptotic process]; GO:0043154 [Name: negative regulation of cysteine-type endopeptidase activity involved in apoptotic process]; GO:0007275 [Name: multicellular organism development]; GO:0051865 [Name: protein autoubiquitination]	GO:0005737 [Name: cytoplasm]	GO:0046872 [Name: metal ion binding]; GO:0016740 [Name: transferase activity]; GO:0043027 [Name: cysteine-type endopeptidase inhibitor activity involved in apoptotic process]
scaffold1.g2507.t1	P34456	186266 [Gene Symbol: F54H12.2] [Locus Tag: CELE_F54H12.2] [Chromosome: III] [Map Location: ] [Description: Uncharacterized protein] [Gene Type: protein-coding]	GO:0009263 [Name: deoxyribonucleotide biosynthetic process]	GO:0005829 [Name: cytosol]	GO:0004748 [Name: ribonucleoside-diphosphate reductase activity, thioredoxin disulfide as acceptor]
scaffold1.g2545.t1	Q9VBP3	43095 [Gene Symbol: Tnks] [Locus Tag: Dmel_CG4719] [Chromosome: 3R] [Map Location: 96E7-96E8|3-88 cM] [Description: tankyrase] [Gene Type: protein-coding]	GO:0032212 [Name: positive regulation of telomere maintenance via telomerase]; GO:0090263 [Name: positive regulation of canonical Wnt signaling pathway]; GO:0045732 [Name: positive regulation of protein catabolic process]; GO:1904355 [Name: positive regulation of telomere capping]; GO:0051225 [Name: spindle assembly]; GO:0070198 [Name: protein localization to chromosome, telomeric region]; GO:007…	GO:0005737 [Name: cytoplasm]; GO:0005634 [Name: nucleus]	GO:0003950 [Name: NAD+ ADP-ribosyltransferase activity]; GO:0046872 [Name: metal ion binding]
scaffold1.g262.t1	Q174D3	5568522 [Gene Symbol: LOC5568522] [Locus Tag: AaeL_AAEL006934] [Chromosome: 3] [Map Location: ] [Description: mediator of RNA polymerase II transcription subunit 19] [Gene Type: protein-coding]	GO:0006357 [Name: regulation of transcription from RNA polymerase II promoter]	GO:0016592 [Name: mediator complex]	GO:0003712 [Name: transcription cofactor activity]
scaffold1.g2630.t1	Q9BQ70	22980 [Gene Symbol: TCF25] [Locus Tag: ] [Chromosome: 16] [Map Location: 16q24.3] [Description: transcription factor 25] [Gene Type: protein-coding]	GO:0007507 [Name: heart development]; GO:0000122 [Name: negative regulation of transcription from RNA polymerase II promoter]	GO:1990112 [Name: RQC complex]; GO:0005634 [Name: nucleus]	GO:0003677 [Name: DNA binding]; GO:0003714 [Name: transcription corepressor activity]
scaffold1.g2705.t1	P16423	43825 [Gene Symbol: sv] [Locus Tag: Dmel_CG11049] [Chromosome: 4] [Map Location: 102F8-102F8|4-0 cM] [Description: shaven] [Gene Type: protein-coding]	GO:0042682 [Name: regulation of compound eye cone cell fate specification]; GO:0045944 [Name: positive regulation of transcription from RNA polymerase II promoter]; GO:0048856 [Name: anatomical structure development]; GO:0006357 [Name: regulation of transcription from RNA polymerase II promoter]; GO:0045676 [Name: regulation of R7 cell differentiation]; GO:0042676 [Name: compound eye cone cell fa…	GO:0005634 [Name: nucleus]	GO:0004190 [Name: aspartic-type endopeptidase activity]; GO:0046872 [Name: metal ion binding]; GO:0003964 [Name: RNA-directed DNA polymerase activity]; GO:0004519 [Name: endonuclease activity]
scaffold1.g2725.t1	Q95SX7	-	GO:0006313 [Name: transposition, DNA-mediated]	-	GO:0003964 [Name: RNA-directed DNA polymerase activity]
scaffold1.g2746.t1	Q5RKH1	291078 [Gene Symbol: Prpf4b] [Locus Tag: ] [Chromosome: 17] [Map Location: 17p12] [Description: pre-mRNA processing factor 4B] [Gene Type: protein-coding]	GO:0006468 [Name: protein phosphorylation]; GO:0045292 [Name: mRNA cis splicing, via spliceosome]	GO:0005634 [Name: nucleus]; GO:0005694 [Name: chromosome]; GO:0071013 [Name: catalytic step 2 spliceosome]; GO:0016607 [Name: nuclear speck]	GO:0005524 [Name: ATP binding]
scaffold1.g2790.t1	Q04202	-	GO:0015074 [Name: DNA integration]; GO:0006313 [Name: transposition, DNA-mediated]	GO:0005634 [Name: nucleus]	GO:0003677 [Name: DNA binding]
scaffold1.g2820.t1	Q74AP9	-	GO:0006814 [Name: sodium ion transport]; GO:0006883 [Name: cellular sodium ion homeostasis]; GO:1902600 [Name: hydrogen ion transmembrane transport]; GO:0051453 [Name: regulation of intracellular pH]; GO:0036376 [Name: sodium ion export from cell]	GO:0005887 [Name: integral component of plasma membrane]	GO:0015385 [Name: sodium:proton antiporter activity]
scaffold1.g2877.t1	Q96BZ8	79165 [Gene Symbol: LENG1] [Locus Tag: ] [Chromosome: 19] [Map Location: 19q13.42] [Description: leukocyte receptor cluster member 1] [Gene Type: protein-coding]	GO:0008150 [Name: biological_process]	GO:0005575 [Name: cellular_component]	GO:0005515 [Name: protein binding]; GO:0003674 [Name: molecular_function]
scaffold1.g2937.t1	P51909	100735684 [Gene Symbol: Apod] [Locus Tag: ] [Chromosome: Un] [Map Location: ] [Description: apolipoprotein D] [Gene Type: protein-coding]	GO:0000302 [Name: response to reactive oxygen species]; GO:0007568 [Name: aging]; GO:0010642 [Name: negative regulation of platelet-derived growth factor receptor signaling pathway]; GO:0048678 [Name: response to axon injury]; GO:1900016 [Name: negative regulation of cytokine production involved in inflammatory response]; GO:2000405 [Name: negative regulation of T cell migration]; GO:0006629 [Nam…	GO:0005783 [Name: endoplasmic reticulum]; GO:0043025 [Name: neuronal cell body]; GO:0005615 [Name: extracellular space]; GO:0022626 [Name: cytosolic ribosome]; GO:0030425 [Name: dendrite]; GO:0048471 [Name: perinuclear region of cytoplasm]	GO:0015485 [Name: cholesterol binding]
scaffold1.g2953.t1	Q96GQ7	55661 [Gene Symbol: DDX27] [Locus Tag: ] [Chromosome: 20] [Map Location: 20q13.13] [Description: DEAD-box helicase 27] [Gene Type: protein-coding]	GO:0006364 [Name: rRNA processing]	GO:0005694 [Name: chromosome]; GO:0005730 [Name: nucleolus]	GO:0003723 [Name: RNA binding]; GO:0005524 [Name: ATP binding]; GO:0003724 [Name: RNA helicase activity]; GO:0016787 [Name: hydrolase activity]
scaffold1.g3086.t1	Q5SSH8	192986 [Gene Symbol: Cyb5d2] [Locus Tag: ] [Chromosome: 11] [Map Location: 11|11 B4] [Description: cytochrome b5 domain containing 2] [Gene Type: protein-coding]	GO:0007399 [Name: nervous system development]; GO:0045666 [Name: positive regulation of neuron differentiation]	GO:0016020 [Name: membrane]; GO:0012505 [Name: endomembrane system]; GO:0005576 [Name: extracellular region]	GO:0020037 [Name: heme binding]
scaffold1.g3101.t1	A7X406	-	-	GO:0005576 [Name: extracellular region]	GO:0030246 [Name: carbohydrate binding]; GO:0046872 [Name: metal ion binding]
scaffold1.g3109.t1	Q9D287	68183 [Gene Symbol: Bcas2] [Locus Tag: ] [Chromosome: 3] [Map Location: 3|3 F2.2] [Description: BCAS2 pre-mRNA processing factor] [Gene Type: protein-coding]	GO:0000398 [Name: mRNA splicing, via spliceosome]	GO:0071007 [Name: U2-type catalytic step 2 spliceosome]; GO:0005634 [Name: nucleus]; GO:0071013 [Name: catalytic step 2 spliceosome]; GO:0000974 [Name: Prp19 complex]; GO:0005681 [Name: spliceosomal complex]; GO:0005813 [Name: centrosome]; GO:0016607 [Name: nuclear speck]; GO:0005662 [Name: DNA replication factor A complex]; GO:0005730 [Name: nucleolus]	GO:0003674 [Name: molecular_function]
scaffold1.g3122.t1	Q6PFQ2	334234 [Gene Symbol: eif3c] [Locus Tag: ] [Chromosome: 12] [Map Location: ] [Description: eukaryotic translation initiation factor 3, subunit C] [Gene Type: protein-coding]	GO:0006413 [Name: translational initiation]; GO:0001732 [Name: formation of cytoplasmic translation initiation complex]	GO:0005852 [Name: eukaryotic translation initiation factor 3 complex]; GO:0016282 [Name: eukaryotic 43S preinitiation complex]; GO:0033290 [Name: eukaryotic 48S preinitiation complex]	GO:0031369 [Name: translation initiation factor binding]; GO:0003743 [Name: translation initiation factor activity]
scaffold1.g316.t1	P18293	18160 [Gene Symbol: Npr1] [Locus Tag: ] [Chromosome: 3] [Map Location: 3 F1|3 39.23 cM] [Description: natriuretic peptide receptor 1] [Gene Type: protein-coding]	GO:0007166 [Name: cell surface receptor signaling pathway]; GO:0035556 [Name: intracellular signal transduction]; GO:0019934 [Name: cGMP-mediated signaling]; GO:0048662 [Name: negative regulation of smooth muscle cell proliferation]; GO:0007168 [Name: receptor guanylyl cyclase signaling pathway]; GO:0042417 [Name: dopamine metabolic process]; GO:0007165 [Name: signal transduction]; GO:0006182 [Na…	GO:0043235 [Name: receptor complex]; GO:0005886 [Name: plasma membrane]; GO:0016021 [Name: integral component of membrane]	GO:0042562 [Name: hormone binding]; GO:0001653 [Name: peptide receptor activity]; GO:0005525 [Name: GTP binding]; GO:0017046 [Name: peptide hormone binding]; GO:0004383 [Name: guanylate cyclase activity]; GO:0005524 [Name: ATP binding]; GO:0004672 [Name: protein kinase activity]; GO:0016941 [Name: natriuretic peptide receptor activity]
scaffold1.g3177.t1	O51221	-	-	GO:0016021 [Name: integral component of membrane]	-
scaffold1.g3178.t1	Q7YQM3	-	GO:0006336 [Name: DNA replication-independent nucleosome assembly]; GO:0010571 [Name: positive regulation of nuclear cell cycle DNA replication]; GO:0072711 [Name: cellular response to hydroxyurea]; GO:1901581 [Name: negative regulation of telomeric RNA transcription from RNA pol II promoter]; GO:0006334 [Name: nucleosome assembly]; GO:0030330 [Name: DNA damage response, signal transduction by p5…	GO:0016605 [Name: PML body]; GO:0000781 [Name: chromosome, telomeric region]	GO:0003678 [Name: DNA helicase activity]; GO:0003682 [Name: chromatin binding]; GO:0016787 [Name: hydrolase activity]; GO:0003677 [Name: DNA binding]; GO:0046872 [Name: metal ion binding]; GO:0042393 [Name: histone binding]; GO:0070615 [Name: nucleosome-dependent ATPase activity]; GO:0005524 [Name: ATP binding]
scaffold1.g3222.t1	P28075	29425 [Gene Symbol: Psmb5] [Locus Tag: ] [Chromosome: 15] [Map Location: 15p13] [Description: proteasome 20S subunit beta 5] [Gene Type: protein-coding]	GO:0006508 [Name: proteolysis]; GO:0010499 [Name: proteasomal ubiquitin-independent protein catabolic process]; GO:0006979 [Name: response to oxidative stress]; GO:0043161 [Name: proteasome-mediated ubiquitin-dependent protein catabolic process]	GO:0000502 [Name: proteasome complex]; GO:0019774 [Name: proteasome core complex, beta-subunit complex]; GO:0005634 [Name: nucleus]; GO:0005737 [Name: cytoplasm]; GO:0005839 [Name: proteasome core complex]	GO:0004298 [Name: threonine-type endopeptidase activity]; GO:0004175 [Name: endopeptidase activity]; GO:0008233 [Name: peptidase activity]
scaffold1.g3268.t1	Q46800	947205 [Gene Symbol: xdhB] [Locus Tag: b2867] [Chromosome: ] [Map Location: ] [Description: putative xanthine dehydrogenase FAD-binding subunit XdhB] [Gene Type: protein-coding]	GO:0006166 [Name: purine ribonucleoside salvage]; GO:0009114 [Name: hypoxanthine catabolic process]	-	GO:0004854 [Name: xanthine dehydrogenase activity]; GO:0071949 [Name: FAD binding]
scaffold1.g3320.t1	D3ZD32	691589 [Gene Symbol: Chd5] [Locus Tag: ] [Chromosome: 5] [Map Location: 5q36] [Description: chromodomain helicase DNA binding protein 5] [Gene Type: protein-coding]	GO:0008285 [Name: negative regulation of cell proliferation]; GO:0000122 [Name: negative regulation of transcription from RNA polymerase II promoter]; GO:0006366 [Name: transcription from RNA polymerase II promoter]; GO:1901798 [Name: positive regulation of signal transduction by p53 class mediator]; GO:0021895 [Name: cerebral cortex neuron differentiation]; GO:0006357 [Name: regulation of transc…	GO:0016581 [Name: NuRD complex]; GO:0005634 [Name: nucleus]; GO:0000792 [Name: heterochromatin]	GO:0046872 [Name: metal ion binding]; GO:0005524 [Name: ATP binding]; GO:0061628 [Name: H3K27me3 modified histone binding]; GO:0070615 [Name: nucleosome-dependent ATPase activity]; GO:0003682 [Name: chromatin binding]; GO:0042393 [Name: histone binding]; GO:0003677 [Name: DNA binding]; GO:0016787 [Name: hydrolase activity]; GO:0003678 [Name: DNA helicase activity]; GO:0042826 [Name: histone deace…
scaffold1.g3352.t1	P21127	984 [Gene Symbol: CDK11B] [Locus Tag: ] [Chromosome: 1] [Map Location: 1p36.33] [Description: cyclin dependent kinase 11B] [Gene Type: protein-coding]	GO:0001558 [Name: regulation of cell growth]; GO:0007346 [Name: regulation of mitotic cell cycle]; GO:0006355 [Name: regulation of transcription, DNA-templated]; GO:0050684 [Name: regulation of mRNA processing]; GO:0006915 [Name: apoptotic process]; GO:0006468 [Name: protein phosphorylation]; GO:0000278 [Name: mitotic cell cycle]	GO:0005634 [Name: nucleus]; GO:0005737 [Name: cytoplasm]	GO:0004672 [Name: protein kinase activity]; GO:0003723 [Name: RNA binding]; GO:0004674 [Name: protein serine/threonine kinase activity]; GO:0005524 [Name: ATP binding]; GO:0004693 [Name: cyclin-dependent protein serine/threonine kinase activity]
scaffold1.g3362.t1	Q4IMJ1	23549001 [Gene Symbol: FGSG_01567] [Locus Tag: FGSG_01567] [Chromosome: 1] [Map Location: ] [Description: hypothetical protein] [Gene Type: protein-coding]	GO:0043103 [Name: hypoxanthine salvage]; GO:0009117 [Name: nucleotide metabolic process]; GO:0006146 [Name: adenine catabolic process]; GO:0009168 [Name: purine ribonucleoside monophosphate biosynthetic process]	GO:0005634 [Name: nucleus]; GO:0005737 [Name: cytoplasm]	GO:0000034 [Name: adenine deaminase activity]; GO:0008270 [Name: zinc ion binding]
scaffold1.g3467.t1	Q5XIB5	293738 [Gene Symbol: Ccdc86] [Locus Tag: ] [Chromosome: 1] [Map Location: 1q43] [Description: coiled-coil domain containing 86] [Gene Type: protein-coding]	-	GO:0005694 [Name: chromosome]; GO:0005730 [Name: nucleolus]; GO:0005654 [Name: nucleoplasm]; GO:0005634 [Name: nucleus]	-
scaffold1.g3473.t1	Q7TSH3	329003 [Gene Symbol: Zfp516] [Locus Tag: ] [Chromosome: 18] [Map Location: 18|18 E3] [Description: zinc finger protein 516] [Gene Type: protein-coding]	GO:0050873 [Name: brown fat cell differentiation]; GO:0045893 [Name: positive regulation of transcription, DNA-templated]; GO:0006355 [Name: regulation of transcription, DNA-templated]; GO:0009409 [Name: response to cold]; GO:0060612 [Name: adipose tissue development]	GO:0005634 [Name: nucleus]	GO:0046872 [Name: metal ion binding]; GO:0033613 [Name: activating transcription factor binding]; GO:0000981 [Name: RNA polymerase II transcription factor activity, sequence-specific DNA binding]; GO:0000987 [Name: core promoter proximal region sequence-specific DNA binding]; GO:0000978 [Name: RNA polymerase II core promoter proximal region sequence-specific DNA binding]
scaffold1.g3612.t1	Q13029	7799 [Gene Symbol: PRDM2] [Locus Tag: ] [Chromosome: 1] [Map Location: 1p36.21] [Description: PR/SET domain 2] [Gene Type: protein-coding]	GO:0006355 [Name: regulation of transcription, DNA-templated]; GO:0000122 [Name: negative regulation of transcription from RNA polymerase II promoter]; GO:0045944 [Name: positive regulation of transcription from RNA polymerase II promoter]; GO:0008340 [Name: determination of adult lifespan]; GO:0006357 [Name: regulation of transcription from RNA polymerase II promoter]; GO:0010468 [Name: regulati…	GO:0005634 [Name: nucleus]; GO:0005654 [Name: nucleoplasm]; GO:0005794 [Name: Golgi apparatus]	GO:0000981 [Name: RNA polymerase II transcription factor activity, sequence-specific DNA binding]; GO:0043565 [Name: sequence-specific DNA binding]; GO:0042054 [Name: histone methyltransferase activity]; GO:0000977 [Name: RNA polymerase II regulatory region sequence-specific DNA binding]; GO:0001227 [Name: transcriptional repressor activity, RNA polymerase II transcription regulatory region seque…
scaffold1.g3670.t1	Q8C0D7	28019 [Gene Symbol: Ing4] [Locus Tag: ] [Chromosome: 6] [Map Location: 6 F2|6 59.17 cM] [Description: inhibitor of growth family, member 4] [Gene Type: protein-coding]	GO:0006915 [Name: apoptotic process]; GO:0006473 [Name: protein acetylation]; GO:0043966 [Name: histone H3 acetylation]; GO:0043983 [Name: histone H4-K12 acetylation]; GO:0045926 [Name: negative regulation of growth]; GO:0007050 [Name: cell cycle arrest]; GO:0008285 [Name: negative regulation of cell proliferation]; GO:0006978 [Name: DNA damage response, signal transduction by p53 class mediator …	GO:0005654 [Name: nucleoplasm]; GO:0045111 [Name: intermediate filament cytoskeleton]; GO:0070776 [Name: MOZ/MORF histone acetyltransferase complex]; GO:0005634 [Name: nucleus]; GO:0005829 [Name: cytosol]; GO:0000123 [Name: histone acetyltransferase complex]	GO:0046872 [Name: metal ion binding]; GO:0003713 [Name: transcription coactivator activity]; GO:0035064 [Name: methylated histone binding]
scaffold1.g3701.t1	Q2PZL6	329628 [Gene Symbol: Fat4] [Locus Tag: ] [Chromosome: 3] [Map Location: 3|3 B] [Description: FAT atypical cadherin 4] [Gene Type: protein-coding]	GO:0035329 [Name: hippo signaling]; GO:0098609 [Name: cell-cell adhesion]; GO:0001658 [Name: branching involved in ureteric bud morphogenesis]; GO:0001736 [Name: establishment of planar polarity]; GO:0043931 [Name: ossification involved in bone maturation]; GO:0060122 [Name: inner ear receptor stereocilium organization]; GO:0001822 [Name: kidney development]; GO:0072307 [Name: regulation of metan…	GO:0016021 [Name: integral component of membrane]; GO:0005886 [Name: plasma membrane]; GO:0045177 [Name: apical part of cell]	GO:0005509 [Name: calcium ion binding]
scaffold1.g3750.t1	A6THB4	-	GO:0006412 [Name: translation]	GO:0005840 [Name: ribosome]	GO:0003735 [Name: structural constituent of ribosome]; GO:0019843 [Name: rRNA binding]
scaffold1.g3751.t1	Q946J4	-	GO:0019953 [Name: sexual reproduction]; GO:0071555 [Name: cell wall organization]	GO:0016020 [Name: membrane]; GO:0005576 [Name: extracellular region]; GO:0005618 [Name: cell wall]	-
scaffold1.g3752.t1	Q642H3	321590 [Gene Symbol: sept8a] [Locus Tag: ] [Chromosome: 21] [Map Location: ] [Description: septin 8a] [Gene Type: protein-coding]	GO:0034613 [Name: cellular protein localization]; GO:0061640 [Name: cytoskeleton-dependent cytokinesis]	GO:0015630 [Name: microtubule cytoskeleton]; GO:0005940 [Name: septin ring]; GO:0032153 [Name: cell division site]; GO:0031105 [Name: septin complex]	GO:0003924 [Name: GTPase activity]; GO:0005525 [Name: GTP binding]; GO:0060090 [Name: binding, bridging]
scaffold1.g3753.t1	B7LT11	-	GO:0019477 [Name: L-lysine catabolic process]	-	GO:0050498 [Name: oxidoreductase activity, acting on paired donors, with incorporation or reduction of molecular oxygen, with 2-oxoglutarate as one donor, and the other dehydrogenated]; GO:0008198 [Name: ferrous iron binding]
scaffold1.g3754.t1	Q54UP9	8622776 [Gene Symbol: elmoD] [Locus Tag: DDB_G0280943] [Chromosome: 3] [Map Location: ] [Description: ankyrin repeat-containing protein] [Gene Type: protein-coding]	GO:0048870 [Name: cell motility]; GO:0007015 [Name: actin filament organization]	GO:0005886 [Name: plasma membrane]	-
scaffold1.g3812.t1	A3DDM2	-	GO:0019674 [Name: NAD metabolic process]; GO:0006741 [Name: NADP biosynthetic process]	GO:0005737 [Name: cytoplasm]	GO:0005524 [Name: ATP binding]; GO:0003951 [Name: NAD+ kinase activity]; GO:0046872 [Name: metal ion binding]
scaffold1.g3858.t1	B8A4F4	553222 [Gene Symbol: tdrd9] [Locus Tag: ] [Chromosome: 13] [Map Location: ] [Description: tudor domain containing 9] [Gene Type: protein-coding]	GO:0007141 [Name: male meiosis I]; GO:0007275 [Name: multicellular organism development]; GO:0031047 [Name: gene silencing by RNA]; GO:0043046 [Name: DNA methylation involved in gamete generation]; GO:0009566 [Name: fertilization]; GO:0030154 [Name: cell differentiation]; GO:0010529 [Name: negative regulation of transposition]; GO:0034587 [Name: piRNA metabolic process]; GO:0007140 [Name: male me…	GO:0071547 [Name: piP-body]; GO:0005634 [Name: nucleus]	GO:0003723 [Name: RNA binding]; GO:0016887 [Name: ATPase activity]; GO:0003724 [Name: RNA helicase activity]; GO:0005524 [Name: ATP binding]
scaffold1.g3876.t1	P34371	176152 [Gene Symbol: bath-42] [Locus Tag: CELE_C50C3.8] [Chromosome: III] [Map Location: ] [Description: BTB and MATH domain-containing protein 42] [Gene Type: protein-coding]	GO:0016567 [Name: protein ubiquitination]; GO:0043161 [Name: proteasome-mediated ubiquitin-dependent protein catabolic process]; GO:0030162 [Name: regulation of proteolysis]	GO:0005634 [Name: nucleus]; GO:0005737 [Name: cytoplasm]	GO:0031625 [Name: ubiquitin protein ligase binding]
scaffold1.g3931.t1	P0C6F2	-	GO:0039657 [Name: suppression by virus of host gene expression]; GO:0015074 [Name: DNA integration]; GO:0006310 [Name: DNA recombination]; GO:0075732 [Name: viral penetration into host nucleus]; GO:0039651 [Name: induction by virus of host cysteine-type endopeptidase activity involved in apoptotic process]; GO:0075713 [Name: establishment of integrated proviral latency]; GO:0046718 [Name: viral e…	GO:0042025 [Name: host cell nucleus]; GO:0019013 [Name: viral nucleocapsid]; GO:0020002 [Name: host cell plasma membrane]; GO:0055036 [Name: virion membrane]; GO:0072494 [Name: host multivesicular body]	GO:0003677 [Name: DNA binding]; GO:0003887 [Name: DNA-directed DNA polymerase activity]; GO:0004533 [Name: exoribonuclease H activity]; GO:0003964 [Name: RNA-directed DNA polymerase activity]; GO:0005198 [Name: structural molecule activity]; GO:0008289 [Name: lipid binding]; GO:0008270 [Name: zinc ion binding]; GO:0003723 [Name: RNA binding]; GO:0004523 [Name: RNA-DNA hybrid ribonuclease activity…
scaffold1.g3995.t1	O28987	24794893 [Gene Symbol: AFULGI_RS06655] [Locus Tag: AFULGI_RS06655] [Chromosome: ] [Map Location: ] [Description: type 1 glutamine amidotransferase] [Gene Type: protein-coding]	-	-	-
scaffold1.g3996.t1	Q5ZLG1	420483 [Gene Symbol: RAB18] [Locus Tag: ] [Chromosome: 2] [Map Location: ] [Description: RAB18, member RAS oncogene family] [Gene Type: protein-coding]	GO:0007420 [Name: brain development]; GO:0001654 [Name: eye development]; GO:0034389 [Name: lipid particle organization]; GO:0006886 [Name: intracellular protein transport]	GO:0005794 [Name: Golgi apparatus]; GO:0005811 [Name: lipid particle]; GO:0012505 [Name: endomembrane system]; GO:0016324 [Name: apical plasma membrane]	GO:0003924 [Name: GTPase activity]; GO:0005525 [Name: GTP binding]; GO:0019003 [Name: GDP binding]
scaffold1.g4068.t1	Q6B9X6	8616395 [Gene Symbol: vwkA] [Locus Tag: DDB_G0268144] [Chromosome: 1] [Map Location: ] [Description: Alpha kinase family protein] [Gene Type: protein-coding]	GO:0000281 [Name: mitotic cytokinesis]; GO:0006468 [Name: protein phosphorylation]; GO:0018209 [Name: peptidyl-serine modification]; GO:0031156 [Name: regulation of sorocarp development]; GO:0033298 [Name: contractile vacuole organization]; GO:0031038 [Name: myosin II filament organization]; GO:0031288 [Name: sorocarp morphogenesis]; GO:0018107 [Name: peptidyl-threonine phosphorylation]; GO:00069…	GO:0000331 [Name: contractile vacuole]; GO:0005829 [Name: cytosol]; GO:0031164 [Name: contractile vacuolar membrane]; GO:0005737 [Name: cytoplasm]; GO:0048471 [Name: perinuclear region of cytoplasm]	GO:0004674 [Name: protein serine/threonine kinase activity]; GO:0005516 [Name: calmodulin binding]; GO:0005524 [Name: ATP binding]; GO:0004672 [Name: protein kinase activity]
scaffold1.g4069.t1	Q6B9X6	8616395 [Gene Symbol: vwkA] [Locus Tag: DDB_G0268144] [Chromosome: 1] [Map Location: ] [Description: Alpha kinase family protein] [Gene Type: protein-coding]	GO:0000281 [Name: mitotic cytokinesis]; GO:0006468 [Name: protein phosphorylation]; GO:0018209 [Name: peptidyl-serine modification]; GO:0031156 [Name: regulation of sorocarp development]; GO:0033298 [Name: contractile vacuole organization]; GO:0031038 [Name: myosin II filament organization]; GO:0031288 [Name: sorocarp morphogenesis]; GO:0018107 [Name: peptidyl-threonine phosphorylation]; GO:00069…	GO:0000331 [Name: contractile vacuole]; GO:0005829 [Name: cytosol]; GO:0031164 [Name: contractile vacuolar membrane]; GO:0005737 [Name: cytoplasm]; GO:0048471 [Name: perinuclear region of cytoplasm]	GO:0004674 [Name: protein serine/threonine kinase activity]; GO:0005516 [Name: calmodulin binding]; GO:0005524 [Name: ATP binding]; GO:0004672 [Name: protein kinase activity]
scaffold1.g4070.t1	Q39QB4	-	-	GO:0005886 [Name: plasma membrane]; GO:0016021 [Name: integral component of membrane]	GO:0016655 [Name: oxidoreductase activity, acting on NAD(P)H, quinone or similar compound as acceptor]; GO:0048038 [Name: quinone binding]
scaffold1.g4255.t1	Q28IN9	549979 [Gene Symbol: prkrip1] [Locus Tag: ] [Chromosome: 2] [Map Location: ] [Description: PRKR interacting protein 1] [Gene Type: protein-coding]	GO:0006397 [Name: mRNA processing]; GO:0006469 [Name: negative regulation of protein kinase activity]; GO:0008380 [Name: RNA splicing]	GO:0005681 [Name: spliceosomal complex]; GO:0005730 [Name: nucleolus]	GO:0019901 [Name: protein kinase binding]; GO:0004860 [Name: protein kinase inhibitor activity]; GO:0003725 [Name: double-stranded RNA binding]
scaffold1.g430.t1	P16157	286 [Gene Symbol: ANK1] [Locus Tag: ] [Chromosome: 8] [Map Location: 8p11.21] [Description: ankyrin 1] [Gene Type: protein-coding]	GO:0007010 [Name: cytoskeleton organization]; GO:0006887 [Name: exocytosis]; GO:0007165 [Name: signal transduction]; GO:0006888 [Name: ER to Golgi vesicle-mediated transport]; GO:0045199 [Name: maintenance of epithelial cell apical/basal polarity]; GO:0010638 [Name: positive regulation of organelle organization]; GO:0072659 [Name: protein localization to plasma membrane]	GO:0005634 [Name: nucleus]; GO:0030673 [Name: axolemma]; GO:0005886 [Name: plasma membrane]; GO:0030018 [Name: Z disc]; GO:0009898 [Name: cytoplasmic side of plasma membrane]; GO:0016529 [Name: sarcoplasmic reticulum]; GO:0042383 [Name: sarcolemma]; GO:0016323 [Name: basolateral plasma membrane]; GO:0014731 [Name: spectrin-associated cytoskeleton]; GO:0031430 [Name: M band]; GO:0005829 [Name: cyt…	GO:0008093 [Name: cytoskeletal adaptor activity]; GO:0030507 [Name: spectrin binding]; GO:0019903 [Name: protein phosphatase binding]; GO:0051117 [Name: ATPase binding]; GO:0044325 [Name: ion channel binding]; GO:0005198 [Name: structural molecule activity]; GO:0019899 [Name: enzyme binding]; GO:0005200 [Name: structural constituent of cytoskeleton]
scaffold1.g4433.t1	B0BAG2	-	GO:0006457 [Name: protein folding]; GO:0015031 [Name: protein transport]; GO:0051301 [Name: cell division]; GO:0007049 [Name: cell cycle]	GO:0005737 [Name: cytoplasm]	GO:0003755 [Name: peptidyl-prolyl cis-trans isomerase activity]
scaffold1.g4620.t1	Q6DK99	444756 [Gene Symbol: cnfn.1.S] [Locus Tag: XELAEV_18037744mg] [Chromosome: 7S] [Map Location: ] [Description: cornifelin, gene 1 S homeolog] [Gene Type: protein-coding]	-	-	-
scaffold1.g4653.t1	Q06A37	421140 [Gene Symbol: CHD7] [Locus Tag: ] [Chromosome: 2] [Map Location: ] [Description: chromodomain helicase DNA binding protein 7] [Gene Type: protein-coding]	GO:0006364 [Name: rRNA processing]; GO:0006325 [Name: chromatin organization]	GO:0005634 [Name: nucleus]	GO:0016787 [Name: hydrolase activity]; GO:0003678 [Name: DNA helicase activity]; GO:0005524 [Name: ATP binding]; GO:0070615 [Name: nucleosome-dependent ATPase activity]; GO:0003677 [Name: DNA binding]
scaffold1.g4663.t1	P31821	-	GO:0039702 [Name: viral budding via host ESCRT complex]	GO:0019013 [Name: viral nucleocapsid]	GO:0008270 [Name: zinc ion binding]; GO:0003676 [Name: nucleic acid binding]; GO:0039660 [Name: structural constituent of virion]
scaffold1.g4713.t1	Q08D57	780106 [Gene Symbol: setd1b] [Locus Tag: ] [Chromosome: 1] [Map Location: ] [Description: SET domain containing 1B] [Gene Type: protein-coding]	-	GO:0016607 [Name: nuclear speck]; GO:0048188 [Name: Set1C/COMPASS complex]; GO:0005694 [Name: chromosome]	GO:0042800 [Name: histone methyltransferase activity (H3-K4 specific)]; GO:0003723 [Name: RNA binding]
scaffold1.g4723.t1	Q8BR65	71954 [Gene Symbol: Suds3] [Locus Tag: ] [Chromosome: 5] [Map Location: 5|5 F] [Description: suppressor of defective silencing 3 homolog (S. cerevisiae)] [Gene Type: protein-coding]	GO:0000122 [Name: negative regulation of transcription from RNA polymerase II promoter]; GO:0006915 [Name: apoptotic process]; GO:0001835 [Name: blastocyst hatching]; GO:0045892 [Name: negative regulation of transcription, DNA-templated]; GO:0016575 [Name: histone deacetylation]; GO:0043065 [Name: positive regulation of apoptotic process]	GO:0005829 [Name: cytosol]; GO:0016580 [Name: Sin3 complex]; GO:0016604 [Name: nuclear body]; GO:0005634 [Name: nucleus]; GO:0070822 [Name: Sin3-type complex]	GO:0019899 [Name: enzyme binding]; GO:0042826 [Name: histone deacetylase binding]; GO:0042802 [Name: identical protein binding]
scaffold1.g4727.t1	Q9Y6X9	22880 [Gene Symbol: MORC2] [Locus Tag: ] [Chromosome: 22] [Map Location: 22q12.2] [Description: MORC family CW-type zinc finger 2] [Gene Type: protein-coding]	GO:0090309 [Name: positive regulation of methylation-dependent chromatin silencing]; GO:0006974 [Name: cellular response to DNA damage stimulus]; GO:0006338 [Name: chromatin remodeling]; GO:0006631 [Name: fatty acid metabolic process]; GO:0045814 [Name: negative regulation of gene expression, epigenetic]; GO:0045869 [Name: negative regulation of single stranded viral RNA replication via double st…	GO:0005829 [Name: cytosol]; GO:0005634 [Name: nucleus]; GO:0016363 [Name: nuclear matrix]; GO:0005737 [Name: cytoplasm]; GO:0005654 [Name: nucleoplasm]; GO:0000792 [Name: heterochromatin]	GO:0042803 [Name: protein homodimerization activity]; GO:0003682 [Name: chromatin binding]; GO:0016887 [Name: ATPase activity]; GO:0005524 [Name: ATP binding]; GO:0000287 [Name: magnesium ion binding]; GO:0008270 [Name: zinc ion binding]
scaffold1.g4732.t1	Q5F4A9	427695 [Gene Symbol: ARL6IP4] [Locus Tag: ] [Chromosome: 15] [Map Location: ] [Description: ADP ribosylation factor like GTPase 6 interacting protein 4] [Gene Type: protein-coding]	GO:0008380 [Name: RNA splicing]; GO:0006397 [Name: mRNA processing]	GO:0005730 [Name: nucleolus]; GO:0016607 [Name: nuclear speck]	-
scaffold1.g4733.t1	Q3V0L5	381741 [Gene Symbol: Lrrc43] [Locus Tag: ] [Chromosome: 5] [Map Location: 5|5 F] [Description: leucine rich repeat containing 43] [Gene Type: protein-coding]	GO:0008150 [Name: biological_process]	GO:0005575 [Name: cellular_component]	GO:0003674 [Name: molecular_function]
scaffold1.g4829.t1	Q97EB9	-	GO:0009252 [Name: peptidoglycan biosynthetic process]; GO:0051301 [Name: cell division]; GO:0007049 [Name: cell cycle]; GO:0008360 [Name: regulation of cell shape]; GO:0071555 [Name: cell wall organization]	GO:0005737 [Name: cytoplasm]	GO:0008764 [Name: UDP-N-acetylmuramoylalanine-D-glutamate ligase activity]; GO:0005524 [Name: ATP binding]
scaffold1.g4854.t1	A9XE49	105322542 [Gene Symbol: LOC105322542] [Locus Tag: CGI_10025754] [Chromosome: 10] [Map Location: ] [Description: interleukin 17-like protein] [Gene Type: protein-coding]	-	GO:0005576 [Name: extracellular region]	GO:0005125 [Name: cytokine activity]
scaffold1.g4916.t1	P18503	-	-	GO:0005576 [Name: extracellular region]; GO:0005581 [Name: collagen trimer]	-
scaffold1.g4952.t1	Q4ZHG4	84624 [Gene Symbol: FNDC1] [Locus Tag: ] [Chromosome: 6] [Map Location: 6q25.3] [Description: fibronectin type III domain containing 1] [Gene Type: protein-coding]	-	GO:0016607 [Name: nuclear speck]; GO:0005576 [Name: extracellular region]	-
scaffold1.g4976.t1	P59924	291797 [Gene Symbol: Thoc1] [Locus Tag: ] [Chromosome: 18] [Map Location: 18p13] [Description: THO complex 1] [Gene Type: protein-coding]	GO:0000018 [Name: regulation of DNA recombination]; GO:0007165 [Name: signal transduction]; GO:0032786 [Name: positive regulation of DNA-templated transcription, elongation]; GO:0006406 [Name: mRNA export from nucleus]; GO:0008380 [Name: RNA splicing]; GO:0046784 [Name: viral mRNA export from host cell nucleus]; GO:0006915 [Name: apoptotic process]; GO:0032784 [Name: regulation of DNA-templated t…	GO:0005634 [Name: nucleus]; GO:0000445 [Name: THO complex part of transcription export complex]; GO:0016363 [Name: nuclear matrix]; GO:0000346 [Name: transcription export complex]; GO:0000347 [Name: THO complex]; GO:0005737 [Name: cytoplasm]; GO:0016607 [Name: nuclear speck]	GO:0003723 [Name: RNA binding]; GO:0003677 [Name: DNA binding]
scaffold1.g5018.t1	Q5R6J1	100173524 [Gene Symbol: SLC6A19] [Locus Tag: CR201_G0052363] [Chromosome: 5] [Map Location: ] [Description: solute carrier family 6 member 19] [Gene Type: protein-coding]	-	GO:0005887 [Name: integral component of plasma membrane]; GO:0016324 [Name: apical plasma membrane]	GO:0015175 [Name: neutral amino acid transmembrane transporter activity]; GO:0015293 [Name: symporter activity]
scaffold1.g5084.t1	Q9ZCY2	-	GO:0070475 [Name: rRNA base methylation]	GO:0005737 [Name: cytoplasm]	GO:0071424 [Name: rRNA (cytosine-N4-)-methyltransferase activity]
scaffold1.g5145.t1	Q10717	-	GO:0051603 [Name: proteolysis involved in cellular protein catabolic process]	GO:0005615 [Name: extracellular space]; GO:0005764 [Name: lysosome]	GO:0004197 [Name: cysteine-type endopeptidase activity]
scaffold1.g5147.t1	Q60855	19766 [Gene Symbol: Ripk1] [Locus Tag: ] [Chromosome: 13] [Map Location: 13 A3.3|13 14.01 cM] [Description: receptor (TNFRSF)-interacting serine-threonine kinase 1] [Gene Type: protein-coding]	GO:0001934 [Name: positive regulation of protein phosphorylation]; GO:0008219 [Name: cell death]; GO:0016032 [Name: viral process]; GO:0010942 [Name: positive regulation of cell death]; GO:0032757 [Name: positive regulation of interleukin-8 production]; GO:0034612 [Name: response to tumor necrosis factor]; GO:0042327 [Name: positive regulation of phosphorylation]; GO:0046330 [Name: positive regul…	GO:0005829 [Name: cytosol]; GO:0031264 [Name: death-inducing signaling complex]; GO:0005886 [Name: plasma membrane]; GO:0005739 [Name: mitochondrion]; GO:0043235 [Name: receptor complex]; GO:0032991 [Name: macromolecular complex]; GO:0045121 [Name: membrane raft]; GO:0097342 [Name: ripoptosome]	GO:0042803 [Name: protein homodimerization activity]; GO:0044877 [Name: macromolecular complex binding]; GO:0004706 [Name: JUN kinase kinase kinase activity]; GO:0031625 [Name: ubiquitin protein ligase binding]; GO:0004672 [Name: protein kinase activity]; GO:0005123 [Name: death receptor binding]; GO:0005524 [Name: ATP binding]; GO:0042802 [Name: identical protein binding]; GO:0004674 [Name: prot…
scaffold1.g5148.t1	B0BAV0	-	GO:0006402 [Name: mRNA catabolic process]; GO:0006396 [Name: RNA processing]	GO:0005737 [Name: cytoplasm]	GO:0000287 [Name: magnesium ion binding]; GO:0003723 [Name: RNA binding]; GO:0004654 [Name: polyribonucleotide nucleotidyltransferase activity]
scaffold1.g5149.t1	Q44315	-	GO:0005975 [Name: carbohydrate metabolic process]	-	GO:0047470 [Name: (1,4)-alpha-D-glucan 1-alpha-D-glucosylmutase activity]
scaffold1.g5153.t1	P59924	291797 [Gene Symbol: Thoc1] [Locus Tag: ] [Chromosome: 18] [Map Location: 18p13] [Description: THO complex 1] [Gene Type: protein-coding]	GO:0000018 [Name: regulation of DNA recombination]; GO:0007165 [Name: signal transduction]; GO:0032786 [Name: positive regulation of DNA-templated transcription, elongation]; GO:0006406 [Name: mRNA export from nucleus]; GO:0008380 [Name: RNA splicing]; GO:0046784 [Name: viral mRNA export from host cell nucleus]; GO:0006915 [Name: apoptotic process]; GO:0032784 [Name: regulation of DNA-templated t…	GO:0005634 [Name: nucleus]; GO:0000445 [Name: THO complex part of transcription export complex]; GO:0016363 [Name: nuclear matrix]; GO:0000346 [Name: transcription export complex]; GO:0000347 [Name: THO complex]; GO:0005737 [Name: cytoplasm]; GO:0016607 [Name: nuclear speck]	GO:0003723 [Name: RNA binding]; GO:0003677 [Name: DNA binding]
scaffold1.g5154.t1	Q6ZMT9	401124 [Gene Symbol: DTHD1] [Locus Tag: ] [Chromosome: 4] [Map Location: 4p14] [Description: death domain containing 1] [Gene Type: protein-coding]	GO:0007165 [Name: signal transduction]	-	-
scaffold1.g647.t1	O74168	-	GO:0000272 [Name: polysaccharide catabolic process]	GO:0005576 [Name: extracellular region]	GO:0004567 [Name: beta-mannosidase activity]
scaffold1.g691.t1	Q589R5	100049499 [Gene Symbol: tpi1b] [Locus Tag: ] [Chromosome: 16] [Map Location: ] [Description: triosephosphate isomerase 1b] [Gene Type: protein-coding]	GO:0046166 [Name: glyceraldehyde-3-phosphate biosynthetic process]; GO:0006094 [Name: gluconeogenesis]; GO:0006096 [Name: glycolytic process]; GO:0019242 [Name: methylglyoxal biosynthetic process]; GO:0019563 [Name: glycerol catabolic process]	GO:0005829 [Name: cytosol]	GO:0004807 [Name: triose-phosphate isomerase activity]; GO:0042803 [Name: protein homodimerization activity]; GO:0008929 [Name: methylglyoxal synthase activity]
scaffold1.g748.t1	Q6AXS9	287534 [Gene Symbol: Rflnb] [Locus Tag: ] [Chromosome: 10] [Map Location: 10q24] [Description: refilin B] [Gene Type: protein-coding]	GO:0001837 [Name: epithelial to mesenchymal transition]; GO:0061572 [Name: actin filament bundle organization]; GO:0030036 [Name: actin cytoskeleton organization]; GO:0048705 [Name: skeletal system morphogenesis]; GO:1900158 [Name: negative regulation of bone mineralization involved in bone maturation]; GO:0061182 [Name: negative regulation of chondrocyte development]	GO:0015629 [Name: actin cytoskeleton]; GO:0005737 [Name: cytoplasm]; GO:0032432 [Name: actin filament bundle]	GO:0031005 [Name: filamin binding]
scaffold1.g78.t1	P0CT40	2542672 [Gene Symbol: Tf2-4] [Locus Tag: SPAC26A3.13c] [Chromosome: I] [Map Location: ] [Description: retrotransposable element] [Gene Type: protein-coding]; 3361218 [Gene Symbol: Tf2-9] [Locus Tag: SPBC9B6.02c] [Chromosome: II] [Map Location: ] [Description: retrotransposable element] [Gene Type: protein-coding]; 2542797 [Gene Symbol: Tf2-2] [Locus Tag: SPAC167.08] [Chromosome: I] [Map Location:…	GO:0006310 [Name: DNA recombination]; GO:0015074 [Name: DNA integration]	GO:0005737 [Name: cytoplasm]	GO:0003677 [Name: DNA binding]; GO:0003887 [Name: DNA-directed DNA polymerase activity]; GO:0004190 [Name: aspartic-type endopeptidase activity]; GO:0004519 [Name: endonuclease activity]; GO:0003723 [Name: RNA binding]; GO:0003964 [Name: RNA-directed DNA polymerase activity]; GO:0046872 [Name: metal ion binding]
scaffold1.g782.t1	O42602	373580 [Gene Symbol: crhr1.2.S] [Locus Tag: XELAEV_18046100mg] [Chromosome: 9_10S] [Map Location: ] [Description: corticotropin releasing hormone receptor 1, gene 2 S homeolog] [Gene Type: protein-coding]	GO:0007189 [Name: adenylate cyclase-activating G-protein coupled receptor signaling pathway]; GO:0071376 [Name: cellular response to corticotropin-releasing hormone stimulus]; GO:0051458 [Name: corticotropin secretion]; GO:2000852 [Name: regulation of corticosterone secretion]; GO:0007166 [Name: cell surface receptor signaling pathway]	GO:0016021 [Name: integral component of membrane]; GO:0031226 [Name: intrinsic component of plasma membrane]	GO:0015056 [Name: corticotrophin-releasing factor receptor activity]
scaffold1.g79.t1	P78539	8406 [Gene Symbol: SRPX] [Locus Tag: ] [Chromosome: X] [Map Location: Xp11.4] [Description: sushi repeat containing protein X-linked] [Gene Type: protein-coding]	GO:2001241 [Name: positive regulation of extrinsic apoptotic signaling pathway in absence of ligand]; GO:0034976 [Name: response to endoplasmic reticulum stress]; GO:0060244 [Name: negative regulation of cell proliferation involved in contact inhibition]; GO:0007155 [Name: cell adhesion]; GO:0006914 [Name: autophagy]; GO:0001845 [Name: phagolysosome assembly]	GO:0016020 [Name: membrane]; GO:0009986 [Name: cell surface]; GO:0005783 [Name: endoplasmic reticulum]; GO:0005776 [Name: autophagosome]	GO:0005201 [Name: extracellular matrix structural constituent]; GO:0005515 [Name: protein binding]
scaffold1.g798.t1	Q08705	396274 [Gene Symbol: CTCF] [Locus Tag: ] [Chromosome: 11] [Map Location: ] [Description: CCCTC-binding factor] [Gene Type: protein-coding]	GO:0006357 [Name: regulation of transcription from RNA polymerase II promoter]	GO:0005634 [Name: nucleus]	GO:0000981 [Name: RNA polymerase II transcription factor activity, sequence-specific DNA binding]; GO:0046872 [Name: metal ion binding]; GO:0000977 [Name: RNA polymerase II regulatory region sequence-specific DNA binding]
scaffold1.g812.t1	Q5UNS9	9925315 [Gene Symbol: L669] [Locus Tag: MIMI_gp0720] [Chromosome: ] [Map Location: ] [Description: collagen-like protein 7] [Gene Type: protein-coding]	-	GO:0019012 [Name: virion]	-
scaffold1.g840.t1	O44437	36306 [Gene Symbol: SmD3] [Locus Tag: Dmel_CG8427] [Chromosome: 2R] [Map Location: 48E4-48E4|2-66 cM] [Description: Small ribonucleoprotein particle protein SmD3] [Gene Type: protein-coding]	GO:0030182 [Name: neuron differentiation]; GO:0007422 [Name: peripheral nervous system development]; GO:0000278 [Name: mitotic cell cycle]; GO:0048477 [Name: oogenesis]; GO:0048542 [Name: lymph gland development]; GO:0000387 [Name: spliceosomal snRNP assembly]; GO:0007517 [Name: muscle organ development]; GO:0045451 [Name: pole plasm oskar mRNA localization]; GO:0000398 [Name: mRNA splicing, via …	GO:0000243 [Name: commitment complex]; GO:0030532 [Name: small nuclear ribonucleoprotein complex]; GO:0034719 [Name: SMN-Sm protein complex]; GO:0071011 [Name: precatalytic spliceosome]; GO:0005685 [Name: U1 snRNP]; GO:0005687 [Name: U4 snRNP]; GO:0005689 [Name: U12-type spliceosomal complex]; GO:0097526 [Name: spliceosomal tri-snRNP complex]; GO:0005682 [Name: U5 snRNP]; GO:0005634 [Name: nucleu…	GO:0003723 [Name: RNA binding]
scaffold1.g841.t1	P42674	-	-	GO:0005938 [Name: cell cortex]; GO:0048471 [Name: perinuclear region of cytoplasm]; GO:0005615 [Name: extracellular space]	GO:0004222 [Name: metalloendopeptidase activity]; GO:0008270 [Name: zinc ion binding]
scaffold1.g855.t1	P42674	-	-	GO:0005938 [Name: cell cortex]; GO:0048471 [Name: perinuclear region of cytoplasm]; GO:0005615 [Name: extracellular space]	GO:0004222 [Name: metalloendopeptidase activity]; GO:0008270 [Name: zinc ion binding]
scaffold1.g88.t1	Q8TER0	25992 [Gene Symbol: SNED1] [Locus Tag: ] [Chromosome: 2] [Map Location: 2q37.3] [Description: sushi, nidogen and EGF like domains 1] [Gene Type: protein-coding]	GO:0007160 [Name: cell-matrix adhesion]	GO:0005576 [Name: extracellular region]	GO:0005112 [Name: Notch binding]; GO:0005509 [Name: calcium ion binding]
scaffold1.g889.t1	Q7SYJ9	394100 [Gene Symbol: spag7] [Locus Tag: ] [Chromosome: 5] [Map Location: ] [Description: sperm associated antigen 7] [Gene Type: protein-coding]	-	-	GO:0003676 [Name: nucleic acid binding]
scaffold10.g35478.t1	Q99996	10142 [Gene Symbol: AKAP9] [Locus Tag: ] [Chromosome: 7] [Map Location: 7q21.2] [Description: A-kinase anchoring protein 9] [Gene Type: protein-coding]	GO:0086091 [Name: regulation of heart rate by cardiac conduction]; GO:0031116 [Name: positive regulation of microtubule polymerization]; GO:1901018 [Name: positive regulation of potassium ion transmembrane transporter activity]; GO:0000086 [Name: G2/M transition of mitotic cell cycle]; GO:0071320 [Name: cellular response to cAMP]; GO:0007165 [Name: signal transduction]; GO:0007268 [Name: chemical…	GO:0005813 [Name: centrosome]; GO:0005794 [Name: Golgi apparatus]; GO:0097060 [Name: synaptic membrane]; GO:0098978 [Name: glutamatergic synapse]; GO:0008076 [Name: voltage-gated potassium channel complex]; GO:0005795 [Name: Golgi stack]; GO:0005801 [Name: cis-Golgi network]; GO:0005829 [Name: cytosol]; GO:0043231 [Name: intracellular membrane-bounded organelle]; GO:0005856 [Name: cytoskeleton]	GO:0003677 [Name: DNA binding]; GO:0060090 [Name: binding, bridging]; GO:0034237 [Name: protein kinase A regulatory subunit binding]; GO:0044325 [Name: ion channel binding]; GO:0005102 [Name: receptor binding]; GO:0015459 [Name: potassium channel regulator activity]
scaffold10.g35480.t1	D3ZZL9	309798 [Gene Symbol: Gcc2] [Locus Tag: ] [Chromosome: 20] [Map Location: 20q11] [Description: GRIP and coiled-coil domain containing 2] [Gene Type: protein-coding]	GO:0034453 [Name: microtubule anchoring]; GO:0071955 [Name: recycling endosome to Golgi transport]; GO:0031023 [Name: microtubule organizing center organization]; GO:0034499 [Name: late endosome to Golgi transport]; GO:0006622 [Name: protein targeting to lysosome]; GO:0034067 [Name: protein localization to Golgi apparatus]; GO:0090161 [Name: Golgi ribbon formation]; GO:0042147 [Name: retrograde t…	GO:0005794 [Name: Golgi apparatus]; GO:0005829 [Name: cytosol]; GO:0005802 [Name: trans-Golgi network]; GO:0016020 [Name: membrane]	GO:0042802 [Name: identical protein binding]
scaffold10.g35484.t1	Q8BUZ3	403175 [Gene Symbol: Tigd4] [Locus Tag: ] [Chromosome: 3] [Map Location: 3|3 F1] [Description: tigger transposable element derived 4] [Gene Type: protein-coding]	GO:0008150 [Name: biological_process]	GO:0005634 [Name: nucleus]	GO:0003677 [Name: DNA binding]
scaffold10.g35529.t1	Q90399	-	GO:0007160 [Name: cell-matrix adhesion]	GO:0005576 [Name: extracellular region]	GO:0005509 [Name: calcium ion binding]
scaffold10.g35703.t1	Q90239	-	-	GO:0005737 [Name: cytoplasm]	GO:0008289 [Name: lipid binding]
scaffold10.g35748.t1	Q2HEW5	4387645 [Gene Symbol: CHGG_01239] [Locus Tag: CHGG_01239] [Chromosome: Unknown] [Map Location: ] [Description: uncharacterized protein] [Gene Type: protein-coding]	GO:0006633 [Name: fatty acid biosynthetic process]; GO:0032259 [Name: methylation]	-	GO:0008168 [Name: methyltransferase activity]; GO:0016874 [Name: ligase activity]; GO:0004315 [Name: 3-oxoacyl-[acyl-carrier-protein] synthase activity]; GO:0016491 [Name: oxidoreductase activity]; GO:0031177 [Name: phosphopantetheine binding]; GO:0016853 [Name: isomerase activity]
scaffold10.g35874.t1	Q95YM9	-	GO:0008284 [Name: positive regulation of cell proliferation]	GO:0016021 [Name: integral component of membrane]	GO:0005007 [Name: fibroblast growth factor-activated receptor activity]; GO:0005524 [Name: ATP binding]
scaffold10.g35958.t1	Q49538	-	-	GO:0005886 [Name: plasma membrane]	-
scaffold10.g36243.t1	Q6J3Q7	503668 [Gene Symbol: COX17] [Locus Tag: ] [Chromosome: 33] [Map Location: ] [Description: cytochrome c oxidase copper chaperone COX17] [Gene Type: protein-coding]	GO:0033617 [Name: mitochondrial respiratory chain complex IV assembly]	GO:0005758 [Name: mitochondrial intermembrane space]	GO:0016531 [Name: copper chaperone activity]; GO:0005507 [Name: copper ion binding]
scaffold10.g36316.t1	Q8PN19	-	GO:0006428 [Name: isoleucyl-tRNA aminoacylation]	GO:0005737 [Name: cytoplasm]	GO:0005524 [Name: ATP binding]; GO:0008270 [Name: zinc ion binding]; GO:0002161 [Name: aminoacyl-tRNA editing activity]; GO:0000049 [Name: tRNA binding]; GO:0004822 [Name: isoleucine-tRNA ligase activity]
scaffold10.g36362.t1	P69732	-	GO:0039702 [Name: viral budding via host ESCRT complex]	GO:0019013 [Name: viral nucleocapsid]	GO:0039660 [Name: structural constituent of virion]; GO:0008270 [Name: zinc ion binding]; GO:0003676 [Name: nucleic acid binding]
scaffold10.g36376.t1	Q9NQR7	56936 [Gene Symbol: CCDC177] [Locus Tag: ] [Chromosome: 14] [Map Location: 14q24.1] [Description: coiled-coil domain containing 177] [Gene Type: protein-coding]	-	-	-
scaffold10.g36414.t1	O35806	59106 [Gene Symbol: Ltbp2] [Locus Tag: ] [Chromosome: 6] [Map Location: 6q31] [Description: latent transforming growth factor beta binding protein 2] [Gene Type: protein-coding]	GO:0007179 [Name: transforming growth factor beta receptor signaling pathway]; GO:0097435 [Name: supramolecular fiber organization]	GO:0005576 [Name: extracellular region]	GO:0008201 [Name: heparin binding]; GO:0050436 [Name: microfibril binding]; GO:0005509 [Name: calcium ion binding]; GO:0019838 [Name: growth factor binding]
scaffold10.g36519.t1	Q7DMN9	102577873 [Gene Symbol: PCM8] [Locus Tag: ] [Chromosome: Un] [Map Location: ] [Description: calmodulin-6-like protein] [Gene Type: protein-coding]	-	-	GO:0005509 [Name: calcium ion binding]
scaffold10.g36546.t1	Q3UI66	68201 [Gene Symbol: Ccdc34] [Locus Tag: ] [Chromosome: 2] [Map Location: 2|2 E3] [Description: coiled-coil domain containing 34] [Gene Type: protein-coding]	GO:0008150 [Name: biological_process]	GO:0005575 [Name: cellular_component]	GO:0003674 [Name: molecular_function]
scaffold10.g36556.t1	Q23551	178135 [Gene Symbol: unc-22] [Locus Tag: CELE_ZK617.1] [Chromosome: IV] [Map Location: ] [Description: Twitchin] [Gene Type: protein-coding]	GO:0018105 [Name: peptidyl-serine phosphorylation]; GO:0018107 [Name: peptidyl-threonine phosphorylation]; GO:0060298 [Name: positive regulation of sarcomere organization]; GO:0035095 [Name: behavioral response to nicotine]; GO:0045989 [Name: positive regulation of striated muscle contraction]; GO:0008344 [Name: adult locomotory behavior]; GO:0051782 [Name: negative regulation of cell division]; …	GO:0031672 [Name: A band]	GO:0004674 [Name: protein serine/threonine kinase activity]; GO:0005516 [Name: calmodulin binding]; GO:0046872 [Name: metal ion binding]; GO:0005524 [Name: ATP binding]; GO:0019901 [Name: protein kinase binding]
scaffold10.g36572.t1	B4EDB2	56558687 [Gene Symbol: lysS] [Locus Tag: WL90_RS11115] [Chromosome: 1] [Map Location: ] [Description: lysine--tRNA ligase] [Gene Type: protein-coding]	GO:0006430 [Name: lysyl-tRNA aminoacylation]	GO:0005737 [Name: cytoplasm]	GO:0004824 [Name: lysine-tRNA ligase activity]; GO:0005524 [Name: ATP binding]; GO:0003676 [Name: nucleic acid binding]; GO:0000287 [Name: magnesium ion binding]
scaffold10.g36576.t1	Q6DCQ6	446887 [Gene Symbol: vwa2.S] [Locus Tag: XELAEV_18036642mg] [Chromosome: 7S] [Map Location: ] [Description: von Willebrand factor A domain containing 2 S homeolog] [Gene Type: protein-coding]	-	GO:0005615 [Name: extracellular space]; GO:0005604 [Name: basement membrane]	GO:0005509 [Name: calcium ion binding]
scaffold10.g36598.t1	O95236	80833 [Gene Symbol: APOL3] [Locus Tag: ] [Chromosome: 22] [Map Location: 22q12.3] [Description: apolipoprotein L3] [Gene Type: protein-coding]	GO:0042157 [Name: lipoprotein metabolic process]; GO:0043123 [Name: positive regulation of I-kappaB kinase/NF-kappaB signaling]; GO:0006954 [Name: inflammatory response]	GO:0005576 [Name: extracellular region]; GO:0005737 [Name: cytoplasm]; GO:0016020 [Name: membrane]	GO:0005319 [Name: lipid transporter activity]; GO:0008289 [Name: lipid binding]
scaffold10.g36699.t1	Q5ZI03	426529 [Gene Symbol: CIR1] [Locus Tag: ] [Chromosome: 7] [Map Location: ] [Description: corepressor interacting with RBPJ, 1] [Gene Type: protein-coding]	GO:0008380 [Name: RNA splicing]; GO:0006397 [Name: mRNA processing]; GO:0045892 [Name: negative regulation of transcription, DNA-templated]; GO:0000122 [Name: negative regulation of transcription from RNA polymerase II promoter]	GO:0016607 [Name: nuclear speck]; GO:0005634 [Name: nucleus]; GO:0032991 [Name: macromolecular complex]; GO:0005813 [Name: centrosome]	GO:0003714 [Name: transcription corepressor activity]; GO:0044877 [Name: macromolecular complex binding]; GO:0019901 [Name: protein kinase binding]; GO:0042826 [Name: histone deacetylase binding]
scaffold10.g36715.t1	Q11118	2542472 [Gene Symbol: wos2] [Locus Tag: SPAC9E9.13] [Chromosome: I] [Map Location: ] [Description: p23 chaperone protein wos2] [Gene Type: protein-coding]	GO:0051131 [Name: chaperone-mediated protein complex assembly]; GO:0006457 [Name: protein folding]; GO:0032212 [Name: positive regulation of telomere maintenance via telomerase]; GO:0007049 [Name: cell cycle]	GO:0005634 [Name: nucleus]; GO:0005737 [Name: cytoplasm]; GO:0005829 [Name: cytosol]	GO:0051087 [Name: chaperone binding]; GO:0051879 [Name: Hsp90 protein binding]
scaffold10.g36858.t1	Q8HZY8	102136068 [Gene Symbol: CCDC148] [Locus Tag: ] [Chromosome: 12] [Map Location: ] [Description: coiled-coil domain containing 148] [Gene Type: protein-coding]	-	-	-
scaffold10.g36891.t1	Q1ZXD6	8626589 [Gene Symbol: roco5] [Locus Tag: DDB_G0294533] [Chromosome: 5] [Map Location: ] [Description: ROCO family protein kinase] [Gene Type: protein-coding]	GO:0030587 [Name: sorocarp development]; GO:0007165 [Name: signal transduction]	GO:0005737 [Name: cytoplasm]	GO:0005525 [Name: GTP binding]; GO:0005524 [Name: ATP binding]; GO:0004672 [Name: protein kinase activity]; GO:0005085 [Name: guanyl-nucleotide exchange factor activity]
scaffold10.g36895.t1	Q9BUQ8	9416 [Gene Symbol: DDX23] [Locus Tag: ] [Chromosome: 12] [Map Location: 12q13.12] [Description: DEAD-box helicase 23] [Gene Type: protein-coding]	GO:0008380 [Name: RNA splicing]; GO:0000354 [Name: cis assembly of pre-catalytic spliceosome]; GO:0000375 [Name: RNA splicing, via transesterification reactions]; GO:0000398 [Name: mRNA splicing, via spliceosome]	GO:0005634 [Name: nucleus]; GO:0071013 [Name: catalytic step 2 spliceosome]; GO:0005682 [Name: U5 snRNP]; GO:0046540 [Name: U4/U6 x U5 tri-snRNP complex]; GO:0005730 [Name: nucleolus]; GO:0000785 [Name: chromatin]; GO:0005654 [Name: nucleoplasm]; GO:0070062 [Name: extracellular exosome]	GO:0005524 [Name: ATP binding]; GO:0003723 [Name: RNA binding]; GO:0003724 [Name: RNA helicase activity]
scaffold10.g36898.t1	Q10126	-	-	-	-
scaffold10.g36912.t1	O73753	373697 [Gene Symbol: nbl1.L] [Locus Tag: XELAEV_18036422mg] [Chromosome: 7L] [Map Location: ] [Description: NBL1, DAN family BMP antagonist L homeolog] [Gene Type: protein-coding]	GO:0048263 [Name: determination of dorsal identity]	GO:0005615 [Name: extracellular space]	GO:0005125 [Name: cytokine activity]
scaffold10.g36971.t1	Q587J6	381591 [Gene Symbol: L1td1] [Locus Tag: ] [Chromosome: 4] [Map Location: 4|4 C6] [Description: LINE-1 type transposase domain containing 1] [Gene Type: protein-coding]	GO:0032197 [Name: transposition, RNA-mediated]	GO:1990904 [Name: ribonucleoprotein complex]	GO:0003727 [Name: single-stranded RNA binding]
scaffold10.g36987.t1	Q66479	-	GO:0039707 [Name: pore formation by virus in membrane of host cell]; GO:0044694 [Name: pore-mediated entry of viral genome into host cell]; GO:0051259 [Name: protein oligomerization]; GO:0075512 [Name: clathrin-dependent endocytosis of virus by host cell]; GO:0006260 [Name: DNA replication]; GO:0098670 [Name: entry receptor-mediated virion attachment to host cell]; GO:0039540 [Name: suppression b…	GO:0044162 [Name: host cell cytoplasmic vesicle membrane]; GO:0044385 [Name: integral to membrane of host cell]; GO:0016020 [Name: membrane]; GO:0042025 [Name: host cell nucleus]; GO:0039618 [Name: T=pseudo3 icosahedral viral capsid]	GO:0003968 [Name: RNA-directed 5'-3' RNA polymerase activity]; GO:0005216 [Name: ion channel activity]; GO:0017111 [Name: nucleoside-triphosphatase activity]; GO:0046872 [Name: metal ion binding]; GO:0004197 [Name: cysteine-type endopeptidase activity]; GO:0005198 [Name: structural molecule activity]; GO:0003723 [Name: RNA binding]; GO:0003724 [Name: RNA helicase activity]; GO:0005524 [Name: ATP …
scaffold10.g37007.t1	Q8MYE8	8621083 [Gene Symbol: DDB_G0277471] [Locus Tag: DDB_G0277471] [Chromosome: 2] [Map Location: ] [Description: hypothetical protein] [Gene Type: protein-coding]	-	GO:0000502 [Name: proteasome complex]	-
scaffold10.g37045.t1	O42646	2541642 [Gene Symbol: ubc6] [Locus Tag: SPAC10F6.05c] [Chromosome: I] [Map Location: ] [Description: putative ubiquitin conjugating enzyme Ubc6] [Gene Type: protein-coding]	GO:0000209 [Name: protein polyubiquitination]; GO:0070647 [Name: protein modification by small protein conjugation or removal]; GO:0030433 [Name: ubiquitin-dependent ERAD pathway]	GO:0005634 [Name: nucleus]; GO:0005783 [Name: endoplasmic reticulum]; GO:0016021 [Name: integral component of membrane]; GO:0005789 [Name: endoplasmic reticulum membrane]	GO:0005524 [Name: ATP binding]; GO:0061631 [Name: ubiquitin conjugating enzyme activity]
scaffold10.g37184.t1	A3M008	4840868 [Gene Symbol: PICST_50269] [Locus Tag: PICST_50269] [Chromosome: 8] [Map Location: ] [Description: hypothetical protein] [Gene Type: protein-coding]	GO:0006897 [Name: endocytosis]; GO:0007015 [Name: actin filament organization]	GO:0030479 [Name: actin cortical patch]; GO:0005886 [Name: plasma membrane]; GO:0010008 [Name: endosome membrane]	GO:0005509 [Name: calcium ion binding]; GO:0003779 [Name: actin binding]
scaffold10.g37292.t1	P16157	286 [Gene Symbol: ANK1] [Locus Tag: ] [Chromosome: 8] [Map Location: 8p11.21] [Description: ankyrin 1] [Gene Type: protein-coding]	GO:0007010 [Name: cytoskeleton organization]; GO:0006887 [Name: exocytosis]; GO:0007165 [Name: signal transduction]; GO:0006888 [Name: ER to Golgi vesicle-mediated transport]; GO:0045199 [Name: maintenance of epithelial cell apical/basal polarity]; GO:0010638 [Name: positive regulation of organelle organization]; GO:0072659 [Name: protein localization to plasma membrane]	GO:0005634 [Name: nucleus]; GO:0030673 [Name: axolemma]; GO:0005886 [Name: plasma membrane]; GO:0030018 [Name: Z disc]; GO:0009898 [Name: cytoplasmic side of plasma membrane]; GO:0016529 [Name: sarcoplasmic reticulum]; GO:0042383 [Name: sarcolemma]; GO:0016323 [Name: basolateral plasma membrane]; GO:0014731 [Name: spectrin-associated cytoskeleton]; GO:0031430 [Name: M band]; GO:0005829 [Name: cyt…	GO:0008093 [Name: cytoskeletal adaptor activity]; GO:0030507 [Name: spectrin binding]; GO:0019903 [Name: protein phosphatase binding]; GO:0051117 [Name: ATPase binding]; GO:0044325 [Name: ion channel binding]; GO:0005198 [Name: structural molecule activity]; GO:0019899 [Name: enzyme binding]; GO:0005200 [Name: structural constituent of cytoskeleton]
scaffold2.g10019.t1	Q2GC56	-	GO:0006782 [Name: protoporphyrinogen IX biosynthetic process]	GO:0005737 [Name: cytoplasm]	GO:0004853 [Name: uroporphyrinogen decarboxylase activity]
scaffold2.g10214.t1	Q9ULE0	55841 [Gene Symbol: WWC3] [Locus Tag: ] [Chromosome: X] [Map Location: Xp22.2] [Description: WWC family member 3] [Gene Type: protein-coding]	GO:0000122 [Name: negative regulation of transcription from RNA polymerase II promoter]; GO:0035331 [Name: negative regulation of hippo signaling]; GO:0046621 [Name: negative regulation of organ growth]	GO:0005829 [Name: cytosol]	GO:0019900 [Name: kinase binding]; GO:0060090 [Name: binding, bridging]
scaffold2.g5265.t1	C3LN58	-	GO:0071596 [Name: ubiquitin-dependent protein catabolic process via the N-end rule pathway]	GO:0005737 [Name: cytoplasm]	GO:0004057 [Name: arginyltransferase activity]; GO:0008914 [Name: leucyltransferase activity]
scaffold2.g5313.t1	Q96M20	140894 [Gene Symbol: CNBD2] [Locus Tag: ] [Chromosome: 20] [Map Location: 20q11.23] [Description: cyclic nucleotide binding domain containing 2] [Gene Type: protein-coding]	GO:0007283 [Name: spermatogenesis]	GO:0005829 [Name: cytosol]	GO:0030552 [Name: cAMP binding]
scaffold2.g5357.t1	O42657	2541525 [Gene Symbol: SPAC27D7.02c] [Locus Tag: SPAC27D7.02c] [Chromosome: I] [Map Location: ] [Description: putative GRIP domain-containing protein] [Gene Type: protein-coding]	GO:0043001 [Name: Golgi to plasma membrane protein transport]; GO:0006886 [Name: intracellular protein transport]	GO:0005794 [Name: Golgi apparatus]; GO:0005829 [Name: cytosol]; GO:0005737 [Name: cytoplasm]	GO:0003674 [Name: molecular_function]
scaffold2.g5416.t1	P22232	398434 [Gene Symbol: fbl.S] [Locus Tag: XELAEV_18038075mg] [Chromosome: 7S] [Map Location: ] [Description: fibrillarin S homeolog] [Gene Type: protein-coding]	GO:1990258 [Name: histone glutamine methylation]; GO:0031167 [Name: rRNA methylation]	GO:0005730 [Name: nucleolus]; GO:0005634 [Name: nucleus]; GO:0005654 [Name: nucleoplasm]	GO:1990259 [Name: histone-glutamine methyltransferase activity]; GO:0003723 [Name: RNA binding]
scaffold2.g5585.t1	P82921	54460 [Gene Symbol: MRPS21] [Locus Tag: ] [Chromosome: 1] [Map Location: 1q21.2] [Description: mitochondrial ribosomal protein S21] [Gene Type: protein-coding]	GO:0070125 [Name: mitochondrial translational elongation]; GO:0006412 [Name: translation]; GO:0070126 [Name: mitochondrial translational termination]; GO:0032543 [Name: mitochondrial translation]	GO:0005763 [Name: mitochondrial small ribosomal subunit]; GO:0005743 [Name: mitochondrial inner membrane]	GO:0003735 [Name: structural constituent of ribosome]; GO:0003723 [Name: RNA binding]
scaffold2.g5631.t1	Q3TLH4	226562 [Gene Symbol: Prrc2c] [Locus Tag: ] [Chromosome: 1] [Map Location: 1 H2.1|1] [Description: proline-rich coiled-coil 2C] [Gene Type: protein-coding]	GO:0002244 [Name: hematopoietic progenitor cell differentiation]; GO:0030154 [Name: cell differentiation]; GO:0034063 [Name: stress granule assembly]	GO:0005829 [Name: cytosol]; GO:0010494 [Name: cytoplasmic stress granule]	GO:0008022 [Name: protein C-terminus binding]
scaffold2.g5668.t1	Q96I34	84988 [Gene Symbol: PPP1R16A] [Locus Tag: ] [Chromosome: 8] [Map Location: 8q24.3] [Description: protein phosphatase 1 regulatory subunit 16A] [Gene Type: protein-coding]	GO:0035304 [Name: regulation of protein dephosphorylation]	GO:0005886 [Name: plasma membrane]	GO:0008157 [Name: protein phosphatase 1 binding]; GO:0017020 [Name: myosin phosphatase regulator activity]; GO:0019888 [Name: protein phosphatase regulator activity]
scaffold2.g5696.t1	Q7SXW2	393457 [Gene Symbol: zgpat] [Locus Tag: ] [Chromosome: 11] [Map Location: ] [Description: zinc finger, CCCH-type with G patch domain] [Gene Type: protein-coding]	GO:0007175 [Name: negative regulation of epidermal growth factor-activated receptor activity]; GO:0045892 [Name: negative regulation of transcription, DNA-templated]; GO:0006357 [Name: regulation of transcription from RNA polymerase II promoter]	GO:0005634 [Name: nucleus]	GO:0000978 [Name: RNA polymerase II core promoter proximal region sequence-specific DNA binding]; GO:0043565 [Name: sequence-specific DNA binding]; GO:0046872 [Name: metal ion binding]; GO:0000981 [Name: RNA polymerase II transcription factor activity, sequence-specific DNA binding]; GO:0003700 [Name: transcription factor activity, sequence-specific DNA binding]
scaffold2.g5708.t1	A2ASS6	22138 [Gene Symbol: Ttn] [Locus Tag: ] [Chromosome: 2] [Map Location: 2 C3|2 45.13 cM] [Description: titin] [Gene Type: protein-coding]	GO:0003007 [Name: heart morphogenesis]; GO:0010628 [Name: positive regulation of gene expression]; GO:0043056 [Name: forward locomotion]; GO:0055003 [Name: cardiac myofibril assembly]; GO:0030241 [Name: skeletal muscle myosin thick filament assembly]; GO:0003300 [Name: cardiac muscle hypertrophy]; GO:0006936 [Name: muscle contraction]; GO:0045214 [Name: sarcomere organization]; GO:0048769 [Name: …	GO:0005865 [Name: striated muscle thin filament]; GO:0031674 [Name: I band]; GO:0000794 [Name: condensed nuclear chromosome]; GO:0030016 [Name: myofibril]; GO:0031430 [Name: M band]; GO:0031672 [Name: A band]; GO:0005859 [Name: muscle myosin complex]; GO:0030017 [Name: sarcomere]; GO:0030018 [Name: Z disc]	GO:0005516 [Name: calmodulin binding]; GO:0051371 [Name: muscle alpha-actinin binding]; GO:0005509 [Name: calcium ion binding]; GO:0042802 [Name: identical protein binding]; GO:0019899 [Name: enzyme binding]; GO:0042805 [Name: actinin binding]; GO:0051015 [Name: actin filament binding]; GO:0043621 [Name: protein self-association]; GO:0004674 [Name: protein serine/threonine kinase activity]; GO:00…
scaffold2.g5734.t1	Q9Y3M9	26152 [Gene Symbol: ZNF337] [Locus Tag: ] [Chromosome: 20] [Map Location: 20p11.21] [Description: zinc finger protein 337] [Gene Type: protein-coding]	GO:0006357 [Name: regulation of transcription from RNA polymerase II promoter]; GO:0000122 [Name: negative regulation of transcription from RNA polymerase II promoter]	GO:0005634 [Name: nucleus]	GO:0001227 [Name: transcriptional repressor activity, RNA polymerase II transcription regulatory region sequence-specific binding]; GO:0000977 [Name: RNA polymerase II regulatory region sequence-specific DNA binding]; GO:0046872 [Name: metal ion binding]; GO:0000981 [Name: RNA polymerase II transcription factor activity, sequence-specific DNA binding]
scaffold2.g5781.t1	P80928	397412 [Gene Symbol: MIF] [Locus Tag: ] [Chromosome: 14] [Map Location: ] [Description: macrophage migration inhibitory factor] [Gene Type: protein-coding]	GO:0002906 [Name: negative regulation of mature B cell apoptotic process]; GO:0043406 [Name: positive regulation of MAP kinase activity]; GO:0061081 [Name: positive regulation of myeloid leukocyte cytokine production involved in immune response]; GO:0071157 [Name: negative regulation of cell cycle arrest]; GO:0006954 [Name: inflammatory response]; GO:0032760 [Name: positive regulation of tumor ne…	GO:0005886 [Name: plasma membrane]; GO:0005615 [Name: extracellular space]; GO:0009986 [Name: cell surface]; GO:0005829 [Name: cytosol]; GO:0005654 [Name: nucleoplasm]	GO:0004167 [Name: dopachrome isomerase activity]; GO:0042056 [Name: chemoattractant activity]; GO:0002020 [Name: protease binding]; GO:0005125 [Name: cytokine activity]; GO:0042802 [Name: identical protein binding]; GO:0005126 [Name: cytokine receptor binding]; GO:0050178 [Name: phenylpyruvate tautomerase activity]
scaffold2.g5870.t1	Q5YRV8	61134866 [Gene Symbol: ilvD] [Locus Tag: NFA_RS21030] [Chromosome: ] [Map Location: ] [Description: dihydroxy-acid dehydratase] [Gene Type: protein-coding]	GO:0009099 [Name: valine biosynthetic process]; GO:0009097 [Name: isoleucine biosynthetic process]	-	GO:0046872 [Name: metal ion binding]; GO:0004160 [Name: dihydroxy-acid dehydratase activity]; GO:0051539 [Name: 4 iron, 4 sulfur cluster binding]
scaffold2.g5929.t1	Q9H6E4	79879 [Gene Symbol: CCDC134] [Locus Tag: ] [Chromosome: 22] [Map Location: 22q13.2] [Description: coiled-coil domain containing 134] [Gene Type: protein-coding]	GO:0001890 [Name: placenta development]; GO:0035162 [Name: embryonic hemopoiesis]; GO:1990402 [Name: embryonic liver development]; GO:0001525 [Name: angiogenesis]; GO:0021591 [Name: ventricular system development]	GO:0005576 [Name: extracellular region]; GO:0016020 [Name: membrane]; GO:0005634 [Name: nucleus]; GO:0005783 [Name: endoplasmic reticulum]	GO:0005515 [Name: protein binding]
scaffold2.g5944.t1	Q91ZN7	140583 [Gene Symbol: Chek1] [Locus Tag: ] [Chromosome: 8] [Map Location: 8q21] [Description: checkpoint kinase 1] [Gene Type: protein-coding]	GO:0000086 [Name: G2/M transition of mitotic cell cycle]; GO:0048096 [Name: chromatin-mediated maintenance of transcription]; GO:0010972 [Name: negative regulation of G2/M transition of mitotic cell cycle]; GO:0035556 [Name: intracellular signal transduction]; GO:0006975 [Name: DNA damage induced protein phosphorylation]; GO:0010468 [Name: regulation of gene expression]; GO:0071260 [Name: cellula…	GO:0000785 [Name: chromatin]; GO:0005634 [Name: nucleus]; GO:0005813 [Name: centrosome]; GO:0005657 [Name: replication fork]; GO:0000794 [Name: condensed nuclear chromosome]; GO:0005737 [Name: cytoplasm]; GO:0032991 [Name: macromolecular complex]	GO:0035402 [Name: histone kinase activity (H3-T11 specific)]; GO:0004672 [Name: protein kinase activity]; GO:0005524 [Name: ATP binding]; GO:0004674 [Name: protein serine/threonine kinase activity]; GO:0019904 [Name: protein domain specific binding]
scaffold2.g5993.t1	Q9Y2X3	51602 [Gene Symbol: NOP58] [Locus Tag: ] [Chromosome: 2] [Map Location: 2q33.1] [Description: NOP58 ribonucleoprotein] [Gene Type: protein-coding]	GO:0048254 [Name: snoRNA localization]; GO:0006364 [Name: rRNA processing]	GO:0016020 [Name: membrane]; GO:0032040 [Name: small-subunit processome]; GO:0005829 [Name: cytosol]; GO:0005730 [Name: nucleolus]; GO:0070761 [Name: pre-snoRNP complex]; GO:0005732 [Name: small nucleolar ribonucleoprotein complex]; GO:0031428 [Name: box C/D snoRNP complex]; GO:0001650 [Name: fibrillar center]; GO:0015030 [Name: Cajal body]; GO:0005654 [Name: nucleoplasm]	GO:0001094 [Name: TFIID-class transcription factor binding]; GO:0003723 [Name: RNA binding]; GO:0030515 [Name: snoRNA binding]; GO:0051117 [Name: ATPase binding]
scaffold2.g6095.t1	Q3MCD0	-	GO:0030163 [Name: protein catabolic process]	GO:0005737 [Name: cytoplasm]	GO:0008914 [Name: leucyltransferase activity]
scaffold2.g6166.t1	Q3TZX8	74035 [Gene Symbol: Nol9] [Locus Tag: ] [Chromosome: 4] [Map Location: 4|4 E2] [Description: nucleolar protein 9] [Gene Type: protein-coding]	GO:0000460 [Name: maturation of 5.8S rRNA]; GO:0000448 [Name: cleavage in ITS2 between 5.8S rRNA and LSU-rRNA of tricistronic rRNA transcript (SSU-rRNA, 5.8S rRNA, LSU-rRNA)]; GO:0006396 [Name: RNA processing]	GO:0005634 [Name: nucleus]; GO:0005730 [Name: nucleolus]; GO:0045111 [Name: intermediate filament cytoskeleton]	GO:0005524 [Name: ATP binding]; GO:0051731 [Name: polynucleotide 5'-hydroxyl-kinase activity]; GO:0003723 [Name: RNA binding]
scaffold2.g6167.t1	Q53G44	10964 [Gene Symbol: IFI44L] [Locus Tag: ] [Chromosome: 1] [Map Location: 1p31.1] [Description: interferon induced protein 44 like] [Gene Type: protein-coding]	GO:0051607 [Name: defense response to virus]; GO:0006955 [Name: immune response]	GO:0005737 [Name: cytoplasm]	GO:0005525 [Name: GTP binding]
scaffold2.g6176.t1	A8WVX4	-	GO:0006811 [Name: ion transport]; GO:0030154 [Name: cell differentiation]; GO:0007399 [Name: nervous system development]	GO:0005886 [Name: plasma membrane]; GO:0016021 [Name: integral component of membrane]; GO:0005921 [Name: gap junction]	GO:0005243 [Name: gap junction channel activity]; GO:0055077 [Name: gap junction hemi-channel activity]
scaffold2.g6177.t1	Q03412	181608 [Gene Symbol: unc-7] [Locus Tag: CELE_R07D5.1] [Chromosome: X] [Map Location: ] [Description: Innexin;Innexin unc-7] [Gene Type: protein-coding]	GO:0034609 [Name: spicule insertion]; GO:1903351 [Name: cellular response to dopamine]; GO:0018991 [Name: oviposition]; GO:0016264 [Name: gap junction assembly]; GO:0043051 [Name: regulation of pharyngeal pumping]; GO:0090325 [Name: regulation of locomotion involved in locomotory behavior]; GO:0034220 [Name: ion transmembrane transport]; GO:1902435 [Name: regulation of male mating behavior]; GO:0…	GO:0005911 [Name: cell-cell junction]; GO:0005921 [Name: gap junction]; GO:0005886 [Name: plasma membrane]; GO:0016021 [Name: integral component of membrane]; GO:0032589 [Name: neuron projection membrane]	GO:0055077 [Name: gap junction hemi-channel activity]; GO:0005243 [Name: gap junction channel activity]
scaffold2.g6190.t1	D3ZPG5	304579 [Gene Symbol: Usp30] [Locus Tag: ] [Chromosome: 12] [Map Location: 12q16] [Description: ubiquitin specific peptidase 30] [Gene Type: protein-coding]	GO:0006511 [Name: ubiquitin-dependent protein catabolic process]; GO:0008053 [Name: mitochondrial fusion]; GO:0016579 [Name: protein deubiquitination]; GO:0000422 [Name: mitophagy]; GO:0035871 [Name: protein K11-linked deubiquitination]; GO:1901525 [Name: negative regulation of macromitophagy]; GO:0044313 [Name: protein K6-linked deubiquitination]	GO:0005739 [Name: mitochondrion]; GO:0005829 [Name: cytosol]; GO:0005741 [Name: mitochondrial outer membrane]; GO:0016021 [Name: integral component of membrane]; GO:0005634 [Name: nucleus]	GO:0004843 [Name: thiol-dependent ubiquitin-specific protease activity]; GO:0004197 [Name: cysteine-type endopeptidase activity]
scaffold2.g6196.t1	P03934	-	GO:0006313 [Name: transposition, DNA-mediated]; GO:0015074 [Name: DNA integration]	GO:0005634 [Name: nucleus]	GO:0003677 [Name: DNA binding]; GO:0004519 [Name: endonuclease activity]
scaffold2.g6227.t1	Q60431	101828960 [Gene Symbol: Casp3] [Locus Tag: ] [Chromosome: Un] [Map Location: ] [Description: caspase 3] [Gene Type: protein-coding]	GO:0006508 [Name: proteolysis]; GO:1902004 [Name: positive regulation of beta-amyloid formation]; GO:0031647 [Name: regulation of protein stability]	GO:0005737 [Name: cytoplasm]	GO:0097199 [Name: cysteine-type endopeptidase activity involved in apoptotic signaling pathway]
scaffold2.g6291.t1	A5PJN1	615189 [Gene Symbol: CCDC59] [Locus Tag: ] [Chromosome: 5] [Map Location: ] [Description: coiled-coil domain containing 59] [Gene Type: protein-coding]	-	GO:0005634 [Name: nucleus]	-
scaffold2.g6296.t1	Q63661	303887 [Gene Symbol: Muc4] [Locus Tag: ] [Chromosome: 11] [Map Location: 11q22] [Description: mucin 4, cell surface associated] [Gene Type: protein-coding]	GO:0030277 [Name: maintenance of gastrointestinal epithelium]; GO:0030879 [Name: mammary gland development]; GO:0033189 [Name: response to vitamin A]; GO:0001953 [Name: negative regulation of cell-matrix adhesion]; GO:0043066 [Name: negative regulation of apoptotic process]; GO:0009725 [Name: response to hormone]; GO:0022408 [Name: negative regulation of cell-cell adhesion]; GO:0071560 [Name: cel…	GO:0031528 [Name: microvillus membrane]; GO:0005737 [Name: cytoplasm]; GO:0016021 [Name: integral component of membrane]; GO:0032991 [Name: macromolecular complex]; GO:0005615 [Name: extracellular space]; GO:0016324 [Name: apical plasma membrane]	GO:0005176 [Name: ErbB-2 class receptor binding]; GO:0044877 [Name: macromolecular complex binding]
scaffold2.g6304.t1	Q14BV6	69101 [Gene Symbol: Ydjc] [Locus Tag: ] [Chromosome: 16] [Map Location: 16|16 A3] [Description: YdjC homolog (bacterial)] [Gene Type: protein-coding]	GO:0005975 [Name: carbohydrate metabolic process]	GO:0005575 [Name: cellular_component]	GO:0019213 [Name: deacetylase activity]; GO:0000287 [Name: magnesium ion binding]
scaffold2.g6345.t1	Q28FE4	548897 [Gene Symbol: morn5] [Locus Tag: ] [Chromosome: 8] [Map Location: ] [Description: MORN repeat containing 5] [Gene Type: protein-coding]	-	-	-
scaffold2.g6366.t1	O00602	2219 [Gene Symbol: FCN1] [Locus Tag: ] [Chromosome: 9] [Map Location: 9q34.3] [Description: ficolin 1] [Gene Type: protein-coding]	GO:0001867 [Name: complement activation, lectin pathway]; GO:0002752 [Name: cell surface pattern recognition receptor signaling pathway]; GO:0032757 [Name: positive regulation of interleukin-8 production]; GO:0046597 [Name: negative regulation of viral entry into host cell]; GO:0007186 [Name: G-protein coupled receptor signaling pathway]; GO:0006956 [Name: complement activation]; GO:0034394 [Name…	GO:0005581 [Name: collagen trimer]; GO:0034774 [Name: secretory granule lumen]; GO:0005615 [Name: extracellular space]; GO:0031232 [Name: extrinsic component of external side of plasma membrane]; GO:1904813 [Name: ficolin-1-rich granule lumen]; GO:0005576 [Name: extracellular region]	GO:0003823 [Name: antigen binding]; GO:0005102 [Name: receptor binding]; GO:0038187 [Name: pattern recognition receptor activity]; GO:0097367 [Name: carbohydrate derivative binding]; GO:0033691 [Name: sialic acid binding]; GO:0030246 [Name: carbohydrate binding]; GO:0001664 [Name: G-protein coupled receptor binding]; GO:0046872 [Name: metal ion binding]
scaffold2.g6372.t1	Q55FN1	8616309 [Gene Symbol: plbG] [Locus Tag: DDB_G0267392] [Chromosome: 1] [Map Location: ] [Description: phospholipase B-like protein] [Gene Type: protein-coding]	GO:0046338 [Name: phosphatidylethanolamine catabolic process]; GO:0009395 [Name: phospholipid catabolic process]; GO:0031161 [Name: phosphatidylinositol catabolic process]	GO:0005576 [Name: extracellular region]	GO:0004620 [Name: phospholipase activity]
scaffold2.g6374.t1	Q7DDL2	-	GO:0001510 [Name: RNA methylation]	GO:0005737 [Name: cytoplasm]	GO:0008650 [Name: rRNA (uridine-2'-O-)-methyltransferase activity]; GO:0008173 [Name: RNA methyltransferase activity]
scaffold2.g6444.t1	O43736	9452 [Gene Symbol: ITM2A] [Locus Tag: ] [Chromosome: X] [Map Location: Xq21.1] [Description: integral membrane protein 2A] [Gene Type: protein-coding]	GO:0042985 [Name: negative regulation of amyloid precursor protein biosynthetic process]; GO:0002317 [Name: plasma cell differentiation]	GO:0016021 [Name: integral component of membrane]; GO:0005794 [Name: Golgi apparatus]; GO:0005886 [Name: plasma membrane]	GO:0001540 [Name: beta-amyloid binding]
scaffold2.g6449.t1	P51473	373655 [Gene Symbol: opn1sw.L] [Locus Tag: XELAEV_18017931mg] [Chromosome: 3L] [Map Location: ] [Description: opsin 1 (cone pigments), short-wave-sensitive L homeolog] [Gene Type: protein-coding]	GO:0007601 [Name: visual perception]; GO:0007602 [Name: phototransduction]; GO:0018298 [Name: protein-chromophore linkage]	GO:0016021 [Name: integral component of membrane]	GO:0009881 [Name: photoreceptor activity]; GO:0004930 [Name: G-protein coupled receptor activity]
scaffold2.g6467.t1	Q04202	-	GO:0015074 [Name: DNA integration]; GO:0006313 [Name: transposition, DNA-mediated]	GO:0005634 [Name: nucleus]	GO:0003677 [Name: DNA binding]
scaffold2.g6510.t1	Q9H2Y9	81796 [Gene Symbol: SLCO5A1] [Locus Tag: ] [Chromosome: 8] [Map Location: 8q13.3] [Description: solute carrier organic anion transporter family member 5A1] [Gene Type: protein-coding]	GO:0043252 [Name: sodium-independent organic anion transport]	GO:0005886 [Name: plasma membrane]; GO:0043231 [Name: intracellular membrane-bounded organelle]; GO:0005887 [Name: integral component of plasma membrane]	GO:0015347 [Name: sodium-independent organic anion transmembrane transporter activity]
scaffold2.g6511.t1	Q8BXB6	101488 [Gene Symbol: Slco2b1] [Locus Tag: ] [Chromosome: 7] [Map Location: 7|7 E1] [Description: solute carrier organic anion transporter family, member 2b1] [Gene Type: protein-coding]	GO:0015721 [Name: bile acid and bile salt transport]; GO:0015711 [Name: organic anion transport]; GO:0055085 [Name: transmembrane transport]; GO:0043252 [Name: sodium-independent organic anion transport]; GO:0071718 [Name: sodium-independent icosanoid transport]	GO:0009925 [Name: basal plasma membrane]; GO:0005886 [Name: plasma membrane]; GO:0005887 [Name: integral component of plasma membrane]; GO:0016324 [Name: apical plasma membrane]	GO:0008514 [Name: organic anion transmembrane transporter activity]; GO:0015347 [Name: sodium-independent organic anion transmembrane transporter activity]; GO:0015125 [Name: bile acid transmembrane transporter activity]
scaffold2.g6529.t1	P18247	1494052 [Gene Symbol: PVYgp1] [Locus Tag: PVYgp1] [Chromosome: ] [Map Location: ] [Description: polyprotein] [Gene Type: protein-coding]	GO:0039694 [Name: viral RNA genome replication]; GO:0006351 [Name: transcription, DNA-templated]; GO:0018144 [Name: RNA-protein covalent cross-linking]	GO:0019029 [Name: helical viral capsid]	GO:0005524 [Name: ATP binding]; GO:0003723 [Name: RNA binding]; GO:0004197 [Name: cysteine-type endopeptidase activity]; GO:0008236 [Name: serine-type peptidase activity]; GO:0005198 [Name: structural molecule activity]; GO:0004386 [Name: helicase activity]; GO:0016818 [Name: hydrolase activity, acting on acid anhydrides, in phosphorus-containing anhydrides]; GO:0003968 [Name: RNA-directed 5'-3' …
scaffold2.g6536.t1	Q5XJD3	450021 [Gene Symbol: fip1l1b] [Locus Tag: ] [Chromosome: 1] [Map Location: ] [Description: FIP1 like 1b (S. cerevisiae)] [Gene Type: protein-coding]	GO:0098789 [Name: pre-mRNA cleavage required for polyadenylation]; GO:0006378 [Name: mRNA polyadenylation]	GO:0005847 [Name: mRNA cleavage and polyadenylation specificity factor complex]	GO:0003723 [Name: RNA binding]
scaffold2.g6539.t1	P18247	1494052 [Gene Symbol: PVYgp1] [Locus Tag: PVYgp1] [Chromosome: ] [Map Location: ] [Description: polyprotein] [Gene Type: protein-coding]	GO:0039694 [Name: viral RNA genome replication]; GO:0006351 [Name: transcription, DNA-templated]; GO:0018144 [Name: RNA-protein covalent cross-linking]	GO:0019029 [Name: helical viral capsid]	GO:0005524 [Name: ATP binding]; GO:0003723 [Name: RNA binding]; GO:0004197 [Name: cysteine-type endopeptidase activity]; GO:0008236 [Name: serine-type peptidase activity]; GO:0005198 [Name: structural molecule activity]; GO:0004386 [Name: helicase activity]; GO:0016818 [Name: hydrolase activity, acting on acid anhydrides, in phosphorus-containing anhydrides]; GO:0003968 [Name: RNA-directed 5'-3' …
scaffold2.g6596.t1	A1KZ92	137902 [Gene Symbol: PXDNL] [Locus Tag: ] [Chromosome: 8] [Map Location: 8q11.22-q11.23] [Description: peroxidasin like] [Gene Type: protein-coding]	GO:0042744 [Name: hydrogen peroxide catabolic process]; GO:0006979 [Name: response to oxidative stress]	GO:0005737 [Name: cytoplasm]; GO:0005615 [Name: extracellular space]	GO:0020037 [Name: heme binding]; GO:0004601 [Name: peroxidase activity]; GO:0046872 [Name: metal ion binding]; GO:0004519 [Name: endonuclease activity]
scaffold2.g6696.t1	P05468	-	GO:0006260 [Name: DNA replication]	-	GO:0003677 [Name: DNA binding]; GO:0003887 [Name: DNA-directed DNA polymerase activity]; GO:0000166 [Name: nucleotide binding]
scaffold2.g6735.t1	P25931	43253 [Gene Symbol: RYa-R] [Locus Tag: Dmel_CG5811] [Chromosome: 3R] [Map Location: 97D12-97E1|3-92 cM] [Description: RYamide receptor] [Gene Type: protein-coding]	GO:0007186 [Name: G-protein coupled receptor signaling pathway]	GO:0005886 [Name: plasma membrane]; GO:0016021 [Name: integral component of membrane]	GO:0001653 [Name: peptide receptor activity]; GO:0004983 [Name: neuropeptide Y receptor activity]; GO:0008188 [Name: neuropeptide receptor activity]
scaffold2.g6878.t1	Q96MM6	116835 [Gene Symbol: HSPA12B] [Locus Tag: ] [Chromosome: 20] [Map Location: 20p13] [Description: heat shock protein family A (Hsp70) member 12B] [Gene Type: protein-coding]	-	-	GO:0005524 [Name: ATP binding]
scaffold2.g6891.t1	Q9P2M7	57530 [Gene Symbol: CGN] [Locus Tag: ] [Chromosome: 1] [Map Location: 1q21.3] [Description: cingulin] [Gene Type: protein-coding]	GO:0007179 [Name: transforming growth factor beta receptor signaling pathway]	GO:0030054 [Name: cell junction]; GO:0016459 [Name: myosin complex]; GO:0005923 [Name: bicellular tight junction]; GO:0005886 [Name: plasma membrane]	GO:0045296 [Name: cadherin binding]; GO:0003779 [Name: actin binding]
scaffold2.g6894.t1	P17210	36810 [Gene Symbol: Khc] [Locus Tag: Dmel_CG7765] [Chromosome: 2R] [Map Location: 53A3-53A4|2-79 cM] [Description: Kinesin heavy chain] [Gene Type: protein-coding]	GO:0007097 [Name: nuclear migration]; GO:0007409 [Name: axonogenesis]; GO:0007411 [Name: axon guidance]; GO:0008088 [Name: axo-dendritic transport]; GO:0010970 [Name: transport along microtubule]; GO:0046785 [Name: microtubule polymerization]; GO:0048311 [Name: mitochondrion distribution]; GO:0048813 [Name: dendrite morphogenesis]; GO:0001754 [Name: eye photoreceptor cell differentiation]; GO:000…	GO:0005737 [Name: cytoplasm]; GO:0030478 [Name: actin cap]; GO:0005871 [Name: kinesin complex]; GO:0032839 [Name: dendrite cytoplasm]; GO:0035371 [Name: microtubule plus-end]; GO:1904115 [Name: axon cytoplasm]; GO:0005874 [Name: microtubule]; GO:0005829 [Name: cytosol]	GO:0008574 [Name: ATP-dependent microtubule motor activity, plus-end-directed]; GO:0016887 [Name: ATPase activity]; GO:0008017 [Name: microtubule binding]; GO:0003774 [Name: motor activity]; GO:0003777 [Name: microtubule motor activity]; GO:0005524 [Name: ATP binding]; GO:0005523 [Name: tropomyosin binding]
scaffold2.g6902.t1	Q6UW60	54760 [Gene Symbol: PCSK4] [Locus Tag: ] [Chromosome: 19] [Map Location: 19p13.3] [Description: proprotein convertase subtilisin/kexin type 4] [Gene Type: protein-coding]	GO:0016485 [Name: protein processing]; GO:0007340 [Name: acrosome reaction]; GO:0022414 [Name: reproductive process]; GO:0007339 [Name: binding of sperm to zona pellucida]; GO:0048240 [Name: sperm capacitation]; GO:0009566 [Name: fertilization]; GO:0016486 [Name: peptide hormone processing]	GO:0005802 [Name: trans-Golgi network]; GO:0001669 [Name: acrosomal vesicle]; GO:0030173 [Name: integral component of Golgi membrane]; GO:0002080 [Name: acrosomal membrane]; GO:0016020 [Name: membrane]	GO:0004252 [Name: serine-type endopeptidase activity]
scaffold2.g6903.t1	Q63415	25507 [Gene Symbol: Pcsk6] [Locus Tag: ] [Chromosome: 1] [Map Location: 1q22] [Description: proprotein convertase subtilisin/kexin type 6] [Gene Type: protein-coding]	GO:0016486 [Name: peptide hormone processing]; GO:0007354 [Name: zygotic determination of anterior/posterior axis, embryo]; GO:0009100 [Name: glycoprotein metabolic process]; GO:0032902 [Name: nerve growth factor production]; GO:0016485 [Name: protein processing]; GO:0007368 [Name: determination of left/right symmetry]; GO:0032940 [Name: secretion by cell]	GO:0005615 [Name: extracellular space]; GO:0009986 [Name: cell surface]; GO:0016020 [Name: membrane]	GO:0004175 [Name: endopeptidase activity]; GO:0008201 [Name: heparin binding]; GO:0048406 [Name: nerve growth factor binding]; GO:0004252 [Name: serine-type endopeptidase activity]
scaffold2.g6906.t1	P21249	-	-	-	-
scaffold2.g6908.t1	Q7SYB5	394015 [Gene Symbol: def6a] [Locus Tag: ] [Chromosome: 8] [Map Location: ] [Description: DEF6 guanine nucleotide exchange factor a] [Gene Type: protein-coding]	GO:0042074 [Name: cell migration involved in gastrulation]; GO:0060026 [Name: convergent extension]; GO:0060027 [Name: convergent extension involved in gastrulation]	GO:0005634 [Name: nucleus]; GO:0005737 [Name: cytoplasm]	-
scaffold2.g7005.t1	Q06190	5523 [Gene Symbol: PPP2R3A] [Locus Tag: ] [Chromosome: 3] [Map Location: 3q22.2-q22.3] [Description: protein phosphatase 2 regulatory subunit B''alpha] [Gene Type: protein-coding]	GO:0090090 [Name: negative regulation of canonical Wnt signaling pathway]; GO:0090244 [Name: Wnt signaling pathway involved in somitogenesis]; GO:0001754 [Name: eye photoreceptor cell differentiation]; GO:0006470 [Name: protein dephosphorylation]; GO:0045732 [Name: positive regulation of protein catabolic process]; GO:0007525 [Name: somatic muscle development]; GO:0061053 [Name: somite developmen…	GO:0000159 [Name: protein phosphatase type 2A complex]	GO:0019888 [Name: protein phosphatase regulator activity]; GO:0005509 [Name: calcium ion binding]; GO:0030674 [Name: protein binding, bridging]
scaffold2.g7091.t1	P16157	286 [Gene Symbol: ANK1] [Locus Tag: ] [Chromosome: 8] [Map Location: 8p11.21] [Description: ankyrin 1] [Gene Type: protein-coding]	GO:0007010 [Name: cytoskeleton organization]; GO:0006887 [Name: exocytosis]; GO:0007165 [Name: signal transduction]; GO:0006888 [Name: ER to Golgi vesicle-mediated transport]; GO:0045199 [Name: maintenance of epithelial cell apical/basal polarity]; GO:0010638 [Name: positive regulation of organelle organization]; GO:0072659 [Name: protein localization to plasma membrane]	GO:0005634 [Name: nucleus]; GO:0030673 [Name: axolemma]; GO:0005886 [Name: plasma membrane]; GO:0030018 [Name: Z disc]; GO:0009898 [Name: cytoplasmic side of plasma membrane]; GO:0016529 [Name: sarcoplasmic reticulum]; GO:0042383 [Name: sarcolemma]; GO:0016323 [Name: basolateral plasma membrane]; GO:0014731 [Name: spectrin-associated cytoskeleton]; GO:0031430 [Name: M band]; GO:0005829 [Name: cyt…	GO:0008093 [Name: cytoskeletal adaptor activity]; GO:0030507 [Name: spectrin binding]; GO:0019903 [Name: protein phosphatase binding]; GO:0051117 [Name: ATPase binding]; GO:0044325 [Name: ion channel binding]; GO:0005198 [Name: structural molecule activity]; GO:0019899 [Name: enzyme binding]; GO:0005200 [Name: structural constituent of cytoskeleton]
scaffold2.g7146.t1	P58468	108707 [Gene Symbol: Fam207a] [Locus Tag: ] [Chromosome: 10] [Map Location: 10|10 C1] [Description: family with sequence similarity 207, member A] [Gene Type: protein-coding]	GO:0000462 [Name: maturation of SSU-rRNA from tricistronic rRNA transcript (SSU-rRNA, 5.8S rRNA, LSU-rRNA)]	GO:0030686 [Name: 90S preribosome]; GO:0005730 [Name: nucleolus]; GO:0030688 [Name: preribosome, small subunit precursor]	GO:0003674 [Name: molecular_function]
scaffold2.g7173.t1	Q7MNQ0	-	GO:0007059 [Name: chromosome segregation]; GO:0007049 [Name: cell cycle]; GO:0006313 [Name: transposition, DNA-mediated]; GO:0051301 [Name: cell division]	GO:0005737 [Name: cytoplasm]	GO:0003677 [Name: DNA binding]; GO:0009037 [Name: tyrosine-based site-specific recombinase activity]
scaffold2.g7225.t1	P11928	246730 [Gene Symbol: Oas1a] [Locus Tag: ] [Chromosome: 5] [Map Location: 5 F|5 60.65 cM] [Description: 2'-5' oligoadenylate synthetase 1A] [Gene Type: protein-coding]	GO:0006164 [Name: purine nucleotide biosynthetic process]; GO:0045071 [Name: negative regulation of viral genome replication]; GO:0051607 [Name: defense response to virus]; GO:0045087 [Name: innate immune response]; GO:0060700 [Name: regulation of ribonuclease activity]; GO:0009615 [Name: response to virus]; GO:0048525 [Name: negative regulation of viral process]	GO:0005634 [Name: nucleus]; GO:0005737 [Name: cytoplasm]; GO:0016020 [Name: membrane]; GO:0005739 [Name: mitochondrion]; GO:0005654 [Name: nucleoplasm]; GO:0005829 [Name: cytosol]; GO:0005783 [Name: endoplasmic reticulum]	GO:0001730 [Name: 2'-5'-oligoadenylate synthetase activity]; GO:0005524 [Name: ATP binding]; GO:0046872 [Name: metal ion binding]; GO:0003725 [Name: double-stranded RNA binding]
scaffold2.g7231.t1	Q91VN0	16973 [Gene Symbol: Lrp5] [Locus Tag: ] [Chromosome: 19] [Map Location: 19|19 A] [Description: low density lipoprotein receptor-related protein 5] [Gene Type: protein-coding]	GO:0045893 [Name: positive regulation of transcription, DNA-templated]; GO:0043434 [Name: response to peptide hormone]; GO:0060348 [Name: bone development]; GO:0060603 [Name: mammary gland duct morphogenesis]; GO:0001944 [Name: vasculature development]; GO:0042632 [Name: cholesterol homeostasis]; GO:0045944 [Name: positive regulation of transcription from RNA polymerase II promoter]; GO:0051091 […	GO:0016021 [Name: integral component of membrane]; GO:0043235 [Name: receptor complex]; GO:0005739 [Name: mitochondrion]; GO:0005783 [Name: endoplasmic reticulum]; GO:0005886 [Name: plasma membrane]	GO:0017147 [Name: Wnt-protein binding]; GO:0071936 [Name: coreceptor activity involved in Wnt signaling pathway]; GO:0015026 [Name: coreceptor activity]; GO:0042813 [Name: Wnt-activated receptor activity]
scaffold2.g7264.t1	A0JNB1	524111 [Gene Symbol: ZNF227] [Locus Tag: ] [Chromosome: 18] [Map Location: ] [Description: zinc finger protein 227] [Gene Type: protein-coding]	GO:0006357 [Name: regulation of transcription from RNA polymerase II promoter]	GO:0005634 [Name: nucleus]	GO:0000978 [Name: RNA polymerase II core promoter proximal region sequence-specific DNA binding]; GO:0046872 [Name: metal ion binding]; GO:0001228 [Name: transcriptional activator activity, RNA polymerase II transcription regulatory region sequence-specific binding]
scaffold2.g7414.t1	O43159	23378 [Gene Symbol: RRP8] [Locus Tag: ] [Chromosome: 11] [Map Location: 11p15.4] [Description: ribosomal RNA processing 8] [Gene Type: protein-coding]	GO:0046015 [Name: regulation of transcription by glucose]; GO:0042149 [Name: cellular response to glucose starvation]; GO:0072332 [Name: intrinsic apoptotic signaling pathway by p53 class mediator]; GO:0000183 [Name: chromatin silencing at rDNA]; GO:0032259 [Name: methylation]; GO:0071158 [Name: positive regulation of cell cycle arrest]; GO:0006364 [Name: rRNA processing]	GO:0005654 [Name: nucleoplasm]; GO:0005730 [Name: nucleolus]; GO:0005829 [Name: cytosol]; GO:0005677 [Name: chromatin silencing complex]; GO:0005886 [Name: plasma membrane]; GO:0033553 [Name: rDNA heterochromatin]	GO:0008757 [Name: S-adenosylmethionine-dependent methyltransferase activity]; GO:0003723 [Name: RNA binding]; GO:0035064 [Name: methylated histone binding]
scaffold2.g7457.t1	Q99L47	70356 [Gene Symbol: St13] [Locus Tag: ] [Chromosome: 15] [Map Location: 15|15 E1] [Description: suppression of tumorigenicity 13] [Gene Type: protein-coding]	GO:0051085 [Name: chaperone mediated protein folding requiring cofactor]; GO:0009617 [Name: response to bacterium]; GO:0061084 [Name: negative regulation of protein refolding]; GO:0065003 [Name: macromolecular complex assembly]	GO:0032991 [Name: macromolecular complex]; GO:0005829 [Name: cytosol]	GO:0051087 [Name: chaperone binding]; GO:0046983 [Name: protein dimerization activity]; GO:0042802 [Name: identical protein binding]; GO:0019904 [Name: protein domain specific binding]; GO:0051082 [Name: unfolded protein binding]; GO:0032564 [Name: dATP binding]; GO:0030544 [Name: Hsp70 protein binding]; GO:0031072 [Name: heat shock protein binding]; GO:0044877 [Name: macromolecular complex bindi…
scaffold2.g7503.t1	Q5F457	418829 [Gene Symbol: WBP4] [Locus Tag: ] [Chromosome: 1] [Map Location: ] [Description: WW domain binding protein 4] [Gene Type: protein-coding]	GO:0000398 [Name: mRNA splicing, via spliceosome]; GO:0008380 [Name: RNA splicing]	GO:0071005 [Name: U2-type precatalytic spliceosome]; GO:0071011 [Name: precatalytic spliceosome]; GO:0005634 [Name: nucleus]; GO:0016607 [Name: nuclear speck]	GO:0003723 [Name: RNA binding]; GO:0008270 [Name: zinc ion binding]
scaffold2.g7513.t1	O13936	2541916 [Gene Symbol: spt5] [Locus Tag: SPAC23C4.19] [Chromosome: I] [Map Location: ] [Description: transcription elongation factor Spt5] [Gene Type: protein-coding]	GO:0006357 [Name: regulation of transcription from RNA polymerase II promoter]; GO:0006368 [Name: transcription elongation from RNA polymerase II promoter]; GO:0032968 [Name: positive regulation of transcription elongation from RNA polymerase II promoter]; GO:0060195 [Name: negative regulation of antisense RNA transcription]; GO:0006397 [Name: mRNA processing]	GO:0005634 [Name: nucleus]; GO:0000785 [Name: chromatin]; GO:0032044 [Name: DSIF complex]	GO:0003711 [Name: obsolete transcription elongation regulator activity]; GO:0003729 [Name: mRNA binding]
scaffold2.g7581.t1	O57611	-	-	GO:0005882 [Name: intermediate filament]	GO:0005198 [Name: structural molecule activity]
scaffold2.g7618.t1	F4KF16	836581 [Gene Symbol: AT5G64600] [Locus Tag: AT5G64600] [Chromosome: 5] [Map Location: ] [Description: O-fucosyltransferase family protein] [Gene Type: protein-coding]	GO:0006004 [Name: fucose metabolic process]	GO:0005737 [Name: cytoplasm]; GO:0016021 [Name: integral component of membrane]; GO:0005634 [Name: nucleus]	GO:0016757 [Name: transferase activity, transferring glycosyl groups]
scaffold2.g7702.t1	P35072	-	GO:0006313 [Name: transposition, DNA-mediated]; GO:0015074 [Name: DNA integration]	GO:0005634 [Name: nucleus]	GO:0003677 [Name: DNA binding]
scaffold2.g7709.t1	P29846	-	GO:0039520 [Name: induction by virus of host autophagy]; GO:0039545 [Name: suppression by virus of host MAVS activity]; GO:0039547 [Name: suppression by virus of host TRAF activity]; GO:0039707 [Name: pore formation by virus in membrane of host cell]; GO:0075512 [Name: clathrin-dependent endocytosis of virus by host cell]; GO:0039654 [Name: fusion of virus membrane with host endosome membrane]; G…	GO:0044191 [Name: host cell mitochondrial membrane]; GO:0055036 [Name: virion membrane]; GO:0042025 [Name: host cell nucleus]; GO:0044167 [Name: host cell endoplasmic reticulum membrane]; GO:0016021 [Name: integral component of membrane]; GO:0019013 [Name: viral nucleocapsid]; GO:0044385 [Name: integral to membrane of host cell]; GO:0044186 [Name: host cell lipid particle]; GO:0044220 [Name: host…	GO:0004197 [Name: cysteine-type endopeptidase activity]; GO:0003723 [Name: RNA binding]; GO:0017111 [Name: nucleoside-triphosphatase activity]; GO:0005198 [Name: structural molecule activity]; GO:0005524 [Name: ATP binding]; GO:0017124 [Name: SH3 domain binding]; GO:0005216 [Name: ion channel activity]; GO:0004252 [Name: serine-type endopeptidase activity]; GO:0008270 [Name: zinc ion binding]; GO…
scaffold2.g7816.t1	Q6RFL5	395183 [Gene Symbol: BSX] [Locus Tag: ] [Chromosome: 24] [Map Location: ] [Description: brain specific homeobox] [Gene Type: protein-coding]	GO:0007420 [Name: brain development]; GO:0007626 [Name: locomotory behavior]; GO:0006357 [Name: regulation of transcription from RNA polymerase II promoter]; GO:0045944 [Name: positive regulation of transcription from RNA polymerase II promoter]; GO:0042755 [Name: eating behavior]	GO:0005667 [Name: transcription factor complex]; GO:0005634 [Name: nucleus]	GO:0000981 [Name: RNA polymerase II transcription factor activity, sequence-specific DNA binding]; GO:0000978 [Name: RNA polymerase II core promoter proximal region sequence-specific DNA binding]
scaffold2.g7825.t1	Q03164	4297 [Gene Symbol: KMT2A] [Locus Tag: ] [Chromosome: 11] [Map Location: 11q23.3] [Description: lysine methyltransferase 2A] [Gene Type: protein-coding]	GO:0032411 [Name: positive regulation of transporter activity]; GO:0045944 [Name: positive regulation of transcription from RNA polymerase II promoter]; GO:0032922 [Name: circadian regulation of gene expression]; GO:0045652 [Name: regulation of megakaryocyte differentiation]; GO:0080182 [Name: histone H3-K4 trimethylation]; GO:0006915 [Name: apoptotic process]; GO:0051568 [Name: histone H3-K4 met…	GO:0071339 [Name: MLL1 complex]; GO:0035097 [Name: histone methyltransferase complex]; GO:0005654 [Name: nucleoplasm]; GO:0005634 [Name: nucleus]; GO:0005829 [Name: cytosol]	GO:0003680 [Name: AT DNA binding]; GO:0045322 [Name: unmethylated CpG binding]; GO:0042802 [Name: identical protein binding]; GO:0008270 [Name: zinc ion binding]; GO:0042800 [Name: histone methyltransferase activity (H3-K4 specific)]; GO:0042803 [Name: protein homodimerization activity]; GO:0070577 [Name: lysine-acetylated histone binding]
scaffold2.g7831.t1	Q23525	173854 [Gene Symbol: ZK546.14] [Locus Tag: CELE_ZK546.14] [Chromosome: II] [Map Location: ] [Description: SURF6 domain-containing protein] [Gene Type: protein-coding]	GO:0042274 [Name: ribosomal small subunit biogenesis]; GO:0042273 [Name: ribosomal large subunit biogenesis]	GO:0005730 [Name: nucleolus]	GO:0003723 [Name: RNA binding]; GO:0003677 [Name: DNA binding]
scaffold2.g7861.t1	P46209	-	-	-	GO:0016787 [Name: hydrolase activity]
scaffold2.g7890.t1	P13608	280985 [Gene Symbol: ACAN] [Locus Tag: ] [Chromosome: 21] [Map Location: ] [Description: aggrecan] [Gene Type: protein-coding]	GO:0007155 [Name: cell adhesion]; GO:0007417 [Name: central nervous system development]; GO:0001501 [Name: skeletal system development]	GO:0031012 [Name: extracellular matrix]; GO:0005576 [Name: extracellular region]	GO:0005509 [Name: calcium ion binding]; GO:0030246 [Name: carbohydrate binding]; GO:0005540 [Name: hyaluronic acid binding]
scaffold2.g7893.t1	Q8W257	-	-	-	GO:0034016 [Name: polyenoic fatty acid isomerase activity]; GO:0016491 [Name: oxidoreductase activity]
scaffold2.g7937.t1	Q7Z4T9	89876 [Gene Symbol: CFAP91] [Locus Tag: ] [Chromosome: 3] [Map Location: 3q13.33] [Description: cilia and flagella associated protein 91] [Gene Type: protein-coding]	GO:0003341 [Name: cilium movement]	GO:0005739 [Name: mitochondrion]; GO:0031514 [Name: motile cilium]; GO:0005930 [Name: axoneme]	GO:0005515 [Name: protein binding]
scaffold2.g7949.t1	Q5JR59	23281 [Gene Symbol: MTUS2] [Locus Tag: ] [Chromosome: 13] [Map Location: 13q12.3] [Description: microtubule associated scaffold protein 2] [Gene Type: protein-coding]	-	GO:0005737 [Name: cytoplasm]; GO:0005634 [Name: nucleus]; GO:0005874 [Name: microtubule]	GO:0042803 [Name: protein homodimerization activity]; GO:0008017 [Name: microtubule binding]
scaffold2.g7987.t1	Q96MT7	55779 [Gene Symbol: CFAP44] [Locus Tag: ] [Chromosome: 3] [Map Location: 3q13.2] [Description: cilia and flagella associated protein 44] [Gene Type: protein-coding]	GO:0007288 [Name: sperm axoneme assembly]; GO:0060271 [Name: cilium assembly]; GO:0000226 [Name: microtubule cytoskeleton organization]; GO:0060285 [Name: cilium-dependent cell motility]	GO:0005737 [Name: cytoplasm]; GO:0005856 [Name: cytoskeleton]; GO:0031514 [Name: motile cilium]	GO:0008233 [Name: peptidase activity]
scaffold2.g8019.t1	Q5JVG2	83744 [Gene Symbol: ZNF484] [Locus Tag: ] [Chromosome: 9] [Map Location: 9q22.31] [Description: zinc finger protein 484] [Gene Type: protein-coding]	GO:0006357 [Name: regulation of transcription from RNA polymerase II promoter]	GO:0005634 [Name: nucleus]	GO:0000978 [Name: RNA polymerase II core promoter proximal region sequence-specific DNA binding]; GO:0001228 [Name: transcriptional activator activity, RNA polymerase II transcription regulatory region sequence-specific binding]; GO:0046872 [Name: metal ion binding]
scaffold2.g8066.t1	Q92614	399687 [Gene Symbol: MYO18A] [Locus Tag: ] [Chromosome: 17] [Map Location: 17q11.2] [Description: myosin XVIIIA] [Gene Type: protein-coding]	GO:0031032 [Name: actomyosin structure organization]; GO:0048194 [Name: Golgi vesicle budding]; GO:1903028 [Name: positive regulation of opsonization]; GO:0043066 [Name: negative regulation of apoptotic process]; GO:0016477 [Name: cell migration]; GO:0090164 [Name: asymmetric Golgi ribbon formation]; GO:0043030 [Name: regulation of macrophage activation]; GO:0050714 [Name: positive regulation of …	GO:0005802 [Name: trans-Golgi network]; GO:0000139 [Name: Golgi membrane]; GO:0016459 [Name: myosin complex]; GO:0042641 [Name: actomyosin]; GO:0016020 [Name: membrane]; GO:0005793 [Name: endoplasmic reticulum-Golgi intermediate compartment]; GO:0009986 [Name: cell surface]	GO:0005524 [Name: ATP binding]; GO:0003723 [Name: RNA binding]; GO:0043531 [Name: ADP binding]; GO:0003677 [Name: DNA binding]; GO:0051015 [Name: actin filament binding]
scaffold2.g8091.t1	P0CT40	2542672 [Gene Symbol: Tf2-4] [Locus Tag: SPAC26A3.13c] [Chromosome: I] [Map Location: ] [Description: retrotransposable element] [Gene Type: protein-coding]; 3361218 [Gene Symbol: Tf2-9] [Locus Tag: SPBC9B6.02c] [Chromosome: II] [Map Location: ] [Description: retrotransposable element] [Gene Type: protein-coding]; 2542797 [Gene Symbol: Tf2-2] [Locus Tag: SPAC167.08] [Chromosome: I] [Map Location:…	GO:0006310 [Name: DNA recombination]; GO:0015074 [Name: DNA integration]	GO:0005737 [Name: cytoplasm]	GO:0003677 [Name: DNA binding]; GO:0003887 [Name: DNA-directed DNA polymerase activity]; GO:0004190 [Name: aspartic-type endopeptidase activity]; GO:0004519 [Name: endonuclease activity]; GO:0003723 [Name: RNA binding]; GO:0003964 [Name: RNA-directed DNA polymerase activity]; GO:0046872 [Name: metal ion binding]
scaffold2.g8160.t1	Q9Y6K8	26289 [Gene Symbol: AK5] [Locus Tag: ] [Chromosome: 1] [Map Location: 1p31.1] [Description: adenylate kinase 5] [Gene Type: protein-coding]	GO:0006173 [Name: dADP biosynthetic process]; GO:0009220 [Name: pyrimidine ribonucleotide biosynthetic process]; GO:0009142 [Name: nucleoside triphosphate biosynthetic process]; GO:0046034 [Name: ATP metabolic process]; GO:0006172 [Name: ADP biosynthetic process]; GO:0006165 [Name: nucleoside diphosphate phosphorylation]; GO:0015949 [Name: nucleobase-containing small molecule interconversion]	GO:0005829 [Name: cytosol]; GO:0034451 [Name: centriolar satellite]; GO:0005737 [Name: cytoplasm]	GO:0004017 [Name: adenylate kinase activity]; GO:0005524 [Name: ATP binding]; GO:0004550 [Name: nucleoside diphosphate kinase activity]
scaffold2.g8171.t1	Q5NVI3	100173452 [Gene Symbol: IK] [Locus Tag: CR201_G0017441] [Chromosome: 5] [Map Location: ] [Description: IK cytokine] [Gene Type: protein-coding]	GO:0000398 [Name: mRNA splicing, via spliceosome]; GO:0000278 [Name: mitotic cell cycle]; GO:0034501 [Name: protein localization to kinetochore]; GO:0007094 [Name: mitotic spindle assembly checkpoint]	GO:0005634 [Name: nucleus]; GO:0005654 [Name: nucleoplasm]; GO:0005737 [Name: cytoplasm]; GO:0000922 [Name: spindle pole]; GO:0071005 [Name: U2-type precatalytic spliceosome]; GO:0005694 [Name: chromosome]	-
scaffold2.g8172.t1	O75665	8481 [Gene Symbol: OFD1] [Locus Tag: ] [Chromosome: X] [Map Location: Xp22.2] [Description: OFD1 centriole and centriolar satellite protein] [Gene Type: protein-coding]	GO:0000086 [Name: G2/M transition of mitotic cell cycle]; GO:0097711 [Name: ciliary basal body docking]; GO:0060271 [Name: cilium assembly]; GO:0010389 [Name: regulation of G2/M transition of mitotic cell cycle]; GO:0060287 [Name: epithelial cilium movement involved in determination of left/right asymmetry]	GO:0005829 [Name: cytosol]; GO:0031514 [Name: motile cilium]; GO:0034451 [Name: centriolar satellite]; GO:0036064 [Name: ciliary basal body]; GO:0016020 [Name: membrane]; GO:0005576 [Name: extracellular region]; GO:0005634 [Name: nucleus]; GO:0015630 [Name: microtubule cytoskeleton]; GO:0005813 [Name: centrosome]; GO:0005814 [Name: centriole]; GO:0005929 [Name: cilium]	GO:0042802 [Name: identical protein binding]; GO:0043015 [Name: gamma-tubulin binding]; GO:0043014 [Name: alpha-tubulin binding]
scaffold2.g8182.t1	Q9Z7W0	-	GO:0006432 [Name: phenylalanyl-tRNA aminoacylation]	GO:0005737 [Name: cytoplasm]	GO:0000287 [Name: magnesium ion binding]; GO:0005524 [Name: ATP binding]; GO:0000049 [Name: tRNA binding]; GO:0004826 [Name: phenylalanine-tRNA ligase activity]
scaffold2.g8191.t1	Q5R4W3	100173898 [Gene Symbol: POLE3] [Locus Tag: CR201_G0008003] [Chromosome: 9] [Map Location: ] [Description: DNA polymerase epsilon 3, accessory subunit] [Gene Type: protein-coding]	GO:0043966 [Name: histone H3 acetylation]	GO:0008622 [Name: epsilon DNA polymerase complex]; GO:0005671 [Name: Ada2/Gcn5/Ada3 transcription activator complex]	GO:0046982 [Name: protein heterodimerization activity]; GO:0003677 [Name: DNA binding]
scaffold2.g8235.t1	Q08162	854138 [Gene Symbol: DIS3] [Locus Tag: YOL021C] [Chromosome: XV] [Map Location: ] [Description: exosome catalytic subunit DIS3] [Gene Type: protein-coding]	GO:0070481 [Name: nuclear-transcribed mRNA catabolic process, non-stop decay]; GO:0071042 [Name: nuclear polyadenylation-dependent mRNA catabolic process]; GO:0000467 [Name: exonucleolytic trimming to generate mature 3'-end of 5.8S rRNA from tricistronic rRNA transcript (SSU-rRNA, 5.8S rRNA, LSU-rRNA)]; GO:0071035 [Name: nuclear polyadenylation-dependent rRNA catabolic process]; GO:0006397 [Name:…	GO:0000176 [Name: nuclear exosome (RNase complex)]; GO:0005730 [Name: nucleolus]; GO:0000178 [Name: exosome (RNase complex)]; GO:0005634 [Name: nucleus]; GO:0000177 [Name: cytoplasmic exosome (RNase complex)]; GO:0005739 [Name: mitochondrion]	GO:0004521 [Name: endoribonuclease activity]; GO:0004519 [Name: endonuclease activity]; GO:0000049 [Name: tRNA binding]; GO:0000175 [Name: 3'-5'-exoribonuclease activity]
scaffold2.g8238.t1	F9VN79	1458712 [Gene Symbol: STK_RS04185] [Locus Tag: STK_RS04185] [Chromosome: ] [Map Location: ] [Description: ribonuclease HI family protein] [Gene Type: protein-coding]	-	GO:0005737 [Name: cytoplasm]	GO:0046872 [Name: metal ion binding]; GO:0003723 [Name: RNA binding]; GO:0004523 [Name: RNA-DNA hybrid ribonuclease activity]; GO:0003677 [Name: DNA binding]
scaffold2.g8241.t1	Q9D3S3	74478 [Gene Symbol: Snx29] [Locus Tag: ] [Chromosome: 16] [Map Location: 16|16 A1] [Description: sorting nexin 29] [Gene Type: protein-coding]	GO:0008150 [Name: biological_process]	-	GO:0035091 [Name: phosphatidylinositol binding]
scaffold2.g8290.t1	P00767	-	GO:0007586 [Name: digestion]; GO:0006508 [Name: proteolysis]	GO:0005615 [Name: extracellular space]	GO:0004252 [Name: serine-type endopeptidase activity]
scaffold2.g8309.t1	A6NCI8	388960 [Gene Symbol: C2orf78] [Locus Tag: ] [Chromosome: 2] [Map Location: 2p13.1] [Description: chromosome 2 open reading frame 78] [Gene Type: protein-coding]	-	-	-
scaffold2.g8562.t1	Q06805	280941 [Gene Symbol: TIE1] [Locus Tag: ] [Chromosome: 3] [Map Location: ] [Description: tyrosine kinase with immunoglobulin like and EGF like domains 1] [Gene Type: protein-coding]	GO:0007169 [Name: transmembrane receptor protein tyrosine kinase signaling pathway]; GO:0007275 [Name: multicellular organism development]; GO:0001525 [Name: angiogenesis]; GO:0033674 [Name: positive regulation of kinase activity]; GO:0045766 [Name: positive regulation of angiogenesis]	GO:0005887 [Name: integral component of plasma membrane]; GO:0043235 [Name: receptor complex]	GO:0004714 [Name: transmembrane receptor protein tyrosine kinase activity]; GO:0005524 [Name: ATP binding]
scaffold2.g8634.t1	Q6NRD5	431895 [Gene Symbol: exd1.L] [Locus Tag: XELAEV_18040081mg] [Chromosome: 8L] [Map Location: ] [Description: exonuclease 3'-5' domain containing 1] [Gene Type: protein-coding]	GO:0090305 [Name: nucleic acid phosphodiester bond hydrolysis]; GO:0031047 [Name: gene silencing by RNA]; GO:0034587 [Name: piRNA metabolic process]; GO:0051321 [Name: meiotic cell cycle]	GO:1990923 [Name: PET complex]; GO:0043186 [Name: P granule]	GO:0003723 [Name: RNA binding]; GO:0042803 [Name: protein homodimerization activity]
scaffold2.g8635.t1	Q17902	177352 [Gene Symbol: egal-1] [Locus Tag: CELE_C10G6.1] [Chromosome: IV] [Map Location: ] [Description: Egalitarian protein homolog] [Gene Type: protein-coding]	GO:0006139 [Name: nucleobase-containing compound metabolic process]; GO:0090305 [Name: nucleic acid phosphodiester bond hydrolysis]	GO:0005635 [Name: nuclear envelope]	GO:0003676 [Name: nucleic acid binding]; GO:0008408 [Name: 3'-5' exonuclease activity]
scaffold2.g8662.t1	Q5BDY8	2877020 [Gene Symbol: AN1242.2] [Locus Tag: AN1242.2] [Chromosome: VIII] [Map Location: ] [Description: hypothetical protein] [Gene Type: protein-coding]	GO:0009847 [Name: spore germination]; GO:1900805 [Name: brevianamide F biosynthetic process]; GO:1900772 [Name: fumitremorgin B biosynthetic process]; GO:1900809 [Name: fumigaclavine C biosynthetic process]; GO:0031505 [Name: fungal-type cell wall organization]; GO:0019748 [Name: secondary metabolic process]; GO:1900781 [Name: fumiquinazoline C biosynthetic process]	GO:0005737 [Name: cytoplasm]	GO:0031177 [Name: phosphopantetheine binding]; GO:0000036 [Name: ACP phosphopantetheine attachment site binding involved in fatty acid biosynthetic process]; GO:0016853 [Name: isomerase activity]; GO:0016874 [Name: ligase activity]
scaffold2.g8663.t1	Q868G6	406083 [Gene Symbol: Tk] [Locus Tag: ] [Chromosome: LG7] [Map Location: ] [Description: tachykinin] [Gene Type: protein-coding]	GO:0007610 [Name: behavior]; GO:0007268 [Name: chemical synaptic transmission]; GO:0007218 [Name: neuropeptide signaling pathway]	GO:0005576 [Name: extracellular region]; GO:0045202 [Name: synapse]	-
scaffold2.g8696.t1	Q3TBT3	72512 [Gene Symbol: Sting1] [Locus Tag: ] [Chromosome: 18] [Map Location: 18 B2|18] [Description: stimulator of interferon response cGAMP interactor 1] [Gene Type: protein-coding]	GO:0002230 [Name: positive regulation of defense response to virus by host]; GO:0016239 [Name: positive regulation of macroautophagy]; GO:0031323 [Name: regulation of cellular metabolic process]; GO:0000045 [Name: autophagosome assembly]; GO:0010468 [Name: regulation of gene expression]; GO:0032481 [Name: positive regulation of type I interferon production]; GO:0051091 [Name: positive regulation …	GO:0048471 [Name: perinuclear region of cytoplasm]; GO:1990701 [Name: integral component of endoplasmic reticulum-Golgi intermediate compartment (ERGIC) membrane]; GO:0005777 [Name: peroxisome]; GO:0005737 [Name: cytoplasm]; GO:0005741 [Name: mitochondrial outer membrane]; GO:0005794 [Name: Golgi apparatus]; GO:0005886 [Name: plasma membrane]; GO:0000421 [Name: autophagosome membrane]; GO:0005783…	GO:0035438 [Name: cyclic-di-GMP binding]; GO:0019901 [Name: protein kinase binding]; GO:0031625 [Name: ubiquitin protein ligase binding]; GO:0042802 [Name: identical protein binding]; GO:0061507 [Name: cyclic-GMP-AMP binding]; GO:0008134 [Name: transcription factor binding]; GO:0042803 [Name: protein homodimerization activity]
scaffold2.g8764.t1	Q587J6	381591 [Gene Symbol: L1td1] [Locus Tag: ] [Chromosome: 4] [Map Location: 4|4 C6] [Description: LINE-1 type transposase domain containing 1] [Gene Type: protein-coding]	GO:0032197 [Name: transposition, RNA-mediated]	GO:1990904 [Name: ribonucleoprotein complex]	GO:0003727 [Name: single-stranded RNA binding]
scaffold2.g8799.t1	Q8JI10	142987 [Gene Symbol: dmbx1a] [Locus Tag: ] [Chromosome: 2] [Map Location: ] [Description: diencephalon/mesencephalon homeobox 1a] [Gene Type: protein-coding]	GO:0007420 [Name: brain development]; GO:0007346 [Name: regulation of mitotic cell cycle]; GO:0045892 [Name: negative regulation of transcription, DNA-templated]; GO:0043010 [Name: camera-type eye development]; GO:0030901 [Name: midbrain development]; GO:0061074 [Name: regulation of neural retina development]; GO:0051726 [Name: regulation of cell cycle]; GO:0050767 [Name: regulation of neurogenes…	GO:0005634 [Name: nucleus]	GO:0000981 [Name: RNA polymerase II transcription factor activity, sequence-specific DNA binding]; GO:0000977 [Name: RNA polymerase II regulatory region sequence-specific DNA binding]
scaffold2.g8844.t1	Q9VSB9	38881 [Gene Symbol: CG8111] [Locus Tag: Dmel_CG8111] [Chromosome: 3L] [Map Location: 66A19-66A19|3-21 cM] [Description: uncharacterized protein] [Gene Type: protein-coding]	GO:0071763 [Name: nuclear membrane organization]	GO:0005639 [Name: integral component of nuclear inner membrane]	-
scaffold2.g8845.t1	Q9VJ87	35099 [Gene Symbol: ncm] [Locus Tag: Dmel_CG12750] [Chromosome: 2L] [Map Location: 36F5-36F5|2-53 cM] [Description: nucampholin] [Gene Type: protein-coding]	GO:0000398 [Name: mRNA splicing, via spliceosome]	GO:0071013 [Name: catalytic step 2 spliceosome]; GO:0016607 [Name: nuclear speck]; GO:0005681 [Name: spliceosomal complex]	GO:0003723 [Name: RNA binding]
scaffold2.g8883.t1	Q5SVZ6	79830 [Gene Symbol: ZMYM1] [Locus Tag: ] [Chromosome: 1] [Map Location: 1p34.3] [Description: zinc finger MYM-type containing 1] [Gene Type: protein-coding]	-	GO:0005634 [Name: nucleus]	GO:0046983 [Name: protein dimerization activity]; GO:0008270 [Name: zinc ion binding]
scaffold2.g8923.t1	P16303	113902 [Gene Symbol: Ces1d] [Locus Tag: ] [Chromosome: 19] [Map Location: 19p11] [Description: carboxylesterase 1D] [Gene Type: protein-coding]	GO:0016042 [Name: lipid catabolic process]; GO:0019626 [Name: short-chain fatty acid catabolic process]; GO:0030855 [Name: epithelial cell differentiation]; GO:0046464 [Name: acylglycerol catabolic process]; GO:0090205 [Name: positive regulation of cholesterol metabolic process]; GO:0043691 [Name: reverse cholesterol transport]; GO:0034379 [Name: very-low-density lipoprotein particle assembly]; G…	GO:0005829 [Name: cytosol]; GO:0005737 [Name: cytoplasm]; GO:0043231 [Name: intracellular membrane-bounded organelle]; GO:0005811 [Name: lipid particle]; GO:0005615 [Name: extracellular space]; GO:0005788 [Name: endoplasmic reticulum lumen]	GO:0080030 [Name: methyl indole-3-acetate esterase activity]; GO:0004806 [Name: triglyceride lipase activity]; GO:0004771 [Name: sterol esterase activity]; GO:0047376 [Name: all-trans-retinyl-palmitate hydrolase, all-trans-retinol forming activity]; GO:0030339 [Name: fatty-acyl-ethyl-ester synthase activity]; GO:0052689 [Name: carboxylic ester hydrolase activity]
scaffold2.g8933.t1	Q6L046	2845254 [Gene Symbol: PTO_RS05640] [Locus Tag: PTO_RS05640] [Chromosome: ] [Map Location: ] [Description: bifunctional 5,10-methylenetetrahydrofolate dehydrogenase/5,10-methenyltetrahydrofolate cyclohydrolase] [Gene Type: protein-coding]	GO:0035999 [Name: tetrahydrofolate interconversion]; GO:0006164 [Name: purine nucleotide biosynthetic process]; GO:0009086 [Name: methionine biosynthetic process]; GO:0000105 [Name: histidine biosynthetic process]	-	GO:0004477 [Name: methenyltetrahydrofolate cyclohydrolase activity]; GO:0004488 [Name: methylenetetrahydrofolate dehydrogenase (NADP+) activity]
scaffold2.g8961.t1	Q31125	14977 [Gene Symbol: Slc39a7] [Locus Tag: ] [Chromosome: 17] [Map Location: 17 B1|17 17.98 cM] [Description: solute carrier family 39 (zinc transporter), member 7] [Gene Type: protein-coding]	GO:0071577 [Name: zinc II ion transmembrane transport]; GO:0006882 [Name: cellular zinc ion homeostasis]	GO:0005794 [Name: Golgi apparatus]; GO:0005783 [Name: endoplasmic reticulum]; GO:0005789 [Name: endoplasmic reticulum membrane]; GO:0016021 [Name: integral component of membrane]; GO:0005654 [Name: nucleoplasm]	GO:0005385 [Name: zinc ion transmembrane transporter activity]
scaffold2.g8998.t1	P04323	43825 [Gene Symbol: sv] [Locus Tag: Dmel_CG11049] [Chromosome: 4] [Map Location: 102F8-102F8|4-0 cM] [Description: shaven] [Gene Type: protein-coding]	GO:0015074 [Name: DNA integration]	GO:0005634 [Name: nucleus]	GO:0003676 [Name: nucleic acid binding]; GO:0003964 [Name: RNA-directed DNA polymerase activity]; GO:0004519 [Name: endonuclease activity]; GO:0004190 [Name: aspartic-type endopeptidase activity]
scaffold2.g9017.t1	M9MRI4	34453 [Gene Symbol: Trim9] [Locus Tag: Dmel_CG31721] [Chromosome: 2L] [Map Location: 31F5-32A2|2-43 cM] [Description: Tripartite motif containing 9] [Gene Type: protein-coding]	GO:0007409 [Name: axonogenesis]; GO:0048749 [Name: compound eye development]; GO:0050770 [Name: regulation of axonogenesis]; GO:0090325 [Name: regulation of locomotion involved in locomotory behavior]; GO:0007411 [Name: axon guidance]; GO:0038007 [Name: netrin-activated signaling pathway]; GO:0016199 [Name: axon midline choice point recognition]; GO:0043161 [Name: proteasome-mediated ubiquitin-de…	GO:0043204 [Name: perikaryon]; GO:0044295 [Name: axonal growth cone]	GO:0008270 [Name: zinc ion binding]; GO:0061630 [Name: ubiquitin protein ligase activity]
scaffold2.g9022.t1	P25927	1255001 [Gene Symbol: bigA] [Locus Tag: STM3478] [Chromosome: ] [Map Location: ] [Description: putative surface-exposed virulence protein] [Gene Type: protein-coding]	GO:0009405 [Name: pathogenesis]	-	-
scaffold2.g9025.t1	Q9H4G4	152007 [Gene Symbol: GLIPR2] [Locus Tag: ] [Chromosome: 9] [Map Location: 9p13.3] [Description: GLI pathogenesis related 2] [Gene Type: protein-coding]	GO:0010718 [Name: positive regulation of epithelial to mesenchymal transition]; GO:0010634 [Name: positive regulation of epithelial cell migration]; GO:0070374 [Name: positive regulation of ERK1 and ERK2 cascade]	GO:0000139 [Name: Golgi membrane]; GO:0005615 [Name: extracellular space]; GO:0070062 [Name: extracellular exosome]	GO:0042803 [Name: protein homodimerization activity]
scaffold2.g9045.t1	Q02040	8227 [Gene Symbol: AKAP17A] [Locus Tag: ] [Chromosome: X|Y] [Map Location: X;Y] [Description: A-kinase anchoring protein 17A] [Gene Type: protein-coding]	GO:0008380 [Name: RNA splicing]; GO:0007165 [Name: signal transduction]; GO:0043484 [Name: regulation of RNA splicing]; GO:0042113 [Name: B cell activation]; GO:0006355 [Name: regulation of transcription, DNA-templated]; GO:0006397 [Name: mRNA processing]	GO:0005681 [Name: spliceosomal complex]; GO:0005634 [Name: nucleus]; GO:0016607 [Name: nuclear speck]; GO:0005829 [Name: cytosol]	GO:0051018 [Name: protein kinase A binding]; GO:0003723 [Name: RNA binding]
scaffold2.g9086.t1	P12954	853353 [Gene Symbol: SRS2] [Locus Tag: YJL092W] [Chromosome: X] [Map Location: ] [Description: DNA helicase SRS2] [Gene Type: protein-coding]	GO:2000042 [Name: negative regulation of double-strand break repair via homologous recombination]; GO:0000725 [Name: recombinational repair]; GO:0032508 [Name: DNA duplex unwinding]; GO:0042262 [Name: DNA protection]; GO:0032079 [Name: positive regulation of endodeoxyribonuclease activity]; GO:0045910 [Name: negative regulation of DNA recombination]; GO:0006303 [Name: double-strand break repair v…	GO:0005634 [Name: nucleus]	GO:0008047 [Name: enzyme activator activity]; GO:0043138 [Name: 3'-5' DNA helicase activity]; GO:0005524 [Name: ATP binding]; GO:0003677 [Name: DNA binding]
scaffold2.g9103.t1	Q9UL16	25790 [Gene Symbol: CFAP45] [Locus Tag: ] [Chromosome: 1] [Map Location: 1q23.2] [Description: cilia and flagella associated protein 45] [Gene Type: protein-coding]	GO:0060296 [Name: regulation of cilium beat frequency involved in ciliary motility]; GO:0060287 [Name: epithelial cilium movement involved in determination of left/right asymmetry]; GO:0090660 [Name: cerebrospinal fluid circulation]; GO:0030317 [Name: flagellated sperm motility]	GO:0005634 [Name: nucleus]; GO:0005929 [Name: cilium]; GO:0005654 [Name: nucleoplasm]	GO:0016208 [Name: AMP binding]; GO:0005515 [Name: protein binding]
scaffold2.g9171.t1	Q9BXJ4	114899 [Gene Symbol: C1QTNF3] [Locus Tag: ] [Chromosome: 5] [Map Location: 5p13.2] [Description: C1q and TNF related 3] [Gene Type: protein-coding]	GO:0010629 [Name: negative regulation of gene expression]; GO:0045721 [Name: negative regulation of gluconeogenesis]; GO:0001819 [Name: positive regulation of cytokine production]; GO:0045444 [Name: fat cell differentiation]; GO:0050728 [Name: negative regulation of inflammatory response]; GO:0032715 [Name: negative regulation of interleukin-6 production]; GO:0035356 [Name: cellular triglyceride …	GO:0005581 [Name: collagen trimer]; GO:0070062 [Name: extracellular exosome]; GO:0016020 [Name: membrane]	GO:0042802 [Name: identical protein binding]
scaffold2.g9195.t1	P90666	-	GO:0006228 [Name: UTP biosynthetic process]; GO:0007283 [Name: spermatogenesis]; GO:0006183 [Name: GTP biosynthetic process]; GO:0030154 [Name: cell differentiation]; GO:0006241 [Name: CTP biosynthetic process]; GO:0007275 [Name: multicellular organism development]	-	GO:0004550 [Name: nucleoside diphosphate kinase activity]
scaffold2.g9261.t1	Q494R4	283152 [Gene Symbol: CCDC153] [Locus Tag: ] [Chromosome: 11] [Map Location: 11q23.3] [Description: coiled-coil domain containing 153] [Gene Type: protein-coding]	-	-	GO:0042802 [Name: identical protein binding]
scaffold2.g9263.t1	P11223	1489741 [Gene Symbol: 2] [Locus Tag: IBVgp2] [Chromosome: ] [Map Location: ] [Description: spike protein] [Gene Type: protein-coding]	GO:0046813 [Name: receptor-mediated virion attachment to host cell]; GO:0009405 [Name: pathogenesis]; GO:0039654 [Name: fusion of virus membrane with host endosome membrane]; GO:0075509 [Name: endocytosis involved in viral entry into host cell]; GO:0019064 [Name: fusion of virus membrane with host plasma membrane]	GO:0055036 [Name: virion membrane]; GO:0016021 [Name: integral component of membrane]; GO:0019031 [Name: viral envelope]; GO:0044173 [Name: host cell endoplasmic reticulum-Golgi intermediate compartment membrane]	-
scaffold2.g9269.t1	Q5ZML3	772264 [Gene Symbol: SRSF1] [Locus Tag: ] [Chromosome: 19] [Map Location: ] [Description: serine and arginine rich splicing factor 1] [Gene Type: protein-coding]	GO:0000380 [Name: alternative mRNA splicing, via spliceosome]; GO:0000398 [Name: mRNA splicing, via spliceosome]	GO:0005737 [Name: cytoplasm]; GO:0016607 [Name: nuclear speck]	GO:0003723 [Name: RNA binding]
scaffold2.g9333.t1	A0RQJ7	61065152 [Gene Symbol: ribH] [Locus Tag: GZ985_RS06545] [Chromosome: ] [Map Location: ] [Description: 6,7-dimethyl-8-ribityllumazine synthase] [Gene Type: protein-coding]	GO:0009231 [Name: riboflavin biosynthetic process]	GO:0009349 [Name: riboflavin synthase complex]	GO:0000906 [Name: 6,7-dimethyl-8-ribityllumazine synthase activity]
scaffold2.g9414.t1	Q26630	373273 [Gene Symbol: LOC373273] [Locus Tag: ] [Chromosome: Un] [Map Location: ] [Description: axonemal dynein light chain p33] [Gene Type: protein-coding]	-	GO:0030175 [Name: filopodium]; GO:0030286 [Name: dynein complex]; GO:0005930 [Name: axoneme]	GO:0045504 [Name: dynein heavy chain binding]
scaffold2.g9432.t1	O60841	9669 [Gene Symbol: EIF5B] [Locus Tag: ] [Chromosome: 2] [Map Location: 2q11.2] [Description: eukaryotic translation initiation factor 5B] [Gene Type: protein-coding]	GO:0006446 [Name: regulation of translational initiation]	GO:0005737 [Name: cytoplasm]; GO:0005829 [Name: cytosol]	GO:0003743 [Name: translation initiation factor activity]; GO:0046872 [Name: metal ion binding]; GO:0003723 [Name: RNA binding]; GO:0003924 [Name: GTPase activity]; GO:0005525 [Name: GTP binding]
scaffold2.g9439.t1	Q9CPW7	66492 [Gene Symbol: Zmat2] [Locus Tag: ] [Chromosome: 18] [Map Location: 18|18 B2] [Description: zinc finger, matrin type 2] [Gene Type: protein-coding]	GO:0000398 [Name: mRNA splicing, via spliceosome]	GO:0005634 [Name: nucleus]; GO:0071005 [Name: U2-type precatalytic spliceosome]; GO:0046540 [Name: U4/U6 x U5 tri-snRNP complex]	GO:0008270 [Name: zinc ion binding]; GO:0003677 [Name: DNA binding]
scaffold2.g9493.t1	Q9BYR4	85290 [Gene Symbol: KRTAP4-3] [Locus Tag: ] [Chromosome: 17] [Map Location: 17q21.2] [Description: keratin associated protein 4-3] [Gene Type: protein-coding]	GO:0007568 [Name: aging]; GO:0031424 [Name: keratinization]; GO:0042633 [Name: hair cycle]	GO:0005829 [Name: cytosol]; GO:0045095 [Name: keratin filament]	-
scaffold2.g9494.t1	Q5UR46	9925207 [Gene Symbol: R571] [Locus Tag: MIMI_gp0614] [Chromosome: ] [Map Location: ] [Description: putative patatin-like phospholipase] [Gene Type: protein-coding]	GO:0016042 [Name: lipid catabolic process]	GO:0016021 [Name: integral component of membrane]	GO:0016787 [Name: hydrolase activity]
scaffold2.g9529.t1	P9WQE6	-	GO:0006633 [Name: fatty acid biosynthetic process]; GO:0097040 [Name: phthiocerol biosynthetic process]; GO:0071766 [Name: Actinobacterium-type cell wall biogenesis]; GO:0097041 [Name: phenolic phthiocerol biosynthetic process]	GO:0034081 [Name: polyketide synthase complex]	GO:0031177 [Name: phosphopantetheine binding]; GO:0004315 [Name: 3-oxoacyl-[acyl-carrier-protein] synthase activity]; GO:0016491 [Name: oxidoreductase activity]
scaffold2.g9548.t1	Q9CZX5	72400 [Gene Symbol: Pinx1] [Locus Tag: ] [Chromosome: 14] [Map Location: 14|14 D1] [Description: PIN2/TERF1 interacting, telomerase inhibitor 1] [Gene Type: protein-coding]	GO:0031397 [Name: negative regulation of protein ubiquitination]; GO:0070198 [Name: protein localization to chromosome, telomeric region]; GO:0031647 [Name: regulation of protein stability]; GO:0032211 [Name: negative regulation of telomere maintenance via telomerase]; GO:1904751 [Name: positive regulation of protein localization to nucleolus]; GO:0007004 [Name: telomere maintenance via telomeras…	GO:0005730 [Name: nucleolus]; GO:0005739 [Name: mitochondrion]; GO:0000777 [Name: condensed chromosome kinetochore]; GO:0000781 [Name: chromosome, telomeric region]; GO:0005819 [Name: spindle]; GO:0000228 [Name: nuclear chromosome]; GO:0000776 [Name: kinetochore]; GO:0005654 [Name: nucleoplasm]	GO:0070034 [Name: telomerase RNA binding]; GO:0044877 [Name: macromolecular complex binding]; GO:0010521 [Name: telomerase inhibitor activity]
scaffold2.g9593.t1	Q9YAG3	1446383 [Gene Symbol: serS] [Locus Tag: APE_RS06620] [Chromosome: ] [Map Location: ] [Description: serine--tRNA ligase] [Gene Type: protein-coding]	GO:0097056 [Name: selenocysteinyl-tRNA(Sec) biosynthetic process]; GO:0006434 [Name: seryl-tRNA aminoacylation]; GO:0016260 [Name: selenocysteine biosynthetic process]	GO:0005737 [Name: cytoplasm]	GO:0005524 [Name: ATP binding]; GO:0004828 [Name: serine-tRNA ligase activity]
scaffold2.g9596.t1	Q69GZ5	-	GO:0030261 [Name: chromosome condensation]; GO:0006260 [Name: DNA replication]; GO:0007062 [Name: sister chromatid cohesion]	GO:0005737 [Name: cytoplasm]; GO:0005694 [Name: chromosome]	GO:0005524 [Name: ATP binding]; GO:0016887 [Name: ATPase activity]; GO:0003677 [Name: DNA binding]
scaffold2.g9598.t1	Q503Q1	497395 [Gene Symbol: spata18] [Locus Tag: ] [Chromosome: 20] [Map Location: ] [Description: spermatogenesis associated 18] [Gene Type: protein-coding]	GO:0006974 [Name: cellular response to DNA damage stimulus]; GO:0035694 [Name: mitochondrial protein catabolic process]; GO:0035695 [Name: mitophagy by induced vacuole formation]; GO:0048545 [Name: response to steroid hormone]	GO:0043231 [Name: intracellular membrane-bounded organelle]; GO:0005737 [Name: cytoplasm]; GO:0005741 [Name: mitochondrial outer membrane]	GO:0003674 [Name: molecular_function]
scaffold2.g9664.t1	Q9H0K4	81492 [Gene Symbol: RSPH6A] [Locus Tag: ] [Chromosome: 19] [Map Location: 19q13.32] [Description: radial spoke head 6 homolog A] [Gene Type: protein-coding]	GO:0044458 [Name: motile cilium assembly]; GO:1905199 [Name: manchette disassembly]; GO:0003341 [Name: cilium movement]; GO:0060294 [Name: cilium movement involved in cell motility]; GO:0035082 [Name: axoneme assembly]	GO:0036126 [Name: sperm flagellum]; GO:0005930 [Name: axoneme]; GO:0001534 [Name: radial spoke]	GO:0005515 [Name: protein binding]
scaffold2.g9678.t1	Q6UW01	643866 [Gene Symbol: CBLN3] [Locus Tag: ] [Chromosome: 14] [Map Location: 14q12] [Description: cerebellin 3 precursor] [Gene Type: protein-coding]	GO:0099558 [Name: maintenance of synapse structure]	GO:0005794 [Name: Golgi apparatus]; GO:0005783 [Name: endoplasmic reticulum]; GO:0005615 [Name: extracellular space]; GO:0045202 [Name: synapse]	-
scaffold2.g9679.t1	Q6UW01	643866 [Gene Symbol: CBLN3] [Locus Tag: ] [Chromosome: 14] [Map Location: 14q12] [Description: cerebellin 3 precursor] [Gene Type: protein-coding]	GO:0099558 [Name: maintenance of synapse structure]	GO:0005794 [Name: Golgi apparatus]; GO:0005783 [Name: endoplasmic reticulum]; GO:0005615 [Name: extracellular space]; GO:0045202 [Name: synapse]	-
scaffold2.g9777.t1	Q5F973	-	GO:0006189 [Name: 'de novo' IMP biosynthetic process]	GO:0005737 [Name: cytoplasm]	GO:0004641 [Name: phosphoribosylformylglycinamidine cyclo-ligase activity]; GO:0005524 [Name: ATP binding]
scaffold2.g9886.t1	P82596	-	-	-	GO:0030246 [Name: carbohydrate binding]
scaffold2.g9944.t1	Q96LZ3	5535 [Gene Symbol: PPP3R2] [Locus Tag: ] [Chromosome: 9] [Map Location: 9q31.1] [Description: protein phosphatase 3 regulatory subunit B, beta] [Gene Type: protein-coding]	GO:0050790 [Name: regulation of catalytic activity]	-	GO:0008597 [Name: calcium-dependent protein serine/threonine phosphatase regulator activity]; GO:0005509 [Name: calcium ion binding]
scaffold2.g9990.t1	P40855	5824 [Gene Symbol: PEX19] [Locus Tag: ] [Chromosome: 1] [Map Location: 1q23.2] [Description: peroxisomal biogenesis factor 19] [Gene Type: protein-coding]	GO:0007031 [Name: peroxisome organization]; GO:0050821 [Name: protein stabilization]; GO:0016557 [Name: peroxisome membrane biogenesis]; GO:0006869 [Name: lipid transport]; GO:0016559 [Name: peroxisome fission]; GO:0045046 [Name: protein import into peroxisome membrane]; GO:0061077 [Name: chaperone-mediated protein folding]; GO:0072321 [Name: chaperone-mediated protein transport]; GO:0072663 [Nam…	GO:0005829 [Name: cytosol]; GO:0031526 [Name: brush border membrane]; GO:0005778 [Name: peroxisomal membrane]; GO:0005777 [Name: peroxisome]; GO:0005634 [Name: nucleus]; GO:0005654 [Name: nucleoplasm]; GO:0032991 [Name: macromolecular complex]; GO:0016021 [Name: integral component of membrane]; GO:0005737 [Name: cytoplasm]	GO:0047485 [Name: protein N-terminus binding]; GO:0036105 [Name: peroxisome membrane class-1 targeting sequence binding]; GO:0033328 [Name: peroxisome membrane targeting sequence binding]; GO:0051117 [Name: ATPase binding]
scaffold3.g10219.t1	Q6DFV8	232585 [Gene Symbol: Vwde] [Locus Tag: ] [Chromosome: 6] [Map Location: 6|6 A1] [Description: von Willebrand factor D and EGF domains] [Gene Type: protein-coding]	GO:0008150 [Name: biological_process]	GO:0005576 [Name: extracellular region]	GO:0003674 [Name: molecular_function]
scaffold3.g10220.t1	Q6V0K7	294559 [Gene Symbol: Oit3] [Locus Tag: ] [Chromosome: 20] [Map Location: 20q11] [Description: oncoprotein induced transcript 3] [Gene Type: protein-coding]	GO:1903118 [Name: urate homeostasis]	GO:0005635 [Name: nuclear envelope]; GO:0005615 [Name: extracellular space]; GO:0009986 [Name: cell surface]	GO:0005201 [Name: extracellular matrix structural constituent]; GO:0005509 [Name: calcium ion binding]
scaffold3.g10253.t1	Q7MGG3	-	GO:1901135 [Name: carbohydrate derivative metabolic process]; GO:0009231 [Name: riboflavin biosynthetic process]	-	GO:0016799 [Name: hydrolase activity, hydrolyzing N-glycosyl compounds]; GO:0005525 [Name: GTP binding]; GO:0003935 [Name: GTP cyclohydrolase II activity]; GO:0008270 [Name: zinc ion binding]
scaffold3.g10350.t1	Q96LQ0	145376 [Gene Symbol: PPP1R36] [Locus Tag: ] [Chromosome: 14] [Map Location: 14q23.3] [Description: protein phosphatase 1 regulatory subunit 36] [Gene Type: protein-coding]	GO:0010923 [Name: negative regulation of phosphatase activity]	-	GO:0004864 [Name: protein phosphatase inhibitor activity]; GO:0019902 [Name: phosphatase binding]
scaffold3.g10460.t1	Q15020	9733 [Gene Symbol: SART3] [Locus Tag: ] [Chromosome: 12] [Map Location: 12q23.3] [Description: spliceosome associated factor 3, U4/U6 recycling protein] [Gene Type: protein-coding]	GO:0000387 [Name: spliceosomal snRNP assembly]; GO:0000398 [Name: mRNA splicing, via spliceosome]; GO:0006334 [Name: nucleosome assembly]; GO:1903586 [Name: positive regulation of histone deubiquitination]; GO:0000244 [Name: spliceosomal tri-snRNP complex assembly]; GO:0010468 [Name: regulation of gene expression]	GO:0005737 [Name: cytoplasm]; GO:0005654 [Name: nucleoplasm]; GO:0015030 [Name: Cajal body]; GO:0061574 [Name: ASAP complex]; GO:0016607 [Name: nuclear speck]; GO:0005634 [Name: nucleus]	GO:0003723 [Name: RNA binding]; GO:0042393 [Name: histone binding]; GO:1990381 [Name: ubiquitin-specific protease binding]; GO:0030621 [Name: U4 snRNA binding]; GO:0017070 [Name: U6 snRNA binding]; GO:0030624 [Name: U6atac snRNA binding]
scaffold3.g10600.t1	Q86UY6	79829 [Gene Symbol: NAA40] [Locus Tag: ] [Chromosome: 11] [Map Location: 11q13.1] [Description: N-alpha-acetyltransferase 40, NatD catalytic subunit] [Gene Type: protein-coding]	GO:0006474 [Name: N-terminal protein amino acid acetylation]; GO:0043968 [Name: histone H2A acetylation]; GO:0043967 [Name: histone H4 acetylation]; GO:0006629 [Name: lipid metabolic process]	GO:0005654 [Name: nucleoplasm]; GO:0034451 [Name: centriolar satellite]; GO:0005634 [Name: nucleus]; GO:0005829 [Name: cytosol]	GO:0043998 [Name: H2A histone acetyltransferase activity]; GO:1990189 [Name: peptide-serine-N-acetyltransferase activity]; GO:0010485 [Name: H4 histone acetyltransferase activity]
scaffold3.g10698.t1	Q92541	23168 [Gene Symbol: RTF1] [Locus Tag: ] [Chromosome: 15] [Map Location: 15q15.1] [Description: RTF1 homolog, Paf1/RNA polymerase II complex component] [Gene Type: protein-coding]	GO:0019827 [Name: stem cell population maintenance]; GO:0001711 [Name: endodermal cell fate commitment]; GO:0001832 [Name: blastocyst growth]; GO:0016055 [Name: Wnt signaling pathway]; GO:0006368 [Name: transcription elongation from RNA polymerase II promoter]; GO:0000122 [Name: negative regulation of transcription from RNA polymerase II promoter]; GO:0006366 [Name: transcription from RNA polymer…	GO:0005654 [Name: nucleoplasm]; GO:0016593 [Name: Cdc73/Paf1 complex]; GO:0005730 [Name: nucleolus]	GO:0003697 [Name: single-stranded DNA binding]; GO:1990269 [Name: RNA polymerase II C-terminal domain phosphoserine binding]; GO:0003723 [Name: RNA binding]
scaffold3.g10704.t1	A6NEE1	400224 [Gene Symbol: PLEKHD1] [Locus Tag: ] [Chromosome: 14] [Map Location: 14q24.1] [Description: pleckstrin homology and coiled-coil domain containing D1] [Gene Type: protein-coding]	-	-	-
scaffold3.g10705.t1	O19049	100008849 [Gene Symbol: HNRNPK] [Locus Tag: ] [Chromosome: Un] [Map Location: ] [Description: heterogeneous nuclear ribonucleoprotein K] [Gene Type: protein-coding]	GO:0006397 [Name: mRNA processing]; GO:0006357 [Name: regulation of transcription from RNA polymerase II promoter]; GO:0008380 [Name: RNA splicing]	GO:0005737 [Name: cytoplasm]; GO:0005681 [Name: spliceosomal complex]; GO:0005654 [Name: nucleoplasm]; GO:0042995 [Name: cell projection]; GO:0002102 [Name: podosome]; GO:0030054 [Name: cell junction]	GO:0003723 [Name: RNA binding]; GO:0003677 [Name: DNA binding]
scaffold3.g10743.t1	Q96MM6	116835 [Gene Symbol: HSPA12B] [Locus Tag: ] [Chromosome: 20] [Map Location: 20p13] [Description: heat shock protein family A (Hsp70) member 12B] [Gene Type: protein-coding]	-	-	GO:0005524 [Name: ATP binding]
scaffold3.g10752.t1	P82295	38372 [Gene Symbol: promL] [Locus Tag: Dmel_CG7740] [Chromosome: 3L] [Map Location: 63B1-63B3|3-6 cM] [Description: prominin-like] [Gene Type: protein-coding]	-	GO:0016021 [Name: integral component of membrane]	-
scaffold3.g10784.t1	Q5VUA4	24149 [Gene Symbol: ZNF318] [Locus Tag: ] [Chromosome: 6] [Map Location: 6p21.1] [Description: zinc finger protein 318] [Gene Type: protein-coding]	GO:0045893 [Name: positive regulation of transcription, DNA-templated]; GO:0051321 [Name: meiotic cell cycle]; GO:0045892 [Name: negative regulation of transcription, DNA-templated]	GO:0005829 [Name: cytosol]; GO:0005654 [Name: nucleoplasm]	GO:0042803 [Name: protein homodimerization activity]; GO:0003676 [Name: nucleic acid binding]; GO:0008270 [Name: zinc ion binding]
scaffold3.g10809.t1	Q7SXU0	394189 [Gene Symbol: eif3ja] [Locus Tag: ] [Chromosome: 25] [Map Location: ] [Description: eukaryotic translation initiation factor 3, subunit Ja] [Gene Type: protein-coding]	GO:0001732 [Name: formation of cytoplasmic translation initiation complex]	GO:0005852 [Name: eukaryotic translation initiation factor 3 complex]; GO:0016282 [Name: eukaryotic 43S preinitiation complex]; GO:0033290 [Name: eukaryotic 48S preinitiation complex]	GO:0003743 [Name: translation initiation factor activity]
scaffold3.g10824.t1	Q9WV92	13823 [Gene Symbol: Epb41l3] [Locus Tag: ] [Chromosome: 17] [Map Location: 17 E1.3|17 40.15 cM] [Description: erythrocyte membrane protein band 4.1 like 3] [Gene Type: protein-coding]	GO:0031032 [Name: actomyosin structure organization]; GO:0006915 [Name: apoptotic process]; GO:0008360 [Name: regulation of cell shape]; GO:0043217 [Name: myelin maintenance]; GO:0048812 [Name: neuron projection morphogenesis]; GO:0072659 [Name: protein localization to plasma membrane]; GO:0001558 [Name: regulation of cell growth]; GO:0030913 [Name: paranodal junction assembly]; GO:0030866 [Name:…	GO:0005886 [Name: plasma membrane]; GO:0044224 [Name: juxtaparanode region of axon]; GO:0005911 [Name: cell-cell junction]; GO:0014069 [Name: postsynaptic density]; GO:0005737 [Name: cytoplasm]; GO:0030054 [Name: cell junction]; GO:0033270 [Name: paranode region of axon]; GO:0005856 [Name: cytoskeleton]	GO:0003779 [Name: actin binding]; GO:0005200 [Name: structural constituent of cytoskeleton]
scaffold3.g10828.t1	P9WIM5	45426947 [Gene Symbol: MCAN_RS15670] [Locus Tag: MCAN_RS15670] [Chromosome: ] [Map Location: ] [Description: rhamnosyl O-methyltransferase] [Gene Type: protein-coding]; 887862 [Gene Symbol: Rv2959c] [Locus Tag: Rv2959c] [Chromosome: ] [Map Location: ] [Description: rhamnosyl O-methyltransferase] [Gene Type: protein-coding]	GO:0030206 [Name: chondroitin sulfate biosynthetic process]; GO:0008610 [Name: lipid biosynthetic process]; GO:0032259 [Name: methylation]; GO:0071770 [Name: DIM/DIP cell wall layer assembly]	GO:0005886 [Name: plasma membrane]	GO:0008168 [Name: methyltransferase activity]
scaffold3.g10861.t1	Q54YF7	8621454 [Gene Symbol: manB] [Locus Tag: DDB_G0278259] [Chromosome: 3] [Map Location: ] [Description: hypothetical protein] [Gene Type: protein-coding]	GO:0006013 [Name: mannose metabolic process]	GO:0005764 [Name: lysosome]; GO:0005774 [Name: vacuolar membrane]; GO:0005576 [Name: extracellular region]	GO:0030246 [Name: carbohydrate binding]; GO:0004559 [Name: alpha-mannosidase activity]; GO:0046872 [Name: metal ion binding]
scaffold3.g10875.t1	Q9DAA4	67690 [Gene Symbol: Prss37] [Locus Tag: ] [Chromosome: 6] [Map Location: 6|6 B1] [Description: protease, serine 37] [Gene Type: protein-coding]	GO:0051604 [Name: protein maturation]; GO:1905516 [Name: positive regulation of fertilization]; GO:0070613 [Name: regulation of protein processing]; GO:2000344 [Name: positive regulation of acrosome reaction]; GO:0007339 [Name: binding of sperm to zona pellucida]; GO:0016477 [Name: cell migration]	GO:0005737 [Name: cytoplasm]; GO:0001669 [Name: acrosomal vesicle]; GO:0005576 [Name: extracellular region]; GO:0043231 [Name: intracellular membrane-bounded organelle]	GO:0004252 [Name: serine-type endopeptidase activity]; GO:0046872 [Name: metal ion binding]
scaffold3.g10884.t1	B0KWH8	100399788 [Gene Symbol: THOC2] [Locus Tag: ] [Chromosome: X] [Map Location: ] [Description: THO complex 2] [Gene Type: protein-coding]	GO:0048666 [Name: neuron development]; GO:0006397 [Name: mRNA processing]; GO:0006406 [Name: mRNA export from nucleus]; GO:0008380 [Name: RNA splicing]; GO:0048699 [Name: generation of neurons]	GO:0000347 [Name: THO complex]; GO:0016607 [Name: nuclear speck]	GO:0003723 [Name: RNA binding]
scaffold3.g10924.t1	Q76MT4	366203 [Gene Symbol: Esf1] [Locus Tag: ] [Chromosome: 3] [Map Location: 3q36-q41] [Description: ESF1 nucleolar pre-rRNA processing protein homolog] [Gene Type: protein-coding]	GO:0006364 [Name: rRNA processing]	GO:0005654 [Name: nucleoplasm]; GO:0005730 [Name: nucleolus]	GO:0003723 [Name: RNA binding]
scaffold3.g10982.t1	P46958	853295 [Gene Symbol: IDS2] [Locus Tag: YJL146W] [Chromosome: X] [Map Location: ] [Description: Ids2p] [Gene Type: protein-coding]	GO:0051321 [Name: meiotic cell cycle]	GO:0005634 [Name: nucleus]; GO:0005737 [Name: cytoplasm]	GO:0016757 [Name: transferase activity, transferring glycosyl groups]
scaffold3.g11006.t1	Q96T55	83795 [Gene Symbol: KCNK16] [Locus Tag: ] [Chromosome: 6] [Map Location: 6p21.2] [Description: potassium two pore domain channel subfamily K member 16] [Gene Type: protein-coding]	GO:0030322 [Name: stabilization of membrane potential]; GO:0071805 [Name: potassium ion transmembrane transport]; GO:0034765 [Name: regulation of ion transmembrane transport]; GO:0006813 [Name: potassium ion transport]	GO:0005886 [Name: plasma membrane]; GO:0005887 [Name: integral component of plasma membrane]	GO:0022841 [Name: potassium ion leak channel activity]; GO:0005267 [Name: potassium channel activity]; GO:0005244 [Name: voltage-gated ion channel activity]
scaffold3.g11086.t1	A0JMK9	563212 [Gene Symbol: chaf1a] [Locus Tag: ] [Chromosome: 22] [Map Location: ] [Description: chromatin assembly factor 1, subunit A (p150)] [Gene Type: protein-coding]	GO:0006334 [Name: nucleosome assembly]; GO:0031497 [Name: chromatin assembly]; GO:0007049 [Name: cell cycle]; GO:0006260 [Name: DNA replication]; GO:0006281 [Name: DNA repair]	GO:0005634 [Name: nucleus]; GO:0033186 [Name: CAF-1 complex]	-
scaffold3.g11110.t1	Q9BUX1	79094 [Gene Symbol: CHAC1] [Locus Tag: ] [Chromosome: 15] [Map Location: 15q15.1] [Description: ChaC glutathione specific gamma-glutamylcyclotransferase 1] [Gene Type: protein-coding]	GO:0022008 [Name: neurogenesis]; GO:0010955 [Name: negative regulation of protein processing]; GO:0070059 [Name: intrinsic apoptotic signaling pathway in response to endoplasmic reticulum stress]; GO:0006750 [Name: glutathione biosynthetic process]; GO:0006751 [Name: glutathione catabolic process]; GO:0006986 [Name: response to unfolded protein]; GO:0007219 [Name: Notch signaling pathway]; GO:004…	GO:0005802 [Name: trans-Golgi network]; GO:0005737 [Name: cytoplasm]; GO:0005829 [Name: cytosol]	GO:0005112 [Name: Notch binding]; GO:0003839 [Name: gamma-glutamylcyclotransferase activity]
scaffold3.g11111.t1	Q5SPB6	563855 [Gene Symbol: chac1] [Locus Tag: ] [Chromosome: 20] [Map Location: ] [Description: ChaC, cation transport regulator homolog 1 (E. coli)] [Gene Type: protein-coding]	GO:0006986 [Name: response to unfolded protein]; GO:0045746 [Name: negative regulation of Notch signaling pathway]; GO:0006915 [Name: apoptotic process]; GO:0007219 [Name: Notch signaling pathway]; GO:0022008 [Name: neurogenesis]; GO:0006751 [Name: glutathione catabolic process]; GO:0010955 [Name: negative regulation of protein processing]	GO:0005829 [Name: cytosol]; GO:0005802 [Name: trans-Golgi network]; GO:0005737 [Name: cytoplasm]	GO:0003839 [Name: gamma-glutamylcyclotransferase activity]; GO:0005112 [Name: Notch binding]
scaffold3.g11112.t1	Q9ULG1	54617 [Gene Symbol: INO80] [Locus Tag: ] [Chromosome: 15] [Map Location: 15q15.1] [Description: INO80 complex ATPase subunit] [Gene Type: protein-coding]	GO:0000070 [Name: mitotic sister chromatid segregation]; GO:0000724 [Name: double-strand break repair via homologous recombination]; GO:0016579 [Name: protein deubiquitination]; GO:0032508 [Name: DNA duplex unwinding]; GO:0034644 [Name: cellular response to UV]; GO:0045944 [Name: positive regulation of transcription from RNA polymerase II promoter]; GO:0051301 [Name: cell division]; GO:0043044 [N…	GO:0005654 [Name: nucleoplasm]; GO:0016604 [Name: nuclear body]; GO:0005829 [Name: cytosol]; GO:0005819 [Name: spindle]; GO:0005874 [Name: microtubule]; GO:0005634 [Name: nucleus]; GO:0031011 [Name: Ino80 complex]	GO:0043014 [Name: alpha-tubulin binding]; GO:0016887 [Name: ATPase activity]; GO:0003677 [Name: DNA binding]; GO:0008094 [Name: DNA-dependent ATPase activity]; GO:0070615 [Name: nucleosome-dependent ATPase activity]; GO:0042393 [Name: histone binding]; GO:0003779 [Name: actin binding]; GO:0005524 [Name: ATP binding]
scaffold3.g11123.t1	A2CG63	94246 [Gene Symbol: Arid4b] [Locus Tag: ] [Chromosome: 13] [Map Location: 13 A1|13 5.29 cM] [Description: AT rich interactive domain 4B (RBP1-like)] [Gene Type: protein-coding]	GO:0007283 [Name: spermatogenesis]; GO:0006349 [Name: regulation of gene expression by genetic imprinting]; GO:0006357 [Name: regulation of transcription from RNA polymerase II promoter]; GO:0034773 [Name: histone H4-K20 trimethylation]; GO:0036124 [Name: histone H3-K9 trimethylation]; GO:0097368 [Name: establishment of Sertoli cell barrier]; GO:0045944 [Name: positive regulation of transcription…	GO:0005634 [Name: nucleus]; GO:0005739 [Name: mitochondrion]; GO:0005829 [Name: cytosol]; GO:0005654 [Name: nucleoplasm]	GO:0000976 [Name: transcription regulatory region sequence-specific DNA binding]
scaffold3.g11124.t1	P42696	23029 [Gene Symbol: RBM34] [Locus Tag: ] [Chromosome: 1] [Map Location: 1q42.3] [Description: RNA binding motif protein 34] [Gene Type: protein-coding]	-	GO:0005694 [Name: chromosome]; GO:0005654 [Name: nucleoplasm]; GO:0005730 [Name: nucleolus]	GO:0003723 [Name: RNA binding]
scaffold3.g11195.t1	Q28983	397676 [Gene Symbol: ZAN] [Locus Tag: ] [Chromosome: 3] [Map Location: ] [Description: zonadhesin] [Gene Type: protein-coding]	GO:0007155 [Name: cell adhesion]; GO:0007339 [Name: binding of sperm to zona pellucida]	GO:0005886 [Name: plasma membrane]; GO:0016021 [Name: integral component of membrane]	GO:0050840 [Name: extracellular matrix binding]
scaffold3.g11200.t1	Q642T7	493397 [Gene Symbol: utp25] [Locus Tag: ] [Chromosome: 5] [Map Location: ] [Description: UTP25, small subunit processor component] [Gene Type: protein-coding]	GO:0090594 [Name: inflammatory response to wounding]; GO:0030163 [Name: protein catabolic process]; GO:0031017 [Name: exocrine pancreas development]; GO:0035265 [Name: organ growth]; GO:0048485 [Name: sympathetic nervous system development]; GO:0000462 [Name: maturation of SSU-rRNA from tricistronic rRNA transcript (SSU-rRNA, 5.8S rRNA, LSU-rRNA)]; GO:0031648 [Name: protein destabilization]; GO:0…	GO:0005730 [Name: nucleolus]; GO:0032040 [Name: small-subunit processome]	GO:0034511 [Name: U3 snoRNA binding]; GO:0019843 [Name: rRNA binding]
scaffold3.g11276.t1	Q5UR67	9925257 [Gene Symbol: R617] [Locus Tag: MIMI_gp0663] [Chromosome: ] [Map Location: ] [Description: hypothetical protein] [Gene Type: protein-coding]	GO:0008152 [Name: metabolic process]	-	GO:0016798 [Name: hydrolase activity, acting on glycosyl bonds]
scaffold3.g11278.t1	Q5UR67	9925257 [Gene Symbol: R617] [Locus Tag: MIMI_gp0663] [Chromosome: ] [Map Location: ] [Description: hypothetical protein] [Gene Type: protein-coding]	GO:0008152 [Name: metabolic process]	-	GO:0016798 [Name: hydrolase activity, acting on glycosyl bonds]
scaffold3.g11383.t1	Q9D565	75820 [Gene Symbol: Wdr64] [Locus Tag: ] [Chromosome: 1] [Map Location: 1|1 H3- H4] [Description: WD repeat domain 64] [Gene Type: protein-coding]	GO:0008150 [Name: biological_process]	GO:0005575 [Name: cellular_component]	GO:0003674 [Name: molecular_function]
scaffold3.g11384.t1	O42358	30474 [Gene Symbol: rx3] [Locus Tag: ] [Chromosome: 21] [Map Location: ] [Description: retinal homeobox gene 3] [Gene Type: protein-coding]	GO:0045944 [Name: positive regulation of transcription from RNA polymerase II promoter]; GO:0021854 [Name: hypothalamus development]; GO:0021984 [Name: adenohypophysis development]; GO:0001708 [Name: cell fate specification]; GO:0048596 [Name: embryonic camera-type eye morphogenesis]; GO:0060041 [Name: retina development in camera-type eye]; GO:0006357 [Name: regulation of transcription from RNA …	GO:0005634 [Name: nucleus]	GO:0000978 [Name: RNA polymerase II core promoter proximal region sequence-specific DNA binding]; GO:0000981 [Name: RNA polymerase II transcription factor activity, sequence-specific DNA binding]
scaffold3.g11395.t1	Q0E908	37328 [Gene Symbol: Hil] [Locus Tag: Dmel_CG30147] [Chromosome: 2R] [Map Location: 57A7-57A7|2-91 cM] [Description: Hillarin] [Gene Type: protein-coding]	-	GO:0005938 [Name: cell cortex]; GO:0032154 [Name: cleavage furrow]	GO:0046872 [Name: metal ion binding]
scaffold3.g11399.t1	Q32PI8	514740 [Gene Symbol: MRPS27] [Locus Tag: ] [Chromosome: 20] [Map Location: ] [Description: mitochondrial ribosomal protein S27] [Gene Type: protein-coding]	GO:0070131 [Name: positive regulation of mitochondrial translation]; GO:0008283 [Name: cell proliferation]	GO:0005739 [Name: mitochondrion]; GO:0005743 [Name: mitochondrial inner membrane]; GO:0005763 [Name: mitochondrial small ribosomal subunit]	GO:0019843 [Name: rRNA binding]; GO:0000049 [Name: tRNA binding]; GO:0097177 [Name: mitochondrial ribosome binding]
scaffold3.g11466.t1	A1L2Y1	100036986 [Gene Symbol: fsip1.L] [Locus Tag: XELAEV_18040147mg] [Chromosome: 8L] [Map Location: ] [Description: fibrous sheath interacting protein 1 L homeolog] [Gene Type: protein-coding]	-	-	-
scaffold3.g11485.t1	P38806	856490 [Gene Symbol: YNG2] [Locus Tag: YHR090C] [Chromosome: VIII] [Map Location: ] [Description: histone acetyltransferase YNG2] [Gene Type: protein-coding]	GO:0051321 [Name: meiotic cell cycle]; GO:0016569 [Name: covalent chromatin modification]; GO:0006281 [Name: DNA repair]; GO:0016573 [Name: histone acetylation]	GO:0032777 [Name: Piccolo NuA4 histone acetyltransferase complex]; GO:0005829 [Name: cytosol]; GO:0005634 [Name: nucleus]; GO:0035267 [Name: NuA4 histone acetyltransferase complex]	GO:0046872 [Name: metal ion binding]; GO:0035064 [Name: methylated histone binding]
scaffold3.g11500.t1	P62334	67089 [Gene Symbol: Psmc6] [Locus Tag: ] [Chromosome: 14] [Map Location: 14|14 C1] [Description: proteasome (prosome, macropain) 26S subunit, ATPase, 6] [Gene Type: protein-coding]	GO:0030433 [Name: ubiquitin-dependent ERAD pathway]; GO:0090261 [Name: positive regulation of inclusion body assembly]; GO:0045899 [Name: positive regulation of RNA polymerase II transcriptional preinitiation complex assembly]	GO:0016234 [Name: inclusion body]; GO:0008540 [Name: proteasome regulatory particle, base subcomplex]; GO:0022624 [Name: proteasome accessory complex]; GO:0005634 [Name: nucleus]; GO:0000502 [Name: proteasome complex]; GO:0031597 [Name: cytosolic proteasome complex]	GO:0005524 [Name: ATP binding]; GO:0036402 [Name: proteasome-activating ATPase activity]; GO:0042802 [Name: identical protein binding]
scaffold3.g11562.t1	Q9BVR0	283755 [Gene Symbol: HERC2P3] [Locus Tag: ] [Chromosome: 15] [Map Location: 15q11.1-q11.2] [Description: HERC2 pseudogene 3] [Gene Type: pseudo]	GO:0016567 [Name: protein ubiquitination]	-	GO:0004842 [Name: ubiquitin-protein transferase activity]; GO:0046872 [Name: metal ion binding]
scaffold3.g11577.t1	Q8I7P9	43825 [Gene Symbol: sv] [Locus Tag: Dmel_CG11049] [Chromosome: 4] [Map Location: 102F8-102F8|4-0 cM] [Description: shaven] [Gene Type: protein-coding]	GO:0015074 [Name: DNA integration]; GO:0006313 [Name: transposition, DNA-mediated]	GO:0005634 [Name: nucleus]	GO:0003676 [Name: nucleic acid binding]; GO:0003964 [Name: RNA-directed DNA polymerase activity]; GO:0008233 [Name: peptidase activity]; GO:0004519 [Name: endonuclease activity]
scaffold3.g11722.t1	O28656	1484842 [Gene Symbol: AF_RS08140] [Locus Tag: AF_RS08140] [Chromosome: ] [Map Location: ] [Description: hypothetical protein] [Gene Type: protein-coding]	-	GO:0016021 [Name: integral component of membrane]	-
scaffold3.g11762.t1	Q5R5X0	100443066 [Gene Symbol: PNN] [Locus Tag: CR201_G0020825] [Chromosome: 14] [Map Location: ] [Description: pinin, desmosome associated protein] [Gene Type: protein-coding]	GO:0006397 [Name: mRNA processing]; GO:0008380 [Name: RNA splicing]	GO:0005681 [Name: spliceosomal complex]; GO:0016607 [Name: nuclear speck]; GO:0030057 [Name: desmosome]	GO:0003677 [Name: DNA binding]
scaffold3.g11766.t1	Q5R5X0	100443066 [Gene Symbol: PNN] [Locus Tag: CR201_G0020825] [Chromosome: 14] [Map Location: ] [Description: pinin, desmosome associated protein] [Gene Type: protein-coding]	GO:0006397 [Name: mRNA processing]; GO:0008380 [Name: RNA splicing]	GO:0005681 [Name: spliceosomal complex]; GO:0016607 [Name: nuclear speck]; GO:0030057 [Name: desmosome]	GO:0003677 [Name: DNA binding]
scaffold3.g11773.t1	Q04202	-	GO:0015074 [Name: DNA integration]; GO:0006313 [Name: transposition, DNA-mediated]	GO:0005634 [Name: nucleus]	GO:0003677 [Name: DNA binding]
scaffold3.g11879.t1	P69732	-	GO:0039702 [Name: viral budding via host ESCRT complex]	GO:0019013 [Name: viral nucleocapsid]	GO:0039660 [Name: structural constituent of virion]; GO:0008270 [Name: zinc ion binding]; GO:0003676 [Name: nucleic acid binding]
scaffold3.g11891.t1	P80387	100156537 [Gene Symbol: PRKAB1] [Locus Tag: ] [Chromosome: 14] [Map Location: ] [Description: protein kinase AMP-activated non-catalytic subunit beta 1] [Gene Type: protein-coding]	GO:0050790 [Name: regulation of catalytic activity]; GO:0006633 [Name: fatty acid biosynthetic process]; GO:0007165 [Name: signal transduction]; GO:0080090 [Name: regulation of primary metabolic process]	GO:0031588 [Name: nucleotide-activated protein kinase complex]; GO:0005634 [Name: nucleus]; GO:0005737 [Name: cytoplasm]	GO:0019901 [Name: protein kinase binding]
scaffold3.g11945.t1	Q502K3	553206 [Gene Symbol: ankrd52a] [Locus Tag: ] [Chromosome: 23] [Map Location: ] [Description: ankyrin repeat domain 52a] [Gene Type: protein-coding]	GO:0008150 [Name: biological_process]	GO:0005575 [Name: cellular_component]	GO:0003674 [Name: molecular_function]
scaffold3.g12113.t1	Q8SQ74	100608992 [Gene Symbol: C2] [Locus Tag: ] [Chromosome: 6] [Map Location: ] [Description: complement C2] [Gene Type: protein-coding]	GO:0006958 [Name: complement activation, classical pathway]; GO:0045087 [Name: innate immune response]	GO:0005576 [Name: extracellular region]	GO:0046872 [Name: metal ion binding]; GO:0004252 [Name: serine-type endopeptidase activity]
scaffold3.g12138.t1	Q3UYG8	72899 [Gene Symbol: Macrod2] [Locus Tag: ] [Chromosome: 2] [Map Location: 2|2 F3- G1] [Description: mono-ADP ribosylhydrolase 2] [Gene Type: protein-coding]	GO:0051725 [Name: protein de-ADP-ribosylation]; GO:0042278 [Name: purine nucleoside metabolic process]; GO:0006974 [Name: cellular response to DNA damage stimulus]; GO:0007420 [Name: brain development]; GO:0009617 [Name: response to bacterium]	GO:0005634 [Name: nucleus]; GO:0005654 [Name: nucleoplasm]; GO:0005730 [Name: nucleolus]	GO:0019213 [Name: deacetylase activity]; GO:0016798 [Name: hydrolase activity, acting on glycosyl bonds]
scaffold3.g12155.t1	Q8I7P9	43825 [Gene Symbol: sv] [Locus Tag: Dmel_CG11049] [Chromosome: 4] [Map Location: 102F8-102F8|4-0 cM] [Description: shaven] [Gene Type: protein-coding]	GO:0015074 [Name: DNA integration]; GO:0006313 [Name: transposition, DNA-mediated]	GO:0005634 [Name: nucleus]	GO:0003676 [Name: nucleic acid binding]; GO:0003964 [Name: RNA-directed DNA polymerase activity]; GO:0008233 [Name: peptidase activity]; GO:0004519 [Name: endonuclease activity]
scaffold3.g12193.t1	Q8NE09	26166 [Gene Symbol: RGS22] [Locus Tag: ] [Chromosome: 8] [Map Location: 8q22.2] [Description: regulator of G protein signaling 22] [Gene Type: protein-coding]	GO:0009968 [Name: negative regulation of signal transduction]	GO:0015629 [Name: actin cytoskeleton]; GO:0001650 [Name: fibrillar center]; GO:0005829 [Name: cytosol]; GO:0005737 [Name: cytoplasm]; GO:0005634 [Name: nucleus]	GO:0001965 [Name: G-protein alpha-subunit binding]
scaffold3.g12322.t1	A0JMY4	100036788 [Gene Symbol: bbof1.L] [Locus Tag: XELAEV_18039437mg] [Chromosome: 8L] [Map Location: ] [Description: basal body orientation factor 1 L homeolog] [Gene Type: protein-coding]	GO:0044458 [Name: motile cilium assembly]	GO:0005737 [Name: cytoplasm]; GO:0036064 [Name: ciliary basal body]	-
scaffold3.g12370.t1	Q6ZNE5	22863 [Gene Symbol: ATG14] [Locus Tag: ] [Chromosome: 14] [Map Location: 14q22.3] [Description: autophagy related 14] [Gene Type: protein-coding]	GO:0001934 [Name: positive regulation of protein phosphorylation]; GO:0008333 [Name: endosome to lysosome transport]; GO:0001932 [Name: regulation of protein phosphorylation]; GO:0042149 [Name: cellular response to glucose starvation]; GO:0061635 [Name: regulation of protein complex stability]; GO:0043552 [Name: positive regulation of phosphatidylinositol 3-kinase activity]; GO:0000045 [Name: aut…	GO:0044233 [Name: ER-mitochondrion membrane contact site]; GO:0005829 [Name: cytosol]; GO:0035032 [Name: phosphatidylinositol 3-kinase complex, class III]; GO:0097629 [Name: extrinsic component of omegasome membrane]; GO:0005789 [Name: endoplasmic reticulum membrane]; GO:0097632 [Name: extrinsic component of pre-autophagosomal structure membrane]; GO:0005930 [Name: axoneme]; GO:0000421 [Name: aut…	GO:0051020 [Name: GTPase binding]
scaffold3.g12458.t1	Q9NZM5	29997 [Gene Symbol: NOP53] [Locus Tag: ] [Chromosome: 19] [Map Location: 19q13.33] [Description: NOP53 ribosome biogenesis factor] [Gene Type: protein-coding]	GO:0006974 [Name: cellular response to DNA damage stimulus]; GO:0050821 [Name: protein stabilization]; GO:0051726 [Name: regulation of cell cycle]; GO:0042981 [Name: regulation of apoptotic process]; GO:0032435 [Name: negative regulation of proteasomal ubiquitin-dependent protein catabolic process]; GO:0071456 [Name: cellular response to hypoxia]; GO:1901796 [Name: regulation of signal transducti…	GO:0005654 [Name: nucleoplasm]; GO:0005730 [Name: nucleolus]; GO:0043231 [Name: intracellular membrane-bounded organelle]; GO:0005829 [Name: cytosol]; GO:0001650 [Name: fibrillar center]	GO:0042802 [Name: identical protein binding]; GO:0003723 [Name: RNA binding]; GO:0002039 [Name: p53 binding]; GO:0008097 [Name: 5S rRNA binding]
scaffold3.g12522.t1	Q9CS00	70312 [Gene Symbol: Cactin] [Locus Tag: ] [Chromosome: 10] [Map Location: 10|10 C1] [Description: cactin, spliceosome C complex subunit] [Gene Type: protein-coding]	GO:0031665 [Name: negative regulation of lipopolysaccharide-mediated signaling pathway]; GO:0032717 [Name: negative regulation of interleukin-8 production]; GO:0032688 [Name: negative regulation of interferon-beta production]; GO:0034122 [Name: negative regulation of toll-like receptor signaling pathway]; GO:0071222 [Name: cellular response to lipopolysaccharide]; GO:0007275 [Name: multicellular …	GO:0071013 [Name: catalytic step 2 spliceosome]; GO:0005829 [Name: cytosol]; GO:0016607 [Name: nuclear speck]; GO:0005634 [Name: nucleus]; GO:0005654 [Name: nucleoplasm]; GO:0005681 [Name: spliceosomal complex]; GO:0005737 [Name: cytoplasm]	-
scaffold3.g12535.t1	Q6NXL6	320213 [Gene Symbol: Senp5] [Locus Tag: ] [Chromosome: 16] [Map Location: 16|16 B2] [Description: SUMO/sentrin specific peptidase 5] [Gene Type: protein-coding]	GO:0016926 [Name: protein desumoylation]; GO:0051301 [Name: cell division]; GO:0007049 [Name: cell cycle]	GO:0005813 [Name: centrosome]; GO:0005829 [Name: cytosol]; GO:0005730 [Name: nucleolus]; GO:0005634 [Name: nucleus]; GO:0005654 [Name: nucleoplasm]	GO:0019783 [Name: ubiquitin-like protein-specific protease activity]
scaffold3.g12563.t1	Q05B60	100126049 [Gene Symbol: NUDT14] [Locus Tag: ] [Chromosome: 21] [Map Location: ] [Description: nudix hydrolase 14] [Gene Type: protein-coding]	GO:0019693 [Name: ribose phosphate metabolic process]; GO:0006753 [Name: nucleoside phosphate metabolic process]	GO:0005737 [Name: cytoplasm]	GO:0046872 [Name: metal ion binding]; GO:0047631 [Name: ADP-ribose diphosphatase activity]; GO:0008768 [Name: UDP-sugar diphosphatase activity]; GO:0042802 [Name: identical protein binding]
scaffold3.g12583.t1	Q5EAR5	503604 [Gene Symbol: trpt1] [Locus Tag: ] [Chromosome: 14] [Map Location: ] [Description: tRNA phosphotransferase 1] [Gene Type: protein-coding]	GO:0006388 [Name: tRNA splicing, via endonucleolytic cleavage and ligation]; GO:0008033 [Name: tRNA processing]	GO:0005575 [Name: cellular_component]	GO:0000215 [Name: tRNA 2'-phosphotransferase activity]; GO:0003950 [Name: NAD+ ADP-ribosyltransferase activity]
scaffold3.g12586.t1	P04352	5728821 [Gene Symbol: CHLRE_03g178150v5] [Locus Tag: CHLRE_03g178150v5] [Chromosome: 3] [Map Location: ] [Description: uncharacterized protein] [Gene Type: protein-coding]	GO:0019722 [Name: calcium-mediated signaling]	GO:0005737 [Name: cytoplasm]; GO:0005856 [Name: cytoskeleton]; GO:0031514 [Name: motile cilium]	GO:0005509 [Name: calcium ion binding]
scaffold3.g12591.t1	Q9H0K4	81492 [Gene Symbol: RSPH6A] [Locus Tag: ] [Chromosome: 19] [Map Location: 19q13.32] [Description: radial spoke head 6 homolog A] [Gene Type: protein-coding]	GO:0044458 [Name: motile cilium assembly]; GO:1905199 [Name: manchette disassembly]; GO:0003341 [Name: cilium movement]; GO:0060294 [Name: cilium movement involved in cell motility]; GO:0035082 [Name: axoneme assembly]	GO:0036126 [Name: sperm flagellum]; GO:0005930 [Name: axoneme]; GO:0001534 [Name: radial spoke]	GO:0005515 [Name: protein binding]
scaffold3.g12635.t1	Q13435	10992 [Gene Symbol: SF3B2] [Locus Tag: ] [Chromosome: 11] [Map Location: 11q13.1] [Description: splicing factor 3b subunit 2] [Gene Type: protein-coding]	GO:0006397 [Name: mRNA processing]; GO:0008380 [Name: RNA splicing]; GO:0016032 [Name: viral process]; GO:0000398 [Name: mRNA splicing, via spliceosome]	GO:0071013 [Name: catalytic step 2 spliceosome]; GO:0005654 [Name: nucleoplasm]; GO:0005689 [Name: U12-type spliceosomal complex]; GO:0016607 [Name: nuclear speck]; GO:0005634 [Name: nucleus]; GO:0005681 [Name: spliceosomal complex]; GO:0005686 [Name: U2 snRNP]; GO:0071005 [Name: U2-type precatalytic spliceosome]; GO:0071011 [Name: precatalytic spliceosome]; GO:0005684 [Name: U2-type spliceosomal…	GO:0003723 [Name: RNA binding]
scaffold3.g12660.t1	P23284	5479 [Gene Symbol: PPIB] [Locus Tag: ] [Chromosome: 15] [Map Location: 15q22.31] [Description: peptidylprolyl isomerase B] [Gene Type: protein-coding]	GO:0061077 [Name: chaperone-mediated protein folding]; GO:0050821 [Name: protein stabilization]; GO:0030199 [Name: collagen fibril organization]; GO:0060348 [Name: bone development]; GO:0040018 [Name: positive regulation of multicellular organism growth]; GO:0044829 [Name: positive regulation by host of viral genome replication]; GO:0000413 [Name: protein peptidyl-prolyl isomerization]; GO:003059…	GO:0032991 [Name: macromolecular complex]; GO:0048471 [Name: perinuclear region of cytoplasm]; GO:0005737 [Name: cytoplasm]; GO:0005788 [Name: endoplasmic reticulum lumen]; GO:0043231 [Name: intracellular membrane-bounded organelle]; GO:0005783 [Name: endoplasmic reticulum]; GO:0005654 [Name: nucleoplasm]; GO:0016020 [Name: membrane]; GO:0005634 [Name: nucleus]; GO:0005925 [Name: focal adhesion];…	GO:0051082 [Name: unfolded protein binding]; GO:0016018 [Name: cyclosporin A binding]; GO:0070063 [Name: RNA polymerase binding]; GO:0003755 [Name: peptidyl-prolyl cis-trans isomerase activity]; GO:0003723 [Name: RNA binding]
scaffold3.g12693.t1	Q6ZWR6	64009 [Gene Symbol: Syne1] [Locus Tag: ] [Chromosome: 10] [Map Location: 10|10 A1] [Description: spectrin repeat containing, nuclear envelope 1] [Gene Type: protein-coding]	GO:0002053 [Name: positive regulation of mesenchymal cell proliferation]; GO:0007097 [Name: nuclear migration]; GO:1903353 [Name: regulation of nucleus organization]; GO:0048260 [Name: positive regulation of receptor-mediated endocytosis]; GO:0051642 [Name: centrosome localization]; GO:0090292 [Name: nuclear matrix anchoring at nuclear membrane]; GO:1902017 [Name: regulation of cilium assembly]; …	GO:0005819 [Name: spindle]; GO:0030017 [Name: sarcomere]; GO:0016021 [Name: integral component of membrane]; GO:0043197 [Name: dendritic spine]; GO:0048471 [Name: perinuclear region of cytoplasm]; GO:0000932 [Name: P-body]; GO:0044327 [Name: dendritic spine head]; GO:0005635 [Name: nuclear envelope]; GO:0005640 [Name: nuclear outer membrane]; GO:0034993 [Name: LINC complex]; GO:0031965 [Name: nuc…	GO:0005102 [Name: receptor binding]; GO:0003779 [Name: actin binding]; GO:0051015 [Name: actin filament binding]; GO:0042802 [Name: identical protein binding]; GO:0042803 [Name: protein homodimerization activity]; GO:0019899 [Name: enzyme binding]; GO:0005521 [Name: lamin binding]
scaffold3.g12768.t1	O43290	9092 [Gene Symbol: SART1] [Locus Tag: ] [Chromosome: 11] [Map Location: 11q13.1] [Description: spliceosome associated factor 1, recruiter of U4/U6.U5 tri-snRNP] [Gene Type: protein-coding]	GO:0000387 [Name: spliceosomal snRNP assembly]; GO:0045292 [Name: mRNA cis splicing, via spliceosome]; GO:0000481 [Name: maturation of 5S rRNA]; GO:0000398 [Name: mRNA splicing, via spliceosome]; GO:0045585 [Name: positive regulation of cytotoxic T cell differentiation]	GO:0005634 [Name: nucleus]; GO:0071005 [Name: U2-type precatalytic spliceosome]; GO:0046540 [Name: U4/U6 x U5 tri-snRNP complex]; GO:0005794 [Name: Golgi apparatus]; GO:0015030 [Name: Cajal body]; GO:0071013 [Name: catalytic step 2 spliceosome]; GO:0005829 [Name: cytosol]; GO:0005737 [Name: cytoplasm]; GO:0016607 [Name: nuclear speck]; GO:0005654 [Name: nucleoplasm]	GO:0003723 [Name: RNA binding]
scaffold3.g12933.t1	P35405	-	GO:0006940 [Name: regulation of smooth muscle contraction]; GO:0019229 [Name: regulation of vasoconstriction]; GO:0030168 [Name: platelet activation]	GO:0005886 [Name: plasma membrane]; GO:0016021 [Name: integral component of membrane]	GO:0004938 [Name: alpha2-adrenergic receptor activity]
scaffold3.g12995.t1	P86982	-	-	GO:0005576 [Name: extracellular region]	-
scaffold3.g13020.t1	Q54R98	8624019 [Gene Symbol: DDB_G0283301] [Locus Tag: DDB_G0283301] [Chromosome: 4] [Map Location: ] [Description: hypothetical protein] [Gene Type: protein-coding]	GO:0051321 [Name: meiotic cell cycle]	GO:0005634 [Name: nucleus]	GO:0004672 [Name: protein kinase activity]; GO:0005524 [Name: ATP binding]; GO:0004674 [Name: protein serine/threonine kinase activity]
scaffold3.g13022.t1	Q754T8	4621764 [Gene Symbol: AGOS_AFL017W] [Locus Tag: AGOS_AFL017W] [Chromosome: VI] [Map Location: ] [Description: AFL017Wp] [Gene Type: protein-coding]	GO:0043486 [Name: histone exchange]	GO:0000812 [Name: Swr1 complex]; GO:0005829 [Name: cytosol]	-
scaffold3.g13039.t1	Q968Y9	175410 [Gene Symbol: daf-2] [Locus Tag: CELE_Y55D5A.5] [Chromosome: III] [Map Location: ] [Description: Insulin-like receptor subunit beta;Protein kinase domain-containing protein;Receptor protein-tyrosine kinase] [Gene Type: protein-coding]	GO:0010888 [Name: negative regulation of lipid storage]; GO:0043410 [Name: positive regulation of MAPK cascade]; GO:1905910 [Name: negative regulation of dauer entry]; GO:0005975 [Name: carbohydrate metabolic process]; GO:0006979 [Name: response to oxidative stress]; GO:0008286 [Name: insulin receptor signaling pathway]; GO:0010629 [Name: negative regulation of gene expression]; GO:0033674 [Name:…	GO:0005899 [Name: insulin receptor complex]; GO:0044214 [Name: spanning component of plasma membrane]; GO:0005737 [Name: cytoplasm]; GO:0030424 [Name: axon]; GO:0031410 [Name: cytoplasmic vesicle]; GO:0043235 [Name: receptor complex]; GO:0043025 [Name: neuronal cell body]; GO:0005887 [Name: integral component of plasma membrane]; GO:0097730 [Name: non-motile cilium]	GO:0005524 [Name: ATP binding]; GO:0051425 [Name: PTB domain binding]; GO:0046872 [Name: metal ion binding]; GO:0019901 [Name: protein kinase binding]; GO:0042169 [Name: SH2 domain binding]; GO:0005009 [Name: insulin-activated receptor activity]; GO:0017046 [Name: peptide hormone binding]; GO:0043560 [Name: insulin receptor substrate binding]; GO:0004714 [Name: transmembrane receptor protein tyro…
scaffold3.g13053.t1	P25789	5685 [Gene Symbol: PSMA4] [Locus Tag: ] [Chromosome: 15] [Map Location: 15q25.1] [Description: proteasome 20S subunit alpha 4] [Gene Type: protein-coding]	GO:0000209 [Name: protein polyubiquitination]; GO:0006521 [Name: regulation of cellular amino acid metabolic process]; GO:0070498 [Name: interleukin-1-mediated signaling pathway]; GO:0016032 [Name: viral process]; GO:0031145 [Name: anaphase-promoting complex-dependent catabolic process]; GO:0031146 [Name: SCF-dependent proteasomal ubiquitin-dependent protein catabolic process]; GO:0038061 [Name: …	GO:0005839 [Name: proteasome core complex]; GO:0000502 [Name: proteasome complex]; GO:0005737 [Name: cytoplasm]; GO:0005829 [Name: cytosol]; GO:0005654 [Name: nucleoplasm]; GO:0019773 [Name: proteasome core complex, alpha-subunit complex]; GO:0070062 [Name: extracellular exosome]; GO:0000932 [Name: P-body]; GO:0005634 [Name: nucleus]; GO:0043231 [Name: intracellular membrane-bounded organelle]	GO:0004175 [Name: endopeptidase activity]; GO:0004298 [Name: threonine-type endopeptidase activity]
scaffold3.g13123.t1	Q6NZW0	325319 [Gene Symbol: ccdc102a] [Locus Tag: ] [Chromosome: 7] [Map Location: ] [Description: coiled-coil domain containing 102A] [Gene Type: protein-coding]	GO:0008150 [Name: biological_process]	GO:0016459 [Name: myosin complex]	GO:0003774 [Name: motor activity]
scaffold3.g13125.t1	Q4R8R3	101925884 [Gene Symbol: CCDC112] [Locus Tag: ] [Chromosome: 6] [Map Location: ] [Description: coiled-coil domain containing 112] [Gene Type: protein-coding]	-	-	-
scaffold3.g13141.t1	Q5NVF9	100172920 [Gene Symbol: CCT3] [Locus Tag: CR201_G0019193] [Chromosome: 1] [Map Location: ] [Description: chaperonin containing TCP1 subunit 3] [Gene Type: protein-coding]	GO:0006457 [Name: protein folding]	GO:0005832 [Name: chaperonin-containing T-complex]	GO:0005524 [Name: ATP binding]; GO:0016887 [Name: ATPase activity]; GO:0051082 [Name: unfolded protein binding]
scaffold3.g13159.t1	P32927	1439 [Gene Symbol: CSF2RB] [Locus Tag: ] [Chromosome: 22] [Map Location: 22q12.3] [Description: colony stimulating factor 2 receptor subunit beta] [Gene Type: protein-coding]	GO:0036016 [Name: cellular response to interleukin-3]; GO:0038156 [Name: interleukin-3-mediated signaling pathway]; GO:0000165 [Name: MAPK cascade]; GO:0007165 [Name: signal transduction]; GO:0032496 [Name: response to lipopolysaccharide]; GO:0038043 [Name: interleukin-5-mediated signaling pathway]; GO:0007585 [Name: respiratory gaseous exchange]; GO:0019221 [Name: cytokine-mediated signaling pat…	GO:0005886 [Name: plasma membrane]; GO:0030526 [Name: granulocyte macrophage colony-stimulating factor receptor complex]; GO:0005887 [Name: integral component of plasma membrane]	GO:0038023 [Name: signaling receptor activity]; GO:0004896 [Name: cytokine receptor activity]
scaffold3.g13164.t1	Q6ZV65	100129583 [Gene Symbol: FAM47E] [Locus Tag: ] [Chromosome: 4] [Map Location: 4q21.1] [Description: family with sequence similarity 47 member E] [Gene Type: protein-coding]; 100631383 [Gene Symbol: FAM47E-STBD1] [Locus Tag: ] [Chromosome: 4] [Map Location: 4q21.1] [Description: FAM47E-STBD1 readthrough] [Gene Type: protein-coding]	GO:0031062 [Name: positive regulation of histone methylation]; GO:0071168 [Name: protein localization to chromatin]; GO:0034401 [Name: chromatin organization involved in regulation of transcription]	GO:0000785 [Name: chromatin]; GO:0005634 [Name: nucleus]; GO:0005737 [Name: cytoplasm]	GO:0008047 [Name: enzyme activator activity]
scaffold3.g13174.t1	Q8BX35	245527 [Gene Symbol: Eda2r] [Locus Tag: ] [Chromosome: X] [Map Location: X|X C3] [Description: ectodysplasin A2 receptor] [Gene Type: protein-coding]	GO:0007275 [Name: multicellular organism development]; GO:0043123 [Name: positive regulation of I-kappaB kinase/NF-kappaB signaling]; GO:0051092 [Name: positive regulation of NF-kappaB transcription factor activity]; GO:0030154 [Name: cell differentiation]; GO:0072332 [Name: intrinsic apoptotic signaling pathway by p53 class mediator]; GO:0046330 [Name: positive regulation of JNK cascade]	GO:0005886 [Name: plasma membrane]; GO:0005887 [Name: integral component of plasma membrane]	GO:0038023 [Name: signaling receptor activity]; GO:0005031 [Name: tumor necrosis factor-activated receptor activity]
scaffold3.g13237.t1	Q28C44	733944 [Gene Symbol: cwf19l2] [Locus Tag: ] [Chromosome: 2] [Map Location: ] [Description: CWF19 like cell cycle control factor 2] [Gene Type: protein-coding]	GO:0000398 [Name: mRNA splicing, via spliceosome]	GO:0071014 [Name: post-mRNA release spliceosomal complex]	-
scaffold3.g13252.t1	Q9H6N6	84176 [Gene Symbol: MYH16] [Locus Tag: ] [Chromosome: 7] [Map Location: 7q22.1] [Description: myosin heavy chain 16 pseudogene] [Gene Type: pseudo]	-	GO:0016459 [Name: myosin complex]	-
scaffold3.g13255.t1	Q8BV66	99899 [Gene Symbol: Ifi44] [Locus Tag: ] [Chromosome: 3] [Map Location: 3|3 H3] [Description: interferon-induced protein 44] [Gene Type: protein-coding]	GO:0006955 [Name: immune response]; GO:0009617 [Name: response to bacterium]	GO:0005737 [Name: cytoplasm]	GO:0003674 [Name: molecular_function]
scaffold3.g13257.t1	Q53G44	10964 [Gene Symbol: IFI44L] [Locus Tag: ] [Chromosome: 1] [Map Location: 1p31.1] [Description: interferon induced protein 44 like] [Gene Type: protein-coding]	GO:0051607 [Name: defense response to virus]; GO:0006955 [Name: immune response]	GO:0005737 [Name: cytoplasm]	GO:0005525 [Name: GTP binding]
scaffold3.g13357.t1	Q9TU19	403780 [Gene Symbol: NPHP1] [Locus Tag: ] [Chromosome: 17] [Map Location: ] [Description: nephrocystin 1] [Gene Type: protein-coding]	GO:0030154 [Name: cell differentiation]; GO:0007283 [Name: spermatogenesis]; GO:0030030 [Name: cell projection organization]; GO:0090251 [Name: protein localization involved in establishment of planar polarity]	GO:0005856 [Name: cytoskeleton]; GO:0005929 [Name: cilium]; GO:0005911 [Name: cell-cell junction]; GO:0005912 [Name: adherens junction]; GO:0005737 [Name: cytoplasm]; GO:0005923 [Name: bicellular tight junction]	-
scaffold3.g13359.t1	Q9TU19	403780 [Gene Symbol: NPHP1] [Locus Tag: ] [Chromosome: 17] [Map Location: ] [Description: nephrocystin 1] [Gene Type: protein-coding]	GO:0030154 [Name: cell differentiation]; GO:0007283 [Name: spermatogenesis]; GO:0030030 [Name: cell projection organization]; GO:0090251 [Name: protein localization involved in establishment of planar polarity]	GO:0005856 [Name: cytoskeleton]; GO:0005929 [Name: cilium]; GO:0005911 [Name: cell-cell junction]; GO:0005912 [Name: adherens junction]; GO:0005737 [Name: cytoplasm]; GO:0005923 [Name: bicellular tight junction]	-
scaffold3.g13375.t1	O60749	6643 [Gene Symbol: SNX2] [Locus Tag: ] [Chromosome: 5] [Map Location: 5q23.2] [Description: sorting nexin 2] [Gene Type: protein-coding]	GO:0034498 [Name: early endosome to Golgi transport]; GO:0072673 [Name: lamellipodium morphogenesis]; GO:0006897 [Name: endocytosis]; GO:0042147 [Name: retrograde transport, endosome to Golgi]; GO:0006886 [Name: intracellular protein transport]	GO:0005768 [Name: endosome]; GO:0032991 [Name: macromolecular complex]; GO:0030027 [Name: lamellipodium]; GO:0030905 [Name: retromer, tubulation complex]; GO:0016020 [Name: membrane]; GO:0005737 [Name: cytoplasm]; GO:0010008 [Name: endosome membrane]; GO:0030904 [Name: retromer complex]; GO:0005829 [Name: cytosol]; GO:0005764 [Name: lysosome]; GO:0031901 [Name: early endosome membrane]	GO:0005154 [Name: epidermal growth factor receptor binding]; GO:0046982 [Name: protein heterodimerization activity]; GO:0005158 [Name: insulin receptor binding]; GO:0045296 [Name: cadherin binding]; GO:0042803 [Name: protein homodimerization activity]; GO:1990460 [Name: leptin receptor binding]; GO:0035091 [Name: phosphatidylinositol binding]; GO:1990459 [Name: transferrin receptor binding]; GO:0…
scaffold3.g13463.t1	Q95R48	42890 [Gene Symbol: Orct2] [Locus Tag: Dmel_CG13610] [Chromosome: 3R] [Map Location: 95F8-95F8|3-84 cM] [Description: Organic cation transporter 2] [Gene Type: protein-coding]	GO:0015695 [Name: organic cation transport]; GO:0030307 [Name: positive regulation of cell growth]; GO:0040018 [Name: positive regulation of multicellular organism growth]	GO:0016021 [Name: integral component of membrane]	GO:0015101 [Name: organic cation transmembrane transporter activity]
scaffold3.g13476.t1	Q4U2R1	15204 [Gene Symbol: Herc2] [Locus Tag: ] [Chromosome: 7] [Map Location: 7 B5|7 33.42 cM] [Description: HECT and RLD domain containing E3 ubiquitin protein ligase 2] [Gene Type: protein-coding]	GO:0006281 [Name: DNA repair]; GO:0007283 [Name: spermatogenesis]; GO:0016567 [Name: protein ubiquitination]; GO:0043161 [Name: proteasome-mediated ubiquitin-dependent protein catabolic process]; GO:0006974 [Name: cellular response to DNA damage stimulus]	GO:0005634 [Name: nucleus]; GO:0005737 [Name: cytoplasm]; GO:0005743 [Name: mitochondrial inner membrane]; GO:0005814 [Name: centriole]; GO:0005886 [Name: plasma membrane]; GO:0005829 [Name: cytosol]	GO:0061630 [Name: ubiquitin protein ligase activity]; GO:0008270 [Name: zinc ion binding]; GO:0031625 [Name: ubiquitin protein ligase binding]; GO:0032183 [Name: SUMO binding]
scaffold3.g13482.t1	V5NAL9	-	GO:0002224 [Name: toll-like receptor signaling pathway]; GO:0045087 [Name: innate immune response]	GO:0016021 [Name: integral component of membrane]; GO:0005886 [Name: plasma membrane]	GO:0050135 [Name: NAD(P)+ nucleosidase activity]; GO:0004888 [Name: transmembrane signaling receptor activity]; GO:0061809 [Name: NAD+ nucleotidase, cyclic ADP-ribose generating]
scaffold3.g13498.t1	P10523	6295 [Gene Symbol: SAG] [Locus Tag: ] [Chromosome: 2] [Map Location: 2q37.1] [Description: S-antigen visual arrestin] [Gene Type: protein-coding]	GO:0022400 [Name: regulation of rhodopsin mediated signaling pathway]; GO:0016056 [Name: rhodopsin mediated signaling pathway]; GO:0002031 [Name: G-protein coupled receptor internalization]; GO:0007166 [Name: cell surface receptor signaling pathway]	GO:0005829 [Name: cytosol]; GO:0001750 [Name: photoreceptor outer segment]; GO:0016020 [Name: membrane]; GO:0001917 [Name: photoreceptor inner segment]	GO:0001664 [Name: G-protein coupled receptor binding]; GO:0002046 [Name: opsin binding]; GO:0004864 [Name: protein phosphatase inhibitor activity]; GO:0051219 [Name: phosphoprotein binding]
scaffold3.g13675.t1	Q4LDE5	79987 [Gene Symbol: SVEP1] [Locus Tag: ] [Chromosome: 9] [Map Location: 9q31.3] [Description: sushi, von Willebrand factor type A, EGF and pentraxin domain containing 1] [Gene Type: protein-coding]	GO:0007155 [Name: cell adhesion]	GO:0005737 [Name: cytoplasm]; GO:0016020 [Name: membrane]; GO:0005576 [Name: extracellular region]; GO:0005634 [Name: nucleus]	GO:0005509 [Name: calcium ion binding]
scaffold3.g13708.t1	Q8TER0	25992 [Gene Symbol: SNED1] [Locus Tag: ] [Chromosome: 2] [Map Location: 2q37.3] [Description: sushi, nidogen and EGF like domains 1] [Gene Type: protein-coding]	GO:0007160 [Name: cell-matrix adhesion]	GO:0005576 [Name: extracellular region]	GO:0005112 [Name: Notch binding]; GO:0005509 [Name: calcium ion binding]
scaffold3.g13710.t1	Q4LDE5	79987 [Gene Symbol: SVEP1] [Locus Tag: ] [Chromosome: 9] [Map Location: 9q31.3] [Description: sushi, von Willebrand factor type A, EGF and pentraxin domain containing 1] [Gene Type: protein-coding]	GO:0007155 [Name: cell adhesion]	GO:0005737 [Name: cytoplasm]; GO:0016020 [Name: membrane]; GO:0005576 [Name: extracellular region]; GO:0005634 [Name: nucleus]	GO:0005509 [Name: calcium ion binding]
scaffold3.g13765.t1	Q0E908	37328 [Gene Symbol: Hil] [Locus Tag: Dmel_CG30147] [Chromosome: 2R] [Map Location: 57A7-57A7|2-91 cM] [Description: Hillarin] [Gene Type: protein-coding]	-	GO:0005938 [Name: cell cortex]; GO:0032154 [Name: cleavage furrow]	GO:0046872 [Name: metal ion binding]
scaffold3.g13823.t1	P39696	937834 [Gene Symbol: comER] [Locus Tag: BSU_25600] [Chromosome: ] [Map Location: ] [Description: putative pyrroline-5'-carboxylate reductase] [Gene Type: protein-coding]	GO:0055129 [Name: L-proline biosynthetic process]	-	GO:0004735 [Name: pyrroline-5-carboxylate reductase activity]
scaffold3.g13844.t1	P14381	-	-	-	-
scaffold3.g13883.t1	Q7XPJ0	4337322 [Gene Symbol: LOC4337322] [Locus Tag: OSNPB_040666900] [Chromosome: 4] [Map Location: ] [Description: kinesin-like protein KIN-14I] [Gene Type: protein-coding]	GO:0007018 [Name: microtubule-based movement]	GO:0005874 [Name: microtubule]; GO:0005737 [Name: cytoplasm]; GO:0005871 [Name: kinesin complex]	GO:0008017 [Name: microtubule binding]; GO:0003777 [Name: microtubule motor activity]; GO:0016887 [Name: ATPase activity]; GO:0005516 [Name: calmodulin binding]; GO:0005524 [Name: ATP binding]; GO:0016491 [Name: oxidoreductase activity]; GO:1990939 [Name: ATP-dependent microtubule motor activity]
scaffold3.g13891.t1	Q53RT3	151516 [Gene Symbol: ASPRV1] [Locus Tag: ] [Chromosome: 2] [Map Location: 2p13.3] [Description: aspartic peptidase retroviral like 1] [Gene Type: protein-coding]	GO:0043588 [Name: skin development]; GO:0016485 [Name: protein processing]	GO:0016021 [Name: integral component of membrane]	GO:0004190 [Name: aspartic-type endopeptidase activity]
scaffold3.g13971.t1	Q6IQ19	126731 [Gene Symbol: CCSAP] [Locus Tag: ] [Chromosome: 1] [Map Location: 1q42.13] [Description: centriole, cilia and spindle associated protein] [Gene Type: protein-coding]	GO:0045995 [Name: regulation of embryonic development]; GO:0007275 [Name: multicellular organism development]; GO:0007049 [Name: cell cycle]; GO:1990755 [Name: mitotic spindle microtubule depolymerization]; GO:0060296 [Name: regulation of cilium beat frequency involved in ciliary motility]; GO:1901673 [Name: regulation of mitotic spindle assembly]; GO:0051301 [Name: cell division]	GO:0072686 [Name: mitotic spindle]; GO:0005814 [Name: centriole]; GO:0005930 [Name: axoneme]; GO:0005819 [Name: spindle]; GO:0035869 [Name: ciliary transition zone]; GO:0036064 [Name: ciliary basal body]; GO:0061673 [Name: mitotic spindle astral microtubule]; GO:0005929 [Name: cilium]; GO:0005813 [Name: centrosome]; GO:0030424 [Name: axon]	GO:0008017 [Name: microtubule binding]
scaffold3.g14029.t1	Q2FXL6	3919289 [Gene Symbol: SAOUHSC_01819] [Locus Tag: SAOUHSC_01819] [Chromosome: ] [Map Location: ] [Description: hypothetical protein] [Gene Type: protein-coding]	-	GO:0005737 [Name: cytoplasm]	-
scaffold3.g14073.t1	O02367	445635 [Gene Symbol: cam] [Locus Tag: ] [Chromosome: 3] [Map Location: ] [Description: calmodulin homologue] [Gene Type: protein-coding]	GO:0019722 [Name: calcium-mediated signaling]	-	GO:0030234 [Name: enzyme regulator activity]; GO:0005509 [Name: calcium ion binding]
scaffold3.g14074.t1	O02367	445635 [Gene Symbol: cam] [Locus Tag: ] [Chromosome: 3] [Map Location: ] [Description: calmodulin homologue] [Gene Type: protein-coding]	GO:0019722 [Name: calcium-mediated signaling]	-	GO:0030234 [Name: enzyme regulator activity]; GO:0005509 [Name: calcium ion binding]
scaffold3.g14088.t1	P04630	179715 [Gene Symbol: cal-1] [Locus Tag: CELE_C13C12.1] [Chromosome: V] [Map Location: ] [Description: Calmodulin-like protein] [Gene Type: protein-coding]	GO:0050790 [Name: regulation of catalytic activity]	-	GO:0005509 [Name: calcium ion binding]; GO:0030234 [Name: enzyme regulator activity]
scaffold3.g14097.t1	Q5ZK63	427425 [Gene Symbol: SUB1] [Locus Tag: ] [Chromosome: Z] [Map Location: ] [Description: SUB1 regulator of transcription] [Gene Type: protein-coding]	GO:0060261 [Name: positive regulation of transcription initiation from RNA polymerase II promoter]	GO:0005667 [Name: transcription factor complex]; GO:0005634 [Name: nucleus]	GO:0003677 [Name: DNA binding]; GO:0003713 [Name: transcription coactivator activity]
scaffold3.g14284.t1	Q9JJN2	80892 [Gene Symbol: Zfhx4] [Locus Tag: ] [Chromosome: 3] [Map Location: 3|3 A1] [Description: zinc finger homeodomain 4] [Gene Type: protein-coding]	GO:0006357 [Name: regulation of transcription from RNA polymerase II promoter]	GO:0005634 [Name: nucleus]	GO:0000981 [Name: RNA polymerase II transcription factor activity, sequence-specific DNA binding]; GO:0008270 [Name: zinc ion binding]; GO:0000978 [Name: RNA polymerase II core promoter proximal region sequence-specific DNA binding]
scaffold3.g14289.t1	P15870	373353 [Gene Symbol: LOC373353] [Locus Tag: ] [Chromosome: Un] [Map Location: ] [Description: histone H1-delta] [Gene Type: protein-coding]	GO:0016584 [Name: nucleosome positioning]; GO:0031936 [Name: negative regulation of chromatin silencing]; GO:0045910 [Name: negative regulation of DNA recombination]; GO:0030261 [Name: chromosome condensation]; GO:0006334 [Name: nucleosome assembly]	GO:0005634 [Name: nucleus]; GO:0000786 [Name: nucleosome]	GO:0003690 [Name: double-stranded DNA binding]; GO:0031492 [Name: nucleosomal DNA binding]
scaffold3.g14300.t1	P49013	373315 [Gene Symbol: EGFIII] [Locus Tag: ] [Chromosome: Un] [Map Location: ] [Description: fibropellin c] [Gene Type: protein-coding]	-	GO:0005615 [Name: extracellular space]	GO:0005509 [Name: calcium ion binding]; GO:0009374 [Name: biotin binding]
scaffold3.g14329.t1	Q2EI20	564772 [Gene Symbol: rest] [Locus Tag: ] [Chromosome: 14] [Map Location: ] [Description: RE1-silencing transcription factor] [Gene Type: protein-coding]	GO:0000381 [Name: regulation of alternative mRNA splicing, via spliceosome]; GO:0001764 [Name: neuron migration]; GO:0045892 [Name: negative regulation of transcription, DNA-templated]; GO:0021610 [Name: facial nerve morphogenesis]; GO:0010629 [Name: negative regulation of gene expression]; GO:0014043 [Name: negative regulation of neuron maturation]; GO:0021785 [Name: branchiomotor neuron axon gu…	GO:0005634 [Name: nucleus]; GO:0005737 [Name: cytoplasm]	GO:0000977 [Name: RNA polymerase II regulatory region sequence-specific DNA binding]; GO:0000981 [Name: RNA polymerase II transcription factor activity, sequence-specific DNA binding]; GO:0046872 [Name: metal ion binding]
scaffold3.g14378.t1	O95633	10272 [Gene Symbol: FSTL3] [Locus Tag: ] [Chromosome: 19] [Map Location: 19p13.3] [Description: follistatin like 3] [Gene Type: protein-coding]	GO:0043687 [Name: post-translational protein modification]; GO:0044267 [Name: cellular protein metabolic process]; GO:0007275 [Name: multicellular organism development]; GO:0007283 [Name: spermatogenesis]; GO:0030324 [Name: lung development]; GO:0045671 [Name: negative regulation of osteoclast differentiation]; GO:0071248 [Name: cellular response to metal ion]; GO:0002244 [Name: hematopoietic pro…	GO:0005615 [Name: extracellular space]; GO:0005654 [Name: nucleoplasm]; GO:0044306 [Name: neuron projection terminus]; GO:0005794 [Name: Golgi apparatus]; GO:0005576 [Name: extracellular region]; GO:0005788 [Name: endoplasmic reticulum lumen]; GO:0030141 [Name: secretory granule]; GO:0005634 [Name: nucleus]	GO:0048185 [Name: activin binding]; GO:0001968 [Name: fibronectin binding]
scaffold3.g14445.t1	P34910	2124 [Gene Symbol: EVI2B] [Locus Tag: ] [Chromosome: 17] [Map Location: 17q11.2] [Description: ecotropic viral integration site 2B] [Gene Type: protein-coding]	GO:0061515 [Name: myeloid cell development]; GO:0030854 [Name: positive regulation of granulocyte differentiation]; GO:0043066 [Name: negative regulation of apoptotic process]; GO:0071157 [Name: negative regulation of cell cycle arrest]; GO:2000035 [Name: regulation of stem cell division]; GO:0045660 [Name: positive regulation of neutrophil differentiation]	GO:0005887 [Name: integral component of plasma membrane]	-
scaffold3.g14501.t1	P49756	58517 [Gene Symbol: RBM25] [Locus Tag: ] [Chromosome: 14] [Map Location: 14q24.2] [Description: RNA binding motif protein 25] [Gene Type: protein-coding]	GO:0008380 [Name: RNA splicing]; GO:0000381 [Name: regulation of alternative mRNA splicing, via spliceosome]; GO:0006397 [Name: mRNA processing]; GO:0042981 [Name: regulation of apoptotic process]	GO:0005737 [Name: cytoplasm]; GO:0016607 [Name: nuclear speck]	GO:0003723 [Name: RNA binding]; GO:0003729 [Name: mRNA binding]
scaffold3.g14536.t1	Q8C0E3	217333 [Gene Symbol: Trim47] [Locus Tag: ] [Chromosome: 11] [Map Location: 11|11 E2] [Description: tripartite motif-containing 47] [Gene Type: protein-coding]	GO:0016567 [Name: protein ubiquitination]	GO:0005829 [Name: cytosol]; GO:0005634 [Name: nucleus]	GO:0008270 [Name: zinc ion binding]; GO:0004842 [Name: ubiquitin-protein transferase activity]
scaffold3.g14537.t1	Q4PIN7	23561437 [Gene Symbol: UMAG_00026] [Locus Tag: UMAG_00026] [Chromosome: 1] [Map Location: ] [Description: hypothetical protein] [Gene Type: protein-coding]	-	GO:0005634 [Name: nucleus]	GO:0003755 [Name: peptidyl-prolyl cis-trans isomerase activity]
scaffold3.g14550.t1	Q9VAY7	43347 [Gene Symbol: CG12259] [Locus Tag: Dmel_CG12259] [Chromosome: 3R] [Map Location: 98B6-98B6|3-94 cM] [Description: uncharacterized protein] [Gene Type: protein-coding]	GO:0006325 [Name: chromatin organization]	GO:0005654 [Name: nucleoplasm]; GO:0005634 [Name: nucleus]	GO:0003723 [Name: RNA binding]
scaffold3.g14567.t1	A5D7J3	511442 [Gene Symbol: KNOP1] [Locus Tag: ] [Chromosome: 25] [Map Location: ] [Description: lysine rich nucleolar protein 1] [Gene Type: protein-coding]	-	GO:0005730 [Name: nucleolus]	-
scaffold3.g14654.t1	P69732	-	GO:0039702 [Name: viral budding via host ESCRT complex]	GO:0019013 [Name: viral nucleocapsid]	GO:0039660 [Name: structural constituent of virion]; GO:0008270 [Name: zinc ion binding]; GO:0003676 [Name: nucleic acid binding]
scaffold3.g14657.t1	Q6AYP4	314321 [Gene Symbol: Zc2hc1c] [Locus Tag: ] [Chromosome: 6] [Map Location: 6q31] [Description: zinc finger, C2HC-type containing 1C] [Gene Type: protein-coding]	-	-	GO:0046872 [Name: metal ion binding]
scaffold4.g14720.t1	P22455	2264 [Gene Symbol: FGFR4] [Locus Tag: ] [Chromosome: 5] [Map Location: 5q35.2] [Description: fibroblast growth factor receptor 4] [Gene Type: protein-coding]	GO:0000165 [Name: MAPK cascade]; GO:0046777 [Name: protein autophosphorylation]; GO:0010628 [Name: positive regulation of gene expression]; GO:0042632 [Name: cholesterol homeostasis]; GO:0043085 [Name: positive regulation of catalytic activity]; GO:0051897 [Name: positive regulation of protein kinase B signaling]; GO:0007169 [Name: transmembrane receptor protein tyrosine kinase signaling pathway]…	GO:0005886 [Name: plasma membrane]; GO:0005794 [Name: Golgi apparatus]; GO:0005576 [Name: extracellular region]; GO:0005768 [Name: endosome]; GO:0030133 [Name: transport vesicle]; GO:0005783 [Name: endoplasmic reticulum]; GO:0005887 [Name: integral component of plasma membrane]; GO:0043235 [Name: receptor complex]	GO:0004714 [Name: transmembrane receptor protein tyrosine kinase activity]; GO:0008201 [Name: heparin binding]; GO:0005007 [Name: fibroblast growth factor-activated receptor activity]; GO:0017134 [Name: fibroblast growth factor binding]; GO:0005524 [Name: ATP binding]
scaffold4.g14725.t1	Q92576	23469 [Gene Symbol: PHF3] [Locus Tag: ] [Chromosome: 6] [Map Location: 6q12] [Description: PHD finger protein 3] [Gene Type: protein-coding]	GO:0007275 [Name: multicellular organism development]; GO:0006351 [Name: transcription, DNA-templated]	GO:0005634 [Name: nucleus]; GO:0005575 [Name: cellular_component]	GO:0046872 [Name: metal ion binding]
scaffold4.g14744.t1	Q8C8H8	16716 [Gene Symbol: Ky] [Locus Tag: ] [Chromosome: 9] [Map Location: 9 F1|9 54.54 cM] [Description: kyphoscoliosis peptidase] [Gene Type: protein-coding]	GO:0007528 [Name: neuromuscular junction development]; GO:0007517 [Name: muscle organ development]	GO:0005856 [Name: cytoskeleton]; GO:0030018 [Name: Z disc]	GO:0008233 [Name: peptidase activity]
scaffold4.g14903.t1	F1NVK6	424084 [Gene Symbol: TMEM237] [Locus Tag: ] [Chromosome: 7] [Map Location: ] [Description: transmembrane protein 237] [Gene Type: protein-coding]	GO:0030111 [Name: regulation of Wnt signaling pathway]; GO:0060271 [Name: cilium assembly]	GO:0035869 [Name: ciliary transition zone]; GO:0016021 [Name: integral component of membrane]	-
scaffold4.g15141.t1	Q9W062	38256 [Gene Symbol: Mfap1] [Locus Tag: Dmel_CG1017] [Chromosome: 3L] [Map Location: 62B11-62B11|3-1.0 cM] [Description: Microfibril-associated protein 1] [Gene Type: protein-coding]	GO:0010389 [Name: regulation of G2/M transition of mitotic cell cycle]; GO:0000398 [Name: mRNA splicing, via spliceosome]	GO:0032991 [Name: macromolecular complex]; GO:0071011 [Name: precatalytic spliceosome]; GO:0005684 [Name: U2-type spliceosomal complex]; GO:0071013 [Name: catalytic step 2 spliceosome]	GO:0005515 [Name: protein binding]
scaffold4.g15161.t1	O88843	12905 [Gene Symbol: Cradd] [Locus Tag: ] [Chromosome: 10] [Map Location: 10 C2|10 49.26 cM] [Description: CASP2 and RIPK1 domain containing adaptor with death domain] [Gene Type: protein-coding]	GO:0043065 [Name: positive regulation of apoptotic process]; GO:0006919 [Name: activation of cysteine-type endopeptidase activity involved in apoptotic process]; GO:0071260 [Name: cellular response to mechanical stimulus]; GO:0097190 [Name: apoptotic signaling pathway]; GO:0006977 [Name: DNA damage response, signal transduction by p53 class mediator resulting in cell cycle arrest]; GO:2001235 [Na…	GO:0005737 [Name: cytoplasm]; GO:0005634 [Name: nucleus]	GO:0002020 [Name: protease binding]; GO:0030674 [Name: protein binding, bridging]; GO:0070513 [Name: death domain binding]
scaffold4.g15202.t1	P69732	-	GO:0039702 [Name: viral budding via host ESCRT complex]	GO:0019013 [Name: viral nucleocapsid]	GO:0039660 [Name: structural constituent of virion]; GO:0008270 [Name: zinc ion binding]; GO:0003676 [Name: nucleic acid binding]
scaffold4.g15249.t1	Q5TC84	79627 [Gene Symbol: OGFRL1] [Locus Tag: ] [Chromosome: 6] [Map Location: 6q13] [Description: opioid growth factor receptor like 1] [Gene Type: protein-coding]	-	GO:0016020 [Name: membrane]	GO:0004985 [Name: opioid receptor activity]
scaffold4.g15354.t1	Q4R6T7	101926148 [Gene Symbol: IQUB] [Locus Tag: ] [Chromosome: 3] [Map Location: ] [Description: IQ motif and ubiquitin domain containing] [Gene Type: protein-coding]	GO:0030030 [Name: cell projection organization]	-	-
scaffold4.g15355.t1	O97593	282370 [Gene Symbol: SMC1A] [Locus Tag: ] [Chromosome: X] [Map Location: ] [Description: structural maintenance of chromosomes 1A] [Gene Type: protein-coding]	GO:0007062 [Name: sister chromatid cohesion]; GO:0072423 [Name: response to DNA damage checkpoint signaling]; GO:0007064 [Name: mitotic sister chromatid cohesion]; GO:0051301 [Name: cell division]; GO:0090307 [Name: mitotic spindle assembly]; GO:0019827 [Name: stem cell population maintenance]; GO:0009314 [Name: response to radiation]; GO:0051321 [Name: meiotic cell cycle]; GO:0006281 [Name: DNA …	GO:0005654 [Name: nucleoplasm]; GO:0008278 [Name: cohesin complex]; GO:0000776 [Name: kinetochore]; GO:0030893 [Name: meiotic cohesin complex]; GO:0005634 [Name: nucleus]; GO:0016363 [Name: nuclear matrix]; GO:0097431 [Name: mitotic spindle pole]; GO:0005829 [Name: cytosol]	GO:0005524 [Name: ATP binding]; GO:0036033 [Name: mediator complex binding]; GO:0003677 [Name: DNA binding]; GO:0003682 [Name: chromatin binding]; GO:0046982 [Name: protein heterodimerization activity]; GO:0016887 [Name: ATPase activity]
scaffold4.g15375.t1	D3FTV4	-	-	GO:0005737 [Name: cytoplasm]	GO:0046872 [Name: metal ion binding]; GO:0003924 [Name: GTPase activity]; GO:0005525 [Name: GTP binding]
scaffold4.g15376.t1	P83425	-	-	GO:0005576 [Name: extracellular region]	GO:0046872 [Name: metal ion binding]
scaffold4.g15397.t1	Q9NZC4	26298 [Gene Symbol: EHF] [Locus Tag: ] [Chromosome: 11] [Map Location: 11p13] [Description: ETS homologous factor] [Gene Type: protein-coding]	GO:0006366 [Name: transcription from RNA polymerase II promoter]; GO:0045893 [Name: positive regulation of transcription, DNA-templated]; GO:0050673 [Name: epithelial cell proliferation]; GO:0045944 [Name: positive regulation of transcription from RNA polymerase II promoter]; GO:0030154 [Name: cell differentiation]; GO:0030855 [Name: epithelial cell differentiation]; GO:0006357 [Name: regulation …	GO:0005654 [Name: nucleoplasm]; GO:0000785 [Name: chromatin]; GO:0005794 [Name: Golgi apparatus]; GO:0005634 [Name: nucleus]	GO:0001228 [Name: transcriptional activator activity, RNA polymerase II transcription regulatory region sequence-specific binding]; GO:0003677 [Name: DNA binding]; GO:0000981 [Name: RNA polymerase II transcription factor activity, sequence-specific DNA binding]; GO:0000978 [Name: RNA polymerase II core promoter proximal region sequence-specific DNA binding]; GO:0003700 [Name: transcription factor…
scaffold4.g15411.t1	Q16629	6432 [Gene Symbol: SRSF7] [Locus Tag: ] [Chromosome: 2] [Map Location: 2p22.1] [Description: serine and arginine rich splicing factor 7] [Gene Type: protein-coding]	GO:1990830 [Name: cellular response to leukemia inhibitory factor]; GO:0000398 [Name: mRNA splicing, via spliceosome]; GO:0006405 [Name: RNA export from nucleus]; GO:0006406 [Name: mRNA export from nucleus]; GO:0031124 [Name: mRNA 3'-end processing]; GO:0008380 [Name: RNA splicing]; GO:0006397 [Name: mRNA processing]; GO:0048025 [Name: negative regulation of mRNA splicing, via spliceosome]	GO:0005737 [Name: cytoplasm]; GO:0005634 [Name: nucleus]; GO:0016607 [Name: nuclear speck]; GO:0070062 [Name: extracellular exosome]; GO:0005654 [Name: nucleoplasm]	GO:0008270 [Name: zinc ion binding]; GO:0003723 [Name: RNA binding]; GO:0019904 [Name: protein domain specific binding]
scaffold4.g15417.t1	Q5VTA0	391004 [Gene Symbol: PRAMEF17] [Locus Tag: ] [Chromosome: 1] [Map Location: 1p36.21] [Description: PRAME family member 17] [Gene Type: protein-coding]	GO:0045596 [Name: negative regulation of cell differentiation]; GO:0043066 [Name: negative regulation of apoptotic process]; GO:0045892 [Name: negative regulation of transcription, DNA-templated]; GO:0008284 [Name: positive regulation of cell proliferation]	GO:0005737 [Name: cytoplasm]	-
scaffold4.g15437.t1	Q7Z5L0	284013 [Gene Symbol: VMO1] [Locus Tag: ] [Chromosome: 17] [Map Location: 17p13.2] [Description: vitelline membrane outer layer 1 homolog] [Gene Type: protein-coding]	GO:0008150 [Name: biological_process]	GO:0005615 [Name: extracellular space]; GO:0070062 [Name: extracellular exosome]	GO:0003674 [Name: molecular_function]
scaffold4.g15449.t1	Q502W6	200403 [Gene Symbol: VWA3B] [Locus Tag: ] [Chromosome: 2] [Map Location: 2q11.2] [Description: von Willebrand factor A domain containing 3B] [Gene Type: protein-coding]	-	GO:0005829 [Name: cytosol]; GO:0005654 [Name: nucleoplasm]	-
scaffold4.g15547.t1	D3ZQG6	361970 [Gene Symbol: Trim2] [Locus Tag: ] [Chromosome: 2] [Map Location: 2q34] [Description: tripartite motif-containing 2] [Gene Type: protein-coding]	GO:0043161 [Name: proteasome-mediated ubiquitin-dependent protein catabolic process]; GO:0000209 [Name: protein polyubiquitination]; GO:1990830 [Name: cellular response to leukemia inhibitory factor]; GO:0043523 [Name: regulation of neuron apoptotic process]	GO:0005737 [Name: cytoplasm]	GO:0004842 [Name: ubiquitin-protein transferase activity]; GO:0008270 [Name: zinc ion binding]; GO:0061630 [Name: ubiquitin protein ligase activity]
scaffold4.g15553.t1	O55035	83624 [Gene Symbol: Ppig] [Locus Tag: ] [Chromosome: 3] [Map Location: 3q21] [Description: peptidylprolyl isomerase G] [Gene Type: protein-coding]	GO:0000413 [Name: protein peptidyl-prolyl isomerization]; GO:0006457 [Name: protein folding]	GO:0016607 [Name: nuclear speck]; GO:0005634 [Name: nucleus]; GO:0005737 [Name: cytoplasm]; GO:0043231 [Name: intracellular membrane-bounded organelle]; GO:0016363 [Name: nuclear matrix]	GO:0003755 [Name: peptidyl-prolyl cis-trans isomerase activity]; GO:0016018 [Name: cyclosporin A binding]
scaffold4.g15593.t1	P38806	856490 [Gene Symbol: YNG2] [Locus Tag: YHR090C] [Chromosome: VIII] [Map Location: ] [Description: histone acetyltransferase YNG2] [Gene Type: protein-coding]	GO:0051321 [Name: meiotic cell cycle]; GO:0016569 [Name: covalent chromatin modification]; GO:0006281 [Name: DNA repair]; GO:0016573 [Name: histone acetylation]	GO:0032777 [Name: Piccolo NuA4 histone acetyltransferase complex]; GO:0005829 [Name: cytosol]; GO:0005634 [Name: nucleus]; GO:0035267 [Name: NuA4 histone acetyltransferase complex]	GO:0046872 [Name: metal ion binding]; GO:0035064 [Name: methylated histone binding]
scaffold4.g15705.t1	Q7ZYA6	380207 [Gene Symbol: cdv3.S] [Locus Tag: XELAEV_18033191mg] [Chromosome: 6S] [Map Location: ] [Description: CDV3 homolog S homeolog] [Gene Type: protein-coding]	-	GO:0005737 [Name: cytoplasm]	-
scaffold4.g15721.t1	Q3YK19	417642 [Gene Symbol: BRIP1] [Locus Tag: ] [Chromosome: 19] [Map Location: ] [Description: BRCA1 interacting protein C-terminal helicase 1] [Gene Type: protein-coding]	GO:0007284 [Name: spermatogonial cell division]; GO:0051026 [Name: chiasma assembly]; GO:0006289 [Name: nucleotide-excision repair]; GO:1990918 [Name: double-strand break repair involved in meiotic recombination]; GO:0006357 [Name: regulation of transcription from RNA polymerase II promoter]; GO:0006281 [Name: DNA repair]; GO:0010705 [Name: meiotic DNA double-strand break processing involved in r…	GO:0005634 [Name: nucleus]; GO:0005737 [Name: cytoplasm]; GO:0031965 [Name: nuclear membrane]; GO:0005654 [Name: nucleoplasm]	GO:0003724 [Name: RNA helicase activity]; GO:0005524 [Name: ATP binding]; GO:0003678 [Name: DNA helicase activity]; GO:0046872 [Name: metal ion binding]; GO:0003677 [Name: DNA binding]; GO:0051539 [Name: 4 iron, 4 sulfur cluster binding]
scaffold4.g15729.t1	B7VKW1	-	-	-	-
scaffold4.g15784.t1	Q4ZJM9	239659 [Gene Symbol: C1ql4] [Locus Tag: ] [Chromosome: 15] [Map Location: 15|15 F1] [Description: complement component 1, q subcomponent-like 4] [Gene Type: protein-coding]	GO:0070373 [Name: negative regulation of ERK1 and ERK2 cascade]; GO:0048147 [Name: negative regulation of fibroblast proliferation]; GO:0045599 [Name: negative regulation of fat cell differentiation]	GO:0005581 [Name: collagen trimer]; GO:0005615 [Name: extracellular space]	GO:0042802 [Name: identical protein binding]
scaffold4.g15786.t1	Q8R066	67445 [Gene Symbol: C1qtnf4] [Locus Tag: ] [Chromosome: 2] [Map Location: 2|2 E1] [Description: C1q and tumor necrosis factor related protein 4] [Gene Type: protein-coding]	GO:0032760 [Name: positive regulation of tumor necrosis factor production]; GO:0032755 [Name: positive regulation of interleukin-6 production]; GO:1901224 [Name: positive regulation of NIK/NF-kappaB signaling]; GO:0070105 [Name: positive regulation of interleukin-6-mediated signaling pathway]	GO:0005615 [Name: extracellular space]	GO:0005125 [Name: cytokine activity]
scaffold4.g15793.t1	Q99K41	100952 [Gene Symbol: Emilin1] [Locus Tag: ] [Chromosome: 5] [Map Location: 5|5 B1] [Description: elastin microfibril interfacer 1] [Gene Type: protein-coding]	GO:0007160 [Name: cell-matrix adhesion]; GO:0010811 [Name: positive regulation of cell-substrate adhesion]; GO:0060394 [Name: negative regulation of pathway-restricted SMAD protein phosphorylation]; GO:1901203 [Name: positive regulation of extracellular matrix assembly]; GO:0003180 [Name: aortic valve morphogenesis]; GO:0016477 [Name: cell migration]; GO:0030512 [Name: negative regulation of tran…	GO:0005576 [Name: extracellular region]; GO:0034668 [Name: integrin alpha4-beta1 complex]; GO:0005615 [Name: extracellular space]; GO:0031012 [Name: extracellular matrix]; GO:1990971 [Name: EMILIN complex]; GO:0005581 [Name: collagen trimer]	GO:0042802 [Name: identical protein binding]; GO:0098640 [Name: integrin binding involved in cell-matrix adhesion]; GO:0030023 [Name: extracellular matrix constituent conferring elasticity]
scaffold4.g15819.t1	Q9UIG0	9031 [Gene Symbol: BAZ1B] [Locus Tag: ] [Chromosome: 7] [Map Location: 7q11.23] [Description: bromodomain adjacent to zinc finger domain 1B] [Gene Type: protein-coding]	GO:0045815 [Name: positive regulation of gene expression, epigenetic]; GO:0006333 [Name: chromatin assembly or disassembly]; GO:0006302 [Name: double-strand break repair]; GO:0016572 [Name: histone phosphorylation]; GO:0006357 [Name: regulation of transcription from RNA polymerase II promoter]; GO:0006338 [Name: chromatin remodeling]; GO:0006974 [Name: cellular response to DNA damage stimulus]	GO:0016604 [Name: nuclear body]; GO:0005654 [Name: nucleoplasm]; GO:0000793 [Name: condensed chromosome]; GO:0005721 [Name: pericentric heterochromatin]	GO:0004715 [Name: non-membrane spanning protein tyrosine kinase activity]; GO:0004713 [Name: protein tyrosine kinase activity]; GO:0004714 [Name: transmembrane receptor protein tyrosine kinase activity]; GO:0005524 [Name: ATP binding]; GO:0035173 [Name: histone kinase activity]; GO:0042393 [Name: histone binding]; GO:0008270 [Name: zinc ion binding]
scaffold4.g15822.t1	Q6BNG2	8998818 [Gene Symbol: DEHA2E22000g] [Locus Tag: DEHA2E22000g] [Chromosome: E] [Map Location: ] [Description: DEHA2E22000p] [Gene Type: protein-coding]	GO:0006260 [Name: DNA replication]; GO:0006281 [Name: DNA repair]	GO:0008622 [Name: epsilon DNA polymerase complex]	GO:0003887 [Name: DNA-directed DNA polymerase activity]; GO:0051539 [Name: 4 iron, 4 sulfur cluster binding]; GO:0003677 [Name: DNA binding]; GO:0008270 [Name: zinc ion binding]; GO:0000166 [Name: nucleotide binding]
scaffold4.g15942.t1	Q66II8	493488 [Gene Symbol: snrnp70] [Locus Tag: ] [Chromosome: 7] [Map Location: ] [Description: small nuclear ribonucleoprotein, U1 70kDa subunit] [Gene Type: protein-coding]	GO:0000398 [Name: mRNA splicing, via spliceosome]; GO:0060218 [Name: hematopoietic stem cell differentiation]; GO:0043484 [Name: regulation of RNA splicing]	GO:0005681 [Name: spliceosomal complex]; GO:0005685 [Name: U1 snRNP]; GO:0071004 [Name: U2-type prespliceosome]; GO:0005634 [Name: nucleus]; GO:0016607 [Name: nuclear speck]	GO:0003729 [Name: mRNA binding]; GO:0003723 [Name: RNA binding]; GO:0017069 [Name: snRNA binding]; GO:0030619 [Name: U1 snRNA binding]
scaffold4.g15963.t1	Q9C0G6	1768 [Gene Symbol: DNAH6] [Locus Tag: ] [Chromosome: 2] [Map Location: 2p11.2] [Description: dynein axonemal heavy chain 6] [Gene Type: protein-coding]	GO:0007018 [Name: microtubule-based movement]; GO:0060285 [Name: cilium-dependent cell motility]	GO:0005858 [Name: axonemal dynein complex]; GO:0030286 [Name: dynein complex]; GO:0005874 [Name: microtubule]	GO:0045505 [Name: dynein intermediate chain binding]; GO:0051959 [Name: dynein light intermediate chain binding]; GO:0008569 [Name: ATP-dependent microtubule motor activity, minus-end-directed]; GO:0005524 [Name: ATP binding]
scaffold4.g15973.t1	A2A6A1	237943 [Gene Symbol: Gpatch8] [Locus Tag: ] [Chromosome: 11] [Map Location: 11|11 D- E1] [Description: G patch domain containing 8] [Gene Type: protein-coding]	GO:0008150 [Name: biological_process]	GO:0005634 [Name: nucleus]	GO:0046872 [Name: metal ion binding]; GO:0003676 [Name: nucleic acid binding]
scaffold4.g15984.t1	N4WHA7	25845246 [Gene Symbol: COCC4DRAFT_45941] [Locus Tag: COCC4DRAFT_45941] [Chromosome: Unknown] [Map Location: ] [Description: hypothetical protein] [Gene Type: protein-coding]	GO:0006633 [Name: fatty acid biosynthetic process]	-	GO:0031177 [Name: phosphopantetheine binding]; GO:0004315 [Name: 3-oxoacyl-[acyl-carrier-protein] synthase activity]; GO:0016491 [Name: oxidoreductase activity]
scaffold4.g16083.t1	Q02790	2288 [Gene Symbol: FKBP4] [Locus Tag: ] [Chromosome: 12] [Map Location: 12p13.33] [Description: FKBP prolyl isomerase 4] [Gene Type: protein-coding]	GO:0031115 [Name: negative regulation of microtubule polymerization]; GO:0006457 [Name: protein folding]; GO:0061077 [Name: chaperone-mediated protein folding]; GO:0031111 [Name: negative regulation of microtubule polymerization or depolymerization]; GO:0000413 [Name: protein peptidyl-prolyl isomerization]; GO:0006825 [Name: copper ion transport]; GO:0010977 [Name: negative regulation of neuron p…	GO:0005654 [Name: nucleoplasm]; GO:0005874 [Name: microtubule]; GO:0032991 [Name: macromolecular complex]; GO:0005739 [Name: mitochondrion]; GO:0005737 [Name: cytoplasm]; GO:0043025 [Name: neuronal cell body]; GO:0044295 [Name: axonal growth cone]; GO:0048471 [Name: perinuclear region of cytoplasm]; GO:0005829 [Name: cytosol]; GO:0070062 [Name: extracellular exosome]	GO:0003723 [Name: RNA binding]; GO:0031072 [Name: heat shock protein binding]; GO:0003755 [Name: peptidyl-prolyl cis-trans isomerase activity]; GO:0005528 [Name: FK506 binding]; GO:0030674 [Name: protein binding, bridging]; GO:0032767 [Name: copper-dependent protein binding]; GO:0048156 [Name: tau protein binding]
scaffold4.g16138.t1	Q2LKW6	637515 [Gene Symbol: Nlrp1b] [Locus Tag: ] [Chromosome: 11] [Map Location: 11|11 B4] [Description: NLR family, pyrin domain containing 1B] [Gene Type: protein-coding]	GO:0030163 [Name: protein catabolic process]; GO:0070269 [Name: pyroptosis]; GO:0097264 [Name: self proteolysis]; GO:1904784 [Name: NLRP1 inflammasome complex assembly]; GO:0051402 [Name: neuron apoptotic process]; GO:0042981 [Name: regulation of apoptotic process]; GO:0006919 [Name: activation of cysteine-type endopeptidase activity involved in apoptotic process]; GO:0006954 [Name: inflammatory …	GO:0016020 [Name: membrane]; GO:0005634 [Name: nucleus]; GO:0072558 [Name: NLRP1 inflammasome complex]; GO:0005829 [Name: cytosol]; GO:0005654 [Name: nucleoplasm]; GO:0061702 [Name: inflammasome complex]	GO:0005524 [Name: ATP binding]; GO:0019899 [Name: enzyme binding]; GO:0019904 [Name: protein domain specific binding]
scaffold4.g16232.t1	Q51974	-	GO:0019439 [Name: aromatic compound catabolic process]	-	GO:0005506 [Name: iron ion binding]; GO:0051537 [Name: 2 iron, 2 sulfur cluster binding]; GO:0018570 [Name: p-cumate 2,3-dioxygenase activity]
scaffold4.g16320.t1	Q8IX12	55749 [Gene Symbol: CCAR1] [Locus Tag: ] [Chromosome: 10] [Map Location: 10q21.3] [Description: cell division cycle and apoptosis regulator 1] [Gene Type: protein-coding]	GO:0006915 [Name: apoptotic process]; GO:0008284 [Name: positive regulation of cell proliferation]; GO:0000398 [Name: mRNA splicing, via spliceosome]; GO:0006355 [Name: regulation of transcription, DNA-templated]; GO:0007049 [Name: cell cycle]; GO:0030335 [Name: positive regulation of cell migration]; GO:0043065 [Name: positive regulation of apoptotic process]	GO:0005634 [Name: nucleus]; GO:0005654 [Name: nucleoplasm]; GO:0005641 [Name: nuclear envelope lumen]; GO:0048471 [Name: perinuclear region of cytoplasm]	GO:0030374 [Name: ligand-dependent nuclear receptor transcription coactivator activity]; GO:0003714 [Name: transcription corepressor activity]; GO:0000978 [Name: RNA polymerase II core promoter proximal region sequence-specific DNA binding]; GO:0003723 [Name: RNA binding]; GO:0003713 [Name: transcription coactivator activity]
scaffold4.g16366.t1	Q4ZJM9	239659 [Gene Symbol: C1ql4] [Locus Tag: ] [Chromosome: 15] [Map Location: 15|15 F1] [Description: complement component 1, q subcomponent-like 4] [Gene Type: protein-coding]	GO:0070373 [Name: negative regulation of ERK1 and ERK2 cascade]; GO:0048147 [Name: negative regulation of fibroblast proliferation]; GO:0045599 [Name: negative regulation of fat cell differentiation]	GO:0005581 [Name: collagen trimer]; GO:0005615 [Name: extracellular space]	GO:0042802 [Name: identical protein binding]
scaffold4.g16368.t1	Q05A80	232560 [Gene Symbol: Caprin2] [Locus Tag: ] [Chromosome: 6] [Map Location: 6|6 G3] [Description: caprin family member 2] [Gene Type: protein-coding]	GO:0032092 [Name: positive regulation of protein binding]; GO:0045944 [Name: positive regulation of transcription from RNA polymerase II promoter]; GO:0090263 [Name: positive regulation of canonical Wnt signaling pathway]; GO:0030308 [Name: negative regulation of cell growth]; GO:0061003 [Name: positive regulation of dendritic spine morphogenesis]; GO:0050775 [Name: positive regulation of dendrit…	GO:0005886 [Name: plasma membrane]; GO:0005739 [Name: mitochondrion]; GO:0005654 [Name: nucleoplasm]; GO:0043235 [Name: receptor complex]; GO:0005829 [Name: cytosol]; GO:0005737 [Name: cytoplasm]; GO:0005813 [Name: centrosome]	GO:0005102 [Name: receptor binding]; GO:0003723 [Name: RNA binding]; GO:0046872 [Name: metal ion binding]
scaffold4.g16522.t1	O15374	9122 [Gene Symbol: SLC16A4] [Locus Tag: ] [Chromosome: 1] [Map Location: 1p13.3] [Description: solute carrier family 16 member 4] [Gene Type: protein-coding]	GO:0015718 [Name: monocarboxylic acid transport]	GO:0016021 [Name: integral component of membrane]; GO:0005887 [Name: integral component of plasma membrane]; GO:0016020 [Name: membrane]	GO:0015293 [Name: symporter activity]; GO:0008028 [Name: monocarboxylic acid transmembrane transporter activity]
scaffold4.g16524.t1	Q06GS5	4363770 [Gene Symbol: atpA] [Locus Tag: PiceCp006] [Chromosome: ] [Map Location: ] [Description: ATP synthase CF1 alpha subunit] [Gene Type: protein-coding]	-	GO:0009535 [Name: chloroplast thylakoid membrane]; GO:0045261 [Name: proton-transporting ATP synthase complex, catalytic core F(1)]	GO:0046961 [Name: proton-transporting ATPase activity, rotational mechanism]; GO:0046933 [Name: proton-transporting ATP synthase activity, rotational mechanism]; GO:0005524 [Name: ATP binding]
scaffold4.g16525.t1	A5DZ28	5233296 [Gene Symbol: LELG_02615] [Locus Tag: LELG_02615] [Chromosome: ] [Map Location: ] [Description: hypothetical protein] [Gene Type: protein-coding]	-	GO:0016021 [Name: integral component of membrane]; GO:0005774 [Name: vacuolar membrane]	GO:0008235 [Name: metalloexopeptidase activity]; GO:0046872 [Name: metal ion binding]
scaffold4.g16694.t1	A8XZB0	8576722 [Gene Symbol: Cbr-mai-2] [Locus Tag: CBG21048] [Chromosome: IV] [Map Location: ] [Description: C. briggsae CBR-MAI-2 protein] [Gene Type: protein-coding]	GO:0006783 [Name: heme biosynthetic process]; GO:0032780 [Name: negative regulation of ATPase activity]	GO:0005739 [Name: mitochondrion]	GO:0042030 [Name: ATPase inhibitor activity]; GO:0051117 [Name: ATPase binding]
scaffold4.g16722.t1	Q6VVW5	230103 [Gene Symbol: Npr2] [Locus Tag: ] [Chromosome: 4] [Map Location: 4 A5|4 23.05 cM] [Description: natriuretic peptide receptor 2] [Gene Type: protein-coding]	GO:0001503 [Name: ossification]; GO:0007165 [Name: signal transduction]; GO:0010753 [Name: positive regulation of cGMP-mediated signaling]; GO:0022414 [Name: reproductive process]; GO:0060348 [Name: bone development]; GO:0006182 [Name: cGMP biosynthetic process]; GO:0019934 [Name: cGMP-mediated signaling]; GO:0051447 [Name: negative regulation of meiotic cell cycle]; GO:0007168 [Name: receptor gu…	GO:0005887 [Name: integral component of plasma membrane]; GO:0005886 [Name: plasma membrane]	GO:0004672 [Name: protein kinase activity]; GO:0005525 [Name: GTP binding]; GO:0016941 [Name: natriuretic peptide receptor activity]; GO:0001653 [Name: peptide receptor activity]; GO:0042562 [Name: hormone binding]; GO:0005524 [Name: ATP binding]; GO:0042802 [Name: identical protein binding]; GO:0017046 [Name: peptide hormone binding]; GO:0004383 [Name: guanylate cyclase activity]
scaffold4.g16866.t1	Q9VB74	43267 [Gene Symbol: CG6066] [Locus Tag: Dmel_CG6066] [Chromosome: 3R] [Map Location: 97E2-97E2|3-92 cM] [Description: uncharacterized protein] [Gene Type: protein-coding]	GO:0000398 [Name: mRNA splicing, via spliceosome]; GO:0010468 [Name: regulation of gene expression]	GO:0071013 [Name: catalytic step 2 spliceosome]; GO:0005634 [Name: nucleus]	GO:0003682 [Name: chromatin binding]
scaffold4.g16885.t1	P60897	20422 [Gene Symbol: Sem1] [Locus Tag: ] [Chromosome: 6] [Map Location: 6|6 A1] [Description: SEM1, 26S proteasome complex subunit] [Gene Type: protein-coding]	GO:0043248 [Name: proteasome assembly]; GO:0006406 [Name: mRNA export from nucleus]; GO:0000724 [Name: double-strand break repair via homologous recombination]	GO:0008541 [Name: proteasome regulatory particle, lid subcomplex]; GO:0000502 [Name: proteasome complex]	GO:0005515 [Name: protein binding]
scaffold4.g16915.t1	P38806	856490 [Gene Symbol: YNG2] [Locus Tag: YHR090C] [Chromosome: VIII] [Map Location: ] [Description: histone acetyltransferase YNG2] [Gene Type: protein-coding]	GO:0051321 [Name: meiotic cell cycle]; GO:0016569 [Name: covalent chromatin modification]; GO:0006281 [Name: DNA repair]; GO:0016573 [Name: histone acetylation]	GO:0032777 [Name: Piccolo NuA4 histone acetyltransferase complex]; GO:0005829 [Name: cytosol]; GO:0005634 [Name: nucleus]; GO:0035267 [Name: NuA4 histone acetyltransferase complex]	GO:0046872 [Name: metal ion binding]; GO:0035064 [Name: methylated histone binding]
scaffold4.g17011.t1	Q5T4F7	6425 [Gene Symbol: SFRP5] [Locus Tag: ] [Chromosome: 10] [Map Location: 10q24.2] [Description: secreted frizzled related protein 5] [Gene Type: protein-coding]	GO:0007165 [Name: signal transduction]; GO:0007601 [Name: visual perception]; GO:0009653 [Name: anatomical structure morphogenesis]; GO:0030154 [Name: cell differentiation]; GO:0030178 [Name: negative regulation of Wnt signaling pathway]; GO:0030510 [Name: regulation of BMP signaling pathway]; GO:0043433 [Name: negative regulation of sequence-specific DNA binding transcription factor activity]; G…	GO:0005615 [Name: extracellular space]	GO:0017147 [Name: Wnt-protein binding]
scaffold4.g17013.t1	W4VSJ0	-	GO:0042135 [Name: neurotransmitter catabolic process]	GO:0005576 [Name: extracellular region]	GO:0003990 [Name: acetylcholinesterase activity]
scaffold4.g17057.t1	Q9JI85	59295 [Gene Symbol: Nucb2] [Locus Tag: ] [Chromosome: 1] [Map Location: 1q35] [Description: nucleobindin 2] [Gene Type: protein-coding]	GO:0009749 [Name: response to glucose]; GO:0070093 [Name: negative regulation of glucagon secretion]; GO:0043951 [Name: negative regulation of cAMP-mediated signaling]; GO:0007264 [Name: small GTPase mediated signal transduction]; GO:0045599 [Name: negative regulation of fat cell differentiation]; GO:1990680 [Name: response to melanocyte-stimulating hormone]; GO:0032099 [Name: negative regulation…	GO:0005615 [Name: extracellular space]; GO:0005793 [Name: endoplasmic reticulum-Golgi intermediate compartment]; GO:0005640 [Name: nuclear outer membrane]; GO:0005737 [Name: cytoplasm]; GO:0005783 [Name: endoplasmic reticulum]; GO:0005797 [Name: Golgi medial cisterna]; GO:0005634 [Name: nucleus]	GO:0005164 [Name: tumor necrosis factor receptor binding]; GO:0003677 [Name: DNA binding]; GO:0005085 [Name: guanyl-nucleotide exchange factor activity]; GO:0001965 [Name: G-protein alpha-subunit binding]; GO:0005509 [Name: calcium ion binding]
scaffold4.g17119.t1	Q30SS8	-	GO:0009088 [Name: threonine biosynthetic process]	GO:0005737 [Name: cytoplasm]	GO:0004413 [Name: homoserine kinase activity]; GO:0005524 [Name: ATP binding]
scaffold4.g17139.t1	P10394	32100 [Gene Symbol: RpII215] [Locus Tag: Dmel_CG1554] [Chromosome: X] [Map Location: 10C6-10C6|1-35 cM] [Description: RNA polymerase II 215kD subunit] [Gene Type: protein-coding]	GO:0015074 [Name: DNA integration]	GO:0005700 [Name: polytene chromosome]; GO:0005665 [Name: DNA-directed RNA polymerase II, core complex]; GO:0005703 [Name: polytene chromosome puff]; GO:0005634 [Name: nucleus]	GO:0003676 [Name: nucleic acid binding]; GO:0003964 [Name: RNA-directed DNA polymerase activity]; GO:0004190 [Name: aspartic-type endopeptidase activity]; GO:0004519 [Name: endonuclease activity]
scaffold4.g17162.t1	Q8FUZ3	45054050 [Gene Symbol: ubiE] [Locus Tag: BR_RS15035] [Chromosome: II] [Map Location: ] [Description: bifunctional demethylmenaquinone methyltransferase/2-methoxy-6-polyprenyl-1,4-benzoquinol methylase UbiE] [Gene Type: protein-coding]	GO:0009060 [Name: aerobic respiration]; GO:0032259 [Name: methylation]; GO:0006744 [Name: ubiquinone biosynthetic process]; GO:0009234 [Name: menaquinone biosynthetic process]	-	GO:0102094 [Name: S-adenosylmethionine:2-demethylmenaquinol methyltransferase activity]; GO:0043333 [Name: 2-octaprenyl-6-methoxy-1,4-benzoquinone methyltransferase activity]; GO:0043770 [Name: demethylmenaquinone methyltransferase activity]; GO:0102027 [Name: S-adenosylmethionine:2-demethylquinol-8 methyltransferase activity]
scaffold4.g17294.t1	A0A1W2PR82	105371045 [Gene Symbol: PERCC1] [Locus Tag: ] [Chromosome: 16] [Map Location: 16p13.3] [Description: proline and glutamate rich with coiled coil 1] [Gene Type: protein-coding]	GO:0048546 [Name: digestive tract morphogenesis]; GO:0035883 [Name: enteroendocrine cell differentiation]	-	-
scaffold4.g17313.t1	Q9NQP4	5203 [Gene Symbol: PFDN4] [Locus Tag: ] [Chromosome: 20] [Map Location: 20q13.2] [Description: prefoldin subunit 4] [Gene Type: protein-coding]	GO:0006457 [Name: protein folding]; GO:1905907 [Name: negative regulation of amyloid fibril formation]	GO:0016272 [Name: prefoldin complex]; GO:0005829 [Name: cytosol]; GO:0005737 [Name: cytoplasm]; GO:0005739 [Name: mitochondrion]; GO:0005634 [Name: nucleus]	GO:0001540 [Name: beta-amyloid binding]; GO:0051082 [Name: unfolded protein binding]; GO:0051087 [Name: chaperone binding]
scaffold4.g17326.t1	Q9RXE1	-	GO:0006430 [Name: lysyl-tRNA aminoacylation]	GO:0005829 [Name: cytosol]	GO:0000049 [Name: tRNA binding]; GO:0005524 [Name: ATP binding]; GO:0000287 [Name: magnesium ion binding]; GO:0004824 [Name: lysine-tRNA ligase activity]
scaffold4.g17347.t1	Q1DCA2	41358910 [Gene Symbol: gatB] [Locus Tag: MXAN_RS07105] [Chromosome: ] [Map Location: ] [Description: Asp-tRNA(Asn)/Glu-tRNA(Gln) amidotransferase subunit GatB] [Gene Type: protein-coding]	GO:0006412 [Name: translation]	-	GO:0050567 [Name: glutaminyl-tRNA synthase (glutamine-hydrolyzing) activity]; GO:0005524 [Name: ATP binding]; GO:0050566 [Name: asparaginyl-tRNA synthase (glutamine-hydrolyzing) activity]
scaffold4.g17364.t1	Q2W8P6	-	-	GO:0016021 [Name: integral component of membrane]	-
scaffold4.g17428.t1	Q32KU3	616607 [Gene Symbol: MORN2] [Locus Tag: ] [Chromosome: 11] [Map Location: ] [Description: MORN repeat containing 2] [Gene Type: protein-coding]	-	-	-
scaffold4.g17450.t1	A0A0R4IBK5	503775 [Gene Symbol: rnf213a] [Locus Tag: ] [Chromosome: 3] [Map Location: ] [Description: ring finger protein 213a] [Gene Type: protein-coding]	GO:0006511 [Name: ubiquitin-dependent protein catabolic process]; GO:0002040 [Name: sprouting angiogenesis]; GO:0008015 [Name: blood circulation]; GO:2000051 [Name: negative regulation of non-canonical Wnt signaling pathway]	GO:0005829 [Name: cytosol]; GO:0005730 [Name: nucleolus]	GO:0004842 [Name: ubiquitin-protein transferase activity]; GO:0016887 [Name: ATPase activity]; GO:0016787 [Name: hydrolase activity]; GO:0046872 [Name: metal ion binding]
scaffold4.g17452.t1	E9Q555	672511 [Gene Symbol: Rnf213] [Locus Tag: ] [Chromosome: 11] [Map Location: 11 E2|11 83.48 cM] [Description: ring finger protein 213] [Gene Type: protein-coding]	GO:0006511 [Name: ubiquitin-dependent protein catabolic process]; GO:2000051 [Name: negative regulation of non-canonical Wnt signaling pathway]; GO:0001525 [Name: angiogenesis]; GO:0016567 [Name: protein ubiquitination]; GO:0051260 [Name: protein homooligomerization]; GO:0051865 [Name: protein autoubiquitination]; GO:0002040 [Name: sprouting angiogenesis]	GO:0005730 [Name: nucleolus]; GO:0005737 [Name: cytoplasm]; GO:0005829 [Name: cytosol]	GO:0004842 [Name: ubiquitin-protein transferase activity]; GO:0016887 [Name: ATPase activity]; GO:0046872 [Name: metal ion binding]
scaffold4.g17530.t1	F1QYJ6	322462 [Gene Symbol: sult6b1] [Locus Tag: ] [Chromosome: 11] [Map Location: ] [Description: sulfotransferase family, cytosolic, 6b, member 1] [Gene Type: protein-coding]	GO:0071466 [Name: cellular response to xenobiotic stimulus]; GO:0051923 [Name: sulfation]	GO:0005737 [Name: cytoplasm]	GO:0008146 [Name: sulfotransferase activity]
scaffold4.g17581.t1	Q91Y25	100689255 [Gene Symbol: Washc2] [Locus Tag: I79_015021] [Chromosome: 8] [Map Location: ] [Description: family with sequence similarity 21, member C] [Gene Type: protein-coding]	GO:0015031 [Name: protein transport]; GO:0042147 [Name: retrograde transport, endosome to Golgi]	GO:0005886 [Name: plasma membrane]; GO:0005829 [Name: cytosol]; GO:0071203 [Name: WASH complex]; GO:0031901 [Name: early endosome membrane]; GO:0005769 [Name: early endosome]	-
scaffold4.g17601.t1	Q91Y55	155268 [Gene Symbol: Cldn16] [Locus Tag: ] [Chromosome: 11] [Map Location: 11q22] [Description: claudin 16] [Gene Type: protein-coding]	GO:0070830 [Name: bicellular tight junction assembly]; GO:0051928 [Name: positive regulation of calcium ion transport]; GO:0070633 [Name: transepithelial transport]; GO:0016338 [Name: calcium-independent cell-cell adhesion via plasma membrane cell-adhesion molecules]; GO:0006811 [Name: ion transport]; GO:0007155 [Name: cell adhesion]	GO:0005886 [Name: plasma membrane]; GO:0005923 [Name: bicellular tight junction]; GO:0016021 [Name: integral component of membrane]	GO:0005198 [Name: structural molecule activity]; GO:0042802 [Name: identical protein binding]
scaffold4.g17604.t1	O85692	-	-	-	GO:0009055 [Name: electron carrier activity]; GO:0050660 [Name: flavin adenine dinucleotide binding]
scaffold4.g17612.t1	Q5KYK0	-	GO:0019310 [Name: inositol catabolic process]	-	GO:0004491 [Name: methylmalonate-semialdehyde dehydrogenase (acylating) activity]; GO:0018478 [Name: malonate-semialdehyde dehydrogenase (acetylating) activity]
scaffold4.g17620.t1	Q558W4	8618630 [Gene Symbol: pks15] [Locus Tag: DDB_G0273007] [Chromosome: 2] [Map Location: ] [Description: beta-ketoacyl synthase family protein] [Gene Type: protein-coding]	-	-	GO:0016491 [Name: oxidoreductase activity]; GO:0016746 [Name: transferase activity, transferring acyl groups]
scaffold4.g17635.t1	Q9JHA8	27762 [Gene Symbol: Vwa7] [Locus Tag: ] [Chromosome: 17] [Map Location: 17 B1|17 18.55 cM] [Description: von Willebrand factor A domain containing 7] [Gene Type: protein-coding]	-	GO:0005576 [Name: extracellular region]	-
scaffold4.g17684.t1	Q8T880	445649 [Gene Symbol: ciaxp83.9] [Locus Tag: ] [Chromosome: 12] [Map Location: ] [Description: axonemal p83.9] [Gene Type: protein-coding]	-	GO:0005858 [Name: axonemal dynein complex]	-
scaffold4.g17777.t1	Q8TAQ2	6601 [Gene Symbol: SMARCC2] [Locus Tag: ] [Chromosome: 12] [Map Location: 12q13.2] [Description: SWI/SNF related, matrix associated, actin dependent regulator of chromatin subfamily c member 2] [Gene Type: protein-coding]	GO:0006357 [Name: regulation of transcription from RNA polymerase II promoter]; GO:0045893 [Name: positive regulation of transcription, DNA-templated]; GO:0043044 [Name: ATP-dependent chromatin remodeling]; GO:0007399 [Name: nervous system development]; GO:0006337 [Name: nucleosome disassembly]; GO:0045892 [Name: negative regulation of transcription, DNA-templated]; GO:0006338 [Name: chromatin re…	GO:0005654 [Name: nucleoplasm]; GO:0071564 [Name: npBAF complex]; GO:0016514 [Name: SWI/SNF complex]; GO:0071565 [Name: nBAF complex]; GO:0000785 [Name: chromatin]; GO:0032991 [Name: macromolecular complex]	GO:0042393 [Name: histone binding]; GO:0003713 [Name: transcription coactivator activity]
scaffold4.g17812.t1	Q28894	403919 [Gene Symbol: WFDC2] [Locus Tag: ] [Chromosome: 24] [Map Location: ] [Description: WAP four-disulfide core domain 2] [Gene Type: protein-coding]	GO:0045087 [Name: innate immune response]; GO:0019731 [Name: antibacterial humoral response]	GO:0005615 [Name: extracellular space]	GO:0004867 [Name: serine-type endopeptidase inhibitor activity]; GO:0004869 [Name: cysteine-type endopeptidase inhibitor activity]; GO:0019828 [Name: aspartic-type endopeptidase inhibitor activity]
scaffold4.g17881.t1	Q8BSY0	65973 [Gene Symbol: Asph] [Locus Tag: ] [Chromosome: 4] [Map Location: 4|4 A1] [Description: aspartate-beta-hydroxylase] [Gene Type: protein-coding]	GO:0010524 [Name: positive regulation of calcium ion transport into cytosol]; GO:0032237 [Name: activation of store-operated calcium channel activity]; GO:0033198 [Name: response to ATP]; GO:0070588 [Name: calcium ion transmembrane transport]; GO:0090316 [Name: positive regulation of intracellular protein transport]; GO:0007389 [Name: pattern specification process]; GO:0035108 [Name: limb morphog…	GO:0005886 [Name: plasma membrane]; GO:0030176 [Name: integral component of endoplasmic reticulum membrane]; GO:0033017 [Name: sarcoplasmic reticulum membrane]; GO:0016021 [Name: integral component of membrane]; GO:0005737 [Name: cytoplasm]; GO:0005783 [Name: endoplasmic reticulum]; GO:0032541 [Name: cortical endoplasmic reticulum]	GO:0005509 [Name: calcium ion binding]; GO:0004597 [Name: peptide-aspartate beta-dioxygenase activity]
scaffold4.g17928.t1	G3XMC4	-	GO:0032259 [Name: methylation]	-	GO:0031177 [Name: phosphopantetheine binding]; GO:0008168 [Name: methyltransferase activity]; GO:0016746 [Name: transferase activity, transferring acyl groups]
scaffold4.g17939.t1	Q2NIY4	-	GO:0006233 [Name: dTDP biosynthetic process]; GO:0006235 [Name: dTTP biosynthetic process]	-	GO:0004798 [Name: thymidylate kinase activity]; GO:0005524 [Name: ATP binding]
scaffold4.g17947.t1	Q5SVZ6	79830 [Gene Symbol: ZMYM1] [Locus Tag: ] [Chromosome: 1] [Map Location: 1p34.3] [Description: zinc finger MYM-type containing 1] [Gene Type: protein-coding]	-	GO:0005634 [Name: nucleus]	GO:0046983 [Name: protein dimerization activity]; GO:0008270 [Name: zinc ion binding]
scaffold4.g17969.t1	O54709	27007 [Gene Symbol: Klrk1] [Locus Tag: ] [Chromosome: 6] [Map Location: 6 F3|6 63.44 cM] [Description: killer cell lectin-like receptor subfamily K, member 1] [Gene Type: protein-coding]	GO:0071222 [Name: cellular response to lipopolysaccharide]; GO:0050830 [Name: defense response to Gram-positive bacterium]; GO:0032729 [Name: positive regulation of interferon-gamma production]; GO:0043065 [Name: positive regulation of apoptotic process]; GO:0002250 [Name: adaptive immune response]; GO:0030154 [Name: cell differentiation]; GO:0030887 [Name: positive regulation of myeloid dendriti…	GO:0016021 [Name: integral component of membrane]; GO:0009897 [Name: external side of plasma membrane]; GO:0005886 [Name: plasma membrane]; GO:0009986 [Name: cell surface]	GO:0038023 [Name: signaling receptor activity]; GO:0019900 [Name: kinase binding]; GO:0042288 [Name: MHC class I protein binding]; GO:0030246 [Name: carbohydrate binding]; GO:0032394 [Name: MHC class Ib receptor activity]
scaffold4.g18008.t1	Q6AFQ2	-	GO:0006396 [Name: RNA processing]; GO:0006402 [Name: mRNA catabolic process]	GO:0005737 [Name: cytoplasm]	GO:0000287 [Name: magnesium ion binding]; GO:0003723 [Name: RNA binding]; GO:0004654 [Name: polyribonucleotide nucleotidyltransferase activity]
scaffold4.g18019.t1	P86854	-	-	GO:0005576 [Name: extracellular region]	GO:0030246 [Name: carbohydrate binding]
scaffold4.g18025.t1	P82596	-	-	-	GO:0030246 [Name: carbohydrate binding]
scaffold4.g18072.t1	Q9PTW9	113037774 [Gene Symbol: LOC113037774] [Locus Tag: ] [Chromosome: 20] [Map Location: ] [Description: proteasome subunit alpha type-7] [Gene Type: protein-coding]	GO:0006511 [Name: ubiquitin-dependent protein catabolic process]	GO:0005634 [Name: nucleus]; GO:0005839 [Name: proteasome core complex]; GO:0005737 [Name: cytoplasm]; GO:0019773 [Name: proteasome core complex, alpha-subunit complex]	-
scaffold4.g18091.t1	C6KTD2	3885750 [Gene Symbol: PF3D7_0629700] [Locus Tag: PF3D7_0629700] [Chromosome: 6] [Map Location: ] [Description: SET domain protein, putative] [Gene Type: protein-coding]	GO:0045893 [Name: positive regulation of transcription, DNA-templated]; GO:0051568 [Name: histone H3-K4 methylation]	GO:0035097 [Name: histone methyltransferase complex]	GO:0019904 [Name: protein domain specific binding]; GO:0046872 [Name: metal ion binding]; GO:0042800 [Name: histone methyltransferase activity (H3-K4 specific)]
scaffold4.g18132.t1	P91778	-	GO:0005975 [Name: carbohydrate metabolic process]	-	GO:0046872 [Name: metal ion binding]; GO:0004556 [Name: alpha-amylase activity]
scaffold4.g18180.t1	Q1D2J5	41362257 [Gene Symbol: ruvA] [Locus Tag: MXAN_RS24145] [Chromosome: ] [Map Location: ] [Description: Holliday junction branch migration protein RuvA] [Gene Type: protein-coding]	GO:0009432 [Name: SOS response]; GO:0006310 [Name: DNA recombination]; GO:0006281 [Name: DNA repair]	GO:0009379 [Name: Holliday junction helicase complex]	GO:0003677 [Name: DNA binding]; GO:0016787 [Name: hydrolase activity]; GO:0009378 [Name: four-way junction helicase activity]; GO:0005524 [Name: ATP binding]
scaffold4.g18224.t1	Q68RU8	3021580 [Gene Symbol: ycf1] [Locus Tag: PSC1261] [Chromosome: ] [Map Location: ] [Description: Ycf1] [Gene Type: protein-coding]	GO:0015031 [Name: protein transport]	GO:0016021 [Name: integral component of membrane]; GO:0009706 [Name: chloroplast inner membrane]	-
scaffold4.g18297.t1	B3EWY9	-	GO:0007160 [Name: cell-matrix adhesion]	GO:0016021 [Name: integral component of membrane]	GO:0005509 [Name: calcium ion binding]
scaffold4.g18362.t1	Q922R8	71853 [Gene Symbol: Pdia6] [Locus Tag: ] [Chromosome: 12] [Map Location: 12|12 A1.1] [Description: protein disulfide isomerase associated 6] [Gene Type: protein-coding]	GO:0030168 [Name: platelet activation]; GO:0070527 [Name: platelet aggregation]	GO:0005886 [Name: plasma membrane]; GO:0005783 [Name: endoplasmic reticulum]; GO:0042470 [Name: melanosome]; GO:0005793 [Name: endoplasmic reticulum-Golgi intermediate compartment]; GO:0005615 [Name: extracellular space]; GO:0005790 [Name: smooth endoplasmic reticulum]; GO:0005788 [Name: endoplasmic reticulum lumen]; GO:0034663 [Name: endoplasmic reticulum chaperone complex]; GO:0005829 [Name: cy…	GO:0015037 [Name: peptide disulfide oxidoreductase activity]; GO:0003756 [Name: protein disulfide isomerase activity]
scaffold4.g18363.t1	Q6PFL6	393631 [Gene Symbol: ccdc43] [Locus Tag: ] [Chromosome: 3] [Map Location: ] [Description: coiled-coil domain containing 43] [Gene Type: protein-coding]	GO:0008150 [Name: biological_process]	GO:0005575 [Name: cellular_component]	GO:0003674 [Name: molecular_function]
scaffold4.g18456.t1	Q01543	2313 [Gene Symbol: FLI1] [Locus Tag: ] [Chromosome: 11] [Map Location: 11q24.3] [Description: Fli-1 proto-oncogene, ETS transcription factor] [Gene Type: protein-coding]	GO:0006357 [Name: regulation of transcription from RNA polymerase II promoter]; GO:0008015 [Name: blood circulation]; GO:0035855 [Name: megakaryocyte development]; GO:0045893 [Name: positive regulation of transcription, DNA-templated]; GO:0009887 [Name: animal organ morphogenesis]; GO:0007599 [Name: hemostasis]; GO:0030154 [Name: cell differentiation]	GO:0016604 [Name: nuclear body]; GO:0005634 [Name: nucleus]; GO:0005654 [Name: nucleoplasm]; GO:0000785 [Name: chromatin]; GO:0005829 [Name: cytosol]	GO:0001228 [Name: transcriptional activator activity, RNA polymerase II transcription regulatory region sequence-specific binding]; GO:0000976 [Name: transcription regulatory region sequence-specific DNA binding]; GO:0003677 [Name: DNA binding]; GO:0003700 [Name: transcription factor activity, sequence-specific DNA binding]; GO:0000981 [Name: RNA polymerase II transcription factor activity, seque…
scaffold4.g18483.t1	Q8C761	217935 [Gene Symbol: Dync2i1] [Locus Tag: ] [Chromosome: 12] [Map Location: 12|12 F2] [Description: dynein 2 intermediate chain 1] [Gene Type: protein-coding]	GO:0035721 [Name: intraciliary retrograde transport]; GO:0007018 [Name: microtubule-based movement]; GO:0042073 [Name: intraciliary transport]; GO:0060271 [Name: cilium assembly]; GO:0048704 [Name: embryonic skeletal system morphogenesis]	GO:0000922 [Name: spindle pole]; GO:0031021 [Name: interphase microtubule organizing center]; GO:0005813 [Name: centrosome]; GO:0097546 [Name: ciliary base]; GO:0005868 [Name: cytoplasmic dynein complex]; GO:0097014 [Name: ciliary plasm]; GO:0005929 [Name: cilium]; GO:0000242 [Name: pericentriolar material]	GO:0045503 [Name: dynein light chain binding]; GO:0045504 [Name: dynein heavy chain binding]
scaffold4.g18484.t1	O77374	814497 [Gene Symbol: PF3D7_0318300] [Locus Tag: PF3D7_0318300] [Chromosome: 3] [Map Location: ] [Description: conserved Plasmodium protein, unknown function] [Gene Type: protein-coding]	-	GO:0020011 [Name: apicoplast]	-
scaffold4.g18513.t1	Q53T59	64342 [Gene Symbol: HS1BP3] [Locus Tag: ] [Chromosome: 2] [Map Location: 2p24.1] [Description: HCLS1 binding protein 3] [Gene Type: protein-coding]	GO:0042981 [Name: regulation of apoptotic process]	GO:0005739 [Name: mitochondrion]; GO:0005783 [Name: endoplasmic reticulum]	GO:0035091 [Name: phosphatidylinositol binding]
scaffold4.g18521.t1	Q9ET66	74116 [Gene Symbol: Pi16] [Locus Tag: ] [Chromosome: 17] [Map Location: 17|17 A3.3] [Description: peptidase inhibitor 16] [Gene Type: protein-coding]	GO:0010466 [Name: negative regulation of peptidase activity]; GO:0061052 [Name: negative regulation of cell growth involved in cardiac muscle cell development]	GO:0005615 [Name: extracellular space]	GO:0030414 [Name: peptidase inhibitor activity]
scaffold4.g18536.t1	Q7Z7K0	152100 [Gene Symbol: CMC1] [Locus Tag: ] [Chromosome: 3] [Map Location: 3p24.1] [Description: C-X9-C motif containing 1] [Gene Type: protein-coding]	-	GO:0005739 [Name: mitochondrion]	GO:0046872 [Name: metal ion binding]
scaffold4.g18577.t1	Q0P5X1	74978 [Gene Symbol: Lrriq1] [Locus Tag: ] [Chromosome: 10] [Map Location: 10|10 D1] [Description: leucine-rich repeats and IQ motif containing 1] [Gene Type: protein-coding]	GO:0008150 [Name: biological_process]	GO:0005737 [Name: cytoplasm]	GO:0019901 [Name: protein kinase binding]
scaffold4.g18636.t1	P10394	32100 [Gene Symbol: RpII215] [Locus Tag: Dmel_CG1554] [Chromosome: X] [Map Location: 10C6-10C6|1-35 cM] [Description: RNA polymerase II 215kD subunit] [Gene Type: protein-coding]	GO:0015074 [Name: DNA integration]	GO:0005700 [Name: polytene chromosome]; GO:0005665 [Name: DNA-directed RNA polymerase II, core complex]; GO:0005703 [Name: polytene chromosome puff]; GO:0005634 [Name: nucleus]	GO:0003676 [Name: nucleic acid binding]; GO:0003964 [Name: RNA-directed DNA polymerase activity]; GO:0004190 [Name: aspartic-type endopeptidase activity]; GO:0004519 [Name: endonuclease activity]
scaffold4.g18790.t1	Q8ZTC3	1464029 [Gene Symbol: cca] [Locus Tag: PAE_RS11350] [Chromosome: ] [Map Location: ] [Description: CCA tRNA nucleotidyltransferase] [Gene Type: protein-coding]	GO:0001680 [Name: tRNA 3'-terminal CCA addition]; GO:0042245 [Name: RNA repair]	-	GO:0000287 [Name: magnesium ion binding]; GO:0052927 [Name: CTP:tRNA cytidylyltransferase activity]; GO:0052928 [Name: CTP:3'-cytidine-tRNA cytidylyltransferase activity]; GO:0005524 [Name: ATP binding]; GO:0052929 [Name: ATP:3'-cytidine-cytidine-tRNA adenylyltransferase activity]; GO:0000049 [Name: tRNA binding]; GO:0016437 [Name: tRNA cytidylyltransferase activity]
scaffold4.g18820.t1	P52550	396158 [Gene Symbol: MYBL1] [Locus Tag: ] [Chromosome: 2] [Map Location: ] [Description: MYB proto-oncogene like 1] [Gene Type: protein-coding]	GO:0006355 [Name: regulation of transcription, DNA-templated]	GO:0005634 [Name: nucleus]	GO:0043565 [Name: sequence-specific DNA binding]; GO:0003700 [Name: transcription factor activity, sequence-specific DNA binding]
scaffold5.g18934.t1	Q9ESK9	12421 [Gene Symbol: Rb1cc1] [Locus Tag: ] [Chromosome: 1] [Map Location: 1|1 A1] [Description: RB1-inducible coiled-coil 1] [Gene Type: protein-coding]	GO:0000045 [Name: autophagosome assembly]; GO:0030242 [Name: pexophagy]; GO:0046330 [Name: positive regulation of JNK cascade]; GO:0043066 [Name: negative regulation of apoptotic process]; GO:0045793 [Name: positive regulation of cell size]; GO:0061723 [Name: glycophagy]; GO:2001237 [Name: negative regulation of extrinsic apoptotic signaling pathway]; GO:0000422 [Name: mitophagy]; GO:0006914 [Nam…	GO:0000421 [Name: autophagosome membrane]; GO:0000407 [Name: pre-autophagosomal structure]; GO:0005737 [Name: cytoplasm]; GO:0005829 [Name: cytosol]; GO:1990316 [Name: ATG1/ULK1 kinase complex]; GO:0019898 [Name: extrinsic component of membrane]; GO:0005764 [Name: lysosome]; GO:0031965 [Name: nuclear membrane]; GO:0005634 [Name: nucleus]; GO:0034045 [Name: pre-autophagosomal structure membrane]	GO:0060090 [Name: binding, bridging]; GO:0019901 [Name: protein kinase binding]
scaffold5.g19056.t1	O35601	23880 [Gene Symbol: Fyb] [Locus Tag: ] [Chromosome: 15] [Map Location: 15|15 A1] [Description: FYN binding protein] [Gene Type: protein-coding]	GO:0050852 [Name: T cell receptor signaling pathway]; GO:0072659 [Name: protein localization to plasma membrane]; GO:0007229 [Name: integrin-mediated signaling pathway]; GO:0006955 [Name: immune response]	GO:0015629 [Name: actin cytoskeleton]; GO:0030054 [Name: cell junction]; GO:0005886 [Name: plasma membrane]; GO:0032991 [Name: macromolecular complex]; GO:0005634 [Name: nucleus]; GO:0005829 [Name: cytosol]	GO:0044877 [Name: macromolecular complex binding]; GO:0008289 [Name: lipid binding]
scaffold5.g19062.t1	P19984	-	-	GO:0005856 [Name: cytoskeleton]; GO:0005737 [Name: cytoplasm]	GO:0003779 [Name: actin binding]
scaffold5.g19165.t1	Q8VHW4	140723 [Gene Symbol: Cacng5] [Locus Tag: ] [Chromosome: 11] [Map Location: 11|11 E1] [Description: calcium channel, voltage-dependent, gamma subunit 5] [Gene Type: protein-coding]	GO:0099590 [Name: neurotransmitter receptor internalization]; GO:0019226 [Name: transmission of nerve impulse]; GO:0098943 [Name: neurotransmitter receptor transport, postsynaptic endosome to lysosome]; GO:0051968 [Name: positive regulation of synaptic transmission, glutamatergic]; GO:0098962 [Name: regulation of postsynaptic neurotransmitter receptor activity]; GO:2000311 [Name: regulation of AM…	GO:0032281 [Name: AMPA glutamate receptor complex]; GO:0098839 [Name: postsynaptic density membrane]; GO:0099055 [Name: integral component of postsynaptic membrane]; GO:0098978 [Name: glutamatergic synapse]; GO:0014069 [Name: postsynaptic density]	GO:0016247 [Name: channel regulator activity]; GO:0005245 [Name: voltage-gated calcium channel activity]
scaffold5.g19175.t1	Q9W638	373651 [Gene Symbol: dpf2.L] [Locus Tag: XELAEV_18022126mg] [Chromosome: 4L] [Map Location: ] [Description: double PHD fingers 2 L homeolog] [Gene Type: protein-coding]	GO:0006915 [Name: apoptotic process]	GO:0005737 [Name: cytoplasm]; GO:0005634 [Name: nucleus]	GO:0046872 [Name: metal ion binding]
scaffold5.g19221.t1	A8FRD4	-	GO:0008033 [Name: tRNA processing]	-	GO:0052381 [Name: tRNA dimethylallyltransferase activity]; GO:0005524 [Name: ATP binding]
scaffold5.g19372.t1	C4K1L0	-	GO:0006412 [Name: translation]; GO:0000027 [Name: ribosomal large subunit assembly]	GO:0005840 [Name: ribosome]	GO:0019843 [Name: rRNA binding]; GO:0003735 [Name: structural constituent of ribosome]
scaffold5.g19396.t1	P09208	42549 [Gene Symbol: InR] [Locus Tag: Dmel_CG18402] [Chromosome: 3R] [Map Location: 93E4-93E9|3-72 cM] [Description: Insulin-like receptor] [Gene Type: protein-coding]	GO:0007169 [Name: transmembrane receptor protein tyrosine kinase signaling pathway]; GO:0007390 [Name: germ-band shortening]; GO:0007424 [Name: open tracheal system development]; GO:0008284 [Name: positive regulation of cell proliferation]; GO:0008585 [Name: female gonad development]; GO:0009792 [Name: embryo development ending in birth or egg hatching]; GO:0034059 [Name: response to anoxia]; GO:…	GO:0005887 [Name: integral component of plasma membrane]; GO:0005886 [Name: plasma membrane]; GO:0030424 [Name: axon]; GO:0043235 [Name: receptor complex]; GO:0005899 [Name: insulin receptor complex]	GO:0004713 [Name: protein tyrosine kinase activity]; GO:0004714 [Name: transmembrane receptor protein tyrosine kinase activity]; GO:0042802 [Name: identical protein binding]; GO:0005009 [Name: insulin-activated receptor activity]; GO:0046872 [Name: metal ion binding]; GO:0043560 [Name: insulin receptor substrate binding]; GO:0005524 [Name: ATP binding]; GO:0043548 [Name: phosphatidylinositol 3-ki…
scaffold5.g19451.t1	P0C8H9	-	GO:0006260 [Name: DNA replication]	-	GO:0004748 [Name: ribonucleoside-diphosphate reductase activity, thioredoxin disulfide as acceptor]; GO:0005524 [Name: ATP binding]
scaffold5.g19452.t1	Q9QXZ9	30044 [Gene Symbol: Opn4] [Locus Tag: ] [Chromosome: 14] [Map Location: 14|14 B] [Description: opsin 4 (melanopsin)] [Gene Type: protein-coding]	GO:0007601 [Name: visual perception]; GO:0042752 [Name: regulation of circadian rhythm]; GO:0016056 [Name: rhodopsin mediated signaling pathway]; GO:0043153 [Name: entrainment of circadian clock by photoperiod]; GO:1990384 [Name: hyaloid vascular plexus regression]; GO:0043052 [Name: thermotaxis]; GO:0050960 [Name: detection of temperature stimulus involved in thermoception]; GO:0071482 [Name: ce…	GO:0005886 [Name: plasma membrane]; GO:1990913 [Name: sperm head plasma membrane]; GO:0005887 [Name: integral component of plasma membrane]; GO:0030425 [Name: dendrite]; GO:0043204 [Name: perikaryon]; GO:0016021 [Name: integral component of membrane]; GO:0030424 [Name: axon]	GO:0005502 [Name: 11-cis retinal binding]; GO:0008020 [Name: G-protein coupled photoreceptor activity]
scaffold5.g19460.t1	P52193	281036 [Gene Symbol: CALR] [Locus Tag: ] [Chromosome: 7] [Map Location: ] [Description: calreticulin] [Gene Type: protein-coding]	GO:0030968 [Name: endoplasmic reticulum unfolded protein response]; GO:0006457 [Name: protein folding]; GO:0050821 [Name: protein stabilization]	GO:0030133 [Name: transport vesicle]; GO:0060473 [Name: cortical granule]; GO:0033018 [Name: sarcoplasmic reticulum lumen]; GO:0005789 [Name: endoplasmic reticulum membrane]; GO:0009986 [Name: cell surface]; GO:0005576 [Name: extracellular region]; GO:0005829 [Name: cytosol]	GO:0051082 [Name: unfolded protein binding]; GO:0005509 [Name: calcium ion binding]; GO:0030246 [Name: carbohydrate binding]
scaffold5.g19498.t1	Q9C098	85443 [Gene Symbol: DCLK3] [Locus Tag: ] [Chromosome: 3] [Map Location: 3p22.2] [Description: doublecortin like kinase 3] [Gene Type: protein-coding]	GO:0018105 [Name: peptidyl-serine phosphorylation]	GO:0005634 [Name: nucleus]; GO:0005737 [Name: cytoplasm]	GO:0005524 [Name: ATP binding]; GO:0004672 [Name: protein kinase activity]
scaffold5.g19499.t1	Q9GZY0	56001 [Gene Symbol: NXF2] [Locus Tag: ] [Chromosome: X] [Map Location: Xq22.1] [Description: nuclear RNA export factor 2] [Gene Type: protein-coding]; 728343 [Gene Symbol: NXF2B] [Locus Tag: ] [Chromosome: X] [Map Location: Xq22.1] [Description: nuclear RNA export factor 2B] [Gene Type: protein-coding]	GO:0016973 [Name: poly(A)+ mRNA export from nucleus]; GO:0050658 [Name: RNA transport]; GO:0006406 [Name: mRNA export from nucleus]; GO:0007275 [Name: multicellular organism development]	GO:0005654 [Name: nucleoplasm]; GO:0005829 [Name: cytosol]; GO:0005634 [Name: nucleus]; GO:0005737 [Name: cytoplasm]; GO:0042272 [Name: nuclear RNA export factor complex]	GO:0003723 [Name: RNA binding]
scaffold5.g19509.t1	P23198	12417 [Gene Symbol: Cbx3] [Locus Tag: ] [Chromosome: 6] [Map Location: 6 B3|6 24.89 cM] [Description: chromobox 3] [Gene Type: protein-coding]	GO:0006325 [Name: chromatin organization]; GO:0048511 [Name: rhythmic process]; GO:0006974 [Name: cellular response to DNA damage stimulus]; GO:0045892 [Name: negative regulation of transcription, DNA-templated]	GO:0005635 [Name: nuclear envelope]; GO:0090575 [Name: RNA polymerase II transcription factor complex]; GO:0035985 [Name: senescence-associated heterochromatin focus]; GO:0000775 [Name: chromosome, centromeric region]; GO:0000785 [Name: chromatin]; GO:0000792 [Name: heterochromatin]; GO:0005819 [Name: spindle]; GO:0005654 [Name: nucleoplasm]; GO:0090734 [Name: site of DNA damage]; GO:0000791 [Nam…	GO:1990226 [Name: histone methyltransferase binding]; GO:0042802 [Name: identical protein binding]; GO:0008134 [Name: transcription factor binding]; GO:0019899 [Name: enzyme binding]; GO:0000976 [Name: transcription regulatory region sequence-specific DNA binding]; GO:0019904 [Name: protein domain specific binding]
scaffold5.g19601.t1	Q9Y4Z0	25804 [Gene Symbol: LSM4] [Locus Tag: ] [Chromosome: 19] [Map Location: 19p13.11] [Description: LSM4 homolog, U6 small nuclear RNA and mRNA degradation associated] [Gene Type: protein-coding]	GO:0000387 [Name: spliceosomal snRNP assembly]; GO:0033962 [Name: cytoplasmic mRNA processing body assembly]; GO:0043928 [Name: exonucleolytic nuclear-transcribed mRNA catabolic process involved in deadenylation-dependent decay]; GO:0008380 [Name: RNA splicing]; GO:0000398 [Name: mRNA splicing, via spliceosome]	GO:0000932 [Name: P-body]; GO:0016020 [Name: membrane]; GO:0032991 [Name: macromolecular complex]; GO:0071005 [Name: U2-type precatalytic spliceosome]; GO:0005688 [Name: U6 snRNP]; GO:0005654 [Name: nucleoplasm]; GO:0005829 [Name: cytosol]; GO:0005634 [Name: nucleus]; GO:0046540 [Name: U4/U6 x U5 tri-snRNP complex]; GO:0097526 [Name: spliceosomal tri-snRNP complex]	GO:0017070 [Name: U6 snRNA binding]; GO:0042731 [Name: PH domain binding]; GO:0003723 [Name: RNA binding]
scaffold5.g19682.t1	Q5R939	100172941 [Gene Symbol: FAM204A] [Locus Tag: CR201_G0012762] [Chromosome: 10] [Map Location: ] [Description: family with sequence similarity 204 member A] [Gene Type: protein-coding]	-	-	-
scaffold5.g19752.t1	P0C605	19091 [Gene Symbol: Prkg1] [Locus Tag: ] [Chromosome: 19] [Map Location: 19|19 C1] [Description: protein kinase, cGMP-dependent, type I] [Gene Type: protein-coding]	GO:0019934 [Name: cGMP-mediated signaling]; GO:0007165 [Name: signal transduction]; GO:0010920 [Name: negative regulation of inositol phosphate biosynthetic process]; GO:1902608 [Name: positive regulation of large conductance calcium-activated potassium channel activity]; GO:1904753 [Name: negative regulation of vascular associated smooth muscle cell migration]; GO:0014912 [Name: negative regulat…	GO:0005737 [Name: cytoplasm]; GO:0005794 [Name: Golgi apparatus]; GO:0001669 [Name: acrosomal vesicle]; GO:0016020 [Name: membrane]; GO:0005886 [Name: plasma membrane]; GO:0005829 [Name: cytosol]; GO:0005654 [Name: nucleoplasm]	GO:0004674 [Name: protein serine/threonine kinase activity]; GO:0030553 [Name: cGMP binding]; GO:0042802 [Name: identical protein binding]; GO:0005246 [Name: calcium channel regulator activity]; GO:0004672 [Name: protein kinase activity]; GO:0048273 [Name: mitogen-activated protein kinase p38 binding]; GO:0005524 [Name: ATP binding]; GO:0004692 [Name: cGMP-dependent protein kinase activity]
scaffold5.g19753.t1	Q32LH1	613509 [Gene Symbol: DYDC1] [Locus Tag: ] [Chromosome: 28] [Map Location: ] [Description: DPY30 domain containing 1] [Gene Type: protein-coding]	GO:0051568 [Name: histone H3-K4 methylation]; GO:0006348 [Name: chromatin silencing at telomere]	GO:0000781 [Name: chromosome, telomeric region]; GO:0044666 [Name: MLL3/4 complex]; GO:0048188 [Name: Set1C/COMPASS complex]	-
scaffold5.g19757.t1	A4J9S0	-	GO:0002098 [Name: tRNA wobble uridine modification]	GO:0005737 [Name: cytoplasm]	GO:0050660 [Name: flavin adenine dinucleotide binding]
scaffold5.g19781.t1	Q15424	6294 [Gene Symbol: SAFB] [Locus Tag: ] [Chromosome: 19] [Map Location: 19p13.3] [Description: scaffold attachment factor B] [Gene Type: protein-coding]	GO:0006325 [Name: chromatin organization]; GO:0050684 [Name: regulation of mRNA processing]; GO:0006357 [Name: regulation of transcription from RNA polymerase II promoter]; GO:0030520 [Name: intracellular estrogen receptor signaling pathway]	GO:0030496 [Name: midbody]; GO:0005634 [Name: nucleus]; GO:0005654 [Name: nucleoplasm]	GO:0043565 [Name: sequence-specific DNA binding]; GO:0003690 [Name: double-stranded DNA binding]; GO:0003723 [Name: RNA binding]; GO:0003682 [Name: chromatin binding]; GO:0000978 [Name: RNA polymerase II core promoter proximal region sequence-specific DNA binding]
scaffold5.g19783.t1	Q80YR5	224902 [Gene Symbol: Safb2] [Locus Tag: ] [Chromosome: 17] [Map Location: 17|17 D] [Description: scaffold attachment factor B2] [Gene Type: protein-coding]	GO:0060765 [Name: regulation of androgen receptor signaling pathway]; GO:0006357 [Name: regulation of transcription from RNA polymerase II promoter]; GO:0050684 [Name: regulation of mRNA processing]; GO:0060008 [Name: Sertoli cell differentiation]	GO:0043231 [Name: intracellular membrane-bounded organelle]; GO:0005737 [Name: cytoplasm]; GO:0005654 [Name: nucleoplasm]; GO:0005634 [Name: nucleus]; GO:0016604 [Name: nuclear body]	GO:0003723 [Name: RNA binding]; GO:0043565 [Name: sequence-specific DNA binding]; GO:0042802 [Name: identical protein binding]
scaffold5.g19807.t1	Q5ZM33	425543 [Gene Symbol: HP1BP3] [Locus Tag: ] [Chromosome: 21] [Map Location: ] [Description: heterochromatin protein 1 binding protein 3] [Gene Type: protein-coding]	GO:0006334 [Name: nucleosome assembly]; GO:0006355 [Name: regulation of transcription, DNA-templated]; GO:0070828 [Name: heterochromatin organization]	GO:0000786 [Name: nucleosome]; GO:0005694 [Name: chromosome]; GO:0005634 [Name: nucleus]	GO:0003677 [Name: DNA binding]; GO:0031491 [Name: nucleosome binding]
scaffold5.g19834.t1	Q5R8W6	100172991 [Gene Symbol: LUC7L3] [Locus Tag: CR201_G0012226] [Chromosome: 17] [Map Location: ] [Description: LUC7 like 3 pre-mRNA splicing factor] [Gene Type: protein-coding]	GO:0006376 [Name: mRNA splice site selection]; GO:0008380 [Name: RNA splicing]	GO:0005685 [Name: U1 snRNP]; GO:0005634 [Name: nucleus]; GO:0016607 [Name: nuclear speck]	GO:0003729 [Name: mRNA binding]; GO:0003677 [Name: DNA binding]
scaffold5.g19845.t1	Q24JY3	509117 [Gene Symbol: SPC24] [Locus Tag: ] [Chromosome: 7] [Map Location: ] [Description: SPC24 component of NDC80 kinetochore complex] [Gene Type: protein-coding]	GO:0007049 [Name: cell cycle]; GO:0051301 [Name: cell division]	GO:0005634 [Name: nucleus]; GO:0031262 [Name: Ndc80 complex]; GO:0000777 [Name: condensed chromosome kinetochore]	-
scaffold5.g19851.t1	Q99K41	100952 [Gene Symbol: Emilin1] [Locus Tag: ] [Chromosome: 5] [Map Location: 5|5 B1] [Description: elastin microfibril interfacer 1] [Gene Type: protein-coding]	GO:0007160 [Name: cell-matrix adhesion]; GO:0010811 [Name: positive regulation of cell-substrate adhesion]; GO:0060394 [Name: negative regulation of pathway-restricted SMAD protein phosphorylation]; GO:1901203 [Name: positive regulation of extracellular matrix assembly]; GO:0003180 [Name: aortic valve morphogenesis]; GO:0016477 [Name: cell migration]; GO:0030512 [Name: negative regulation of tran…	GO:0005576 [Name: extracellular region]; GO:0034668 [Name: integrin alpha4-beta1 complex]; GO:0005615 [Name: extracellular space]; GO:0031012 [Name: extracellular matrix]; GO:1990971 [Name: EMILIN complex]; GO:0005581 [Name: collagen trimer]	GO:0042802 [Name: identical protein binding]; GO:0098640 [Name: integrin binding involved in cell-matrix adhesion]; GO:0030023 [Name: extracellular matrix constituent conferring elasticity]
scaffold5.g19852.t1	Q9PUL2	399380 [Gene Symbol: katna1.S] [Locus Tag: XELAEV_18029125mg] [Chromosome: 5S] [Map Location: ] [Description: katanin p60 (ATPase containing) subunit A 1 S homeolog] [Gene Type: protein-coding]	GO:0051301 [Name: cell division]; GO:0007049 [Name: cell cycle]	GO:0005874 [Name: microtubule]; GO:0097431 [Name: mitotic spindle pole]; GO:0005737 [Name: cytoplasm]; GO:0000922 [Name: spindle pole]; GO:0030496 [Name: midbody]; GO:0005815 [Name: microtubule organizing center]; GO:0005819 [Name: spindle]	GO:0005524 [Name: ATP binding]; GO:0016853 [Name: isomerase activity]; GO:0008568 [Name: microtubule-severing ATPase activity]; GO:0008017 [Name: microtubule binding]
scaffold5.g19866.t1	Q17RP2	81789 [Gene Symbol: TIGD6] [Locus Tag: ] [Chromosome: 5] [Map Location: 5q32] [Description: tigger transposable element derived 6] [Gene Type: protein-coding]	-	GO:0005634 [Name: nucleus]	GO:0003677 [Name: DNA binding]
scaffold5.g19942.t1	Q8C8H8	16716 [Gene Symbol: Ky] [Locus Tag: ] [Chromosome: 9] [Map Location: 9 F1|9 54.54 cM] [Description: kyphoscoliosis peptidase] [Gene Type: protein-coding]	GO:0007528 [Name: neuromuscular junction development]; GO:0007517 [Name: muscle organ development]	GO:0005856 [Name: cytoskeleton]; GO:0030018 [Name: Z disc]	GO:0008233 [Name: peptidase activity]
scaffold5.g19944.t1	P02468	226519 [Gene Symbol: Lamc1] [Locus Tag: ] [Chromosome: 1] [Map Location: 1 G3|1 65.3 cM] [Description: laminin, gamma 1] [Gene Type: protein-coding]	GO:0009887 [Name: animal organ morphogenesis]; GO:0016477 [Name: cell migration]; GO:0031581 [Name: hemidesmosome assembly]; GO:0007155 [Name: cell adhesion]; GO:0065003 [Name: macromolecular complex assembly]; GO:0031175 [Name: neuron projection development]; GO:0034446 [Name: substrate adhesion-dependent cell spreading]; GO:0009888 [Name: tissue development]; GO:0022617 [Name: extracellular mat…	GO:0043083 [Name: synaptic cleft]; GO:0031012 [Name: extracellular matrix]; GO:0005576 [Name: extracellular region]; GO:0005604 [Name: basement membrane]; GO:0043259 [Name: laminin-10 complex]; GO:0005606 [Name: laminin-1 complex]; GO:0031594 [Name: neuromuscular junction]	GO:0043208 [Name: glycosphingolipid binding]; GO:0005201 [Name: extracellular matrix structural constituent]
scaffold5.g19969.t1	Q640V3	493530 [Gene Symbol: nol12] [Locus Tag: ] [Chromosome: 4] [Map Location: ] [Description: nucleolar protein 12] [Gene Type: protein-coding]	-	GO:0005730 [Name: nucleolus]	GO:0003723 [Name: RNA binding]; GO:0019843 [Name: rRNA binding]
scaffold5.g20243.t1	Q9UFH2	8632 [Gene Symbol: DNAH17] [Locus Tag: ] [Chromosome: 17] [Map Location: 17q25.3] [Description: dynein axonemal heavy chain 17] [Gene Type: protein-coding]	GO:0036158 [Name: outer dynein arm assembly]; GO:0060285 [Name: cilium-dependent cell motility]; GO:0007018 [Name: microtubule-based movement]; GO:0003341 [Name: cilium movement]	GO:0005930 [Name: axoneme]; GO:0005858 [Name: axonemal dynein complex]; GO:0005874 [Name: microtubule]; GO:0036126 [Name: sperm flagellum]; GO:0030286 [Name: dynein complex]; GO:0031514 [Name: motile cilium]; GO:0036157 [Name: outer dynein arm]	GO:0003777 [Name: microtubule motor activity]; GO:0005524 [Name: ATP binding]; GO:0045505 [Name: dynein intermediate chain binding]; GO:0051959 [Name: dynein light intermediate chain binding]; GO:0008569 [Name: ATP-dependent microtubule motor activity, minus-end-directed]
scaffold5.g20294.t1	Q6AYA1	499709 [Gene Symbol: Gar1] [Locus Tag: ] [Chromosome: 2] [Map Location: 2q43] [Description: GAR1 ribonucleoprotein] [Gene Type: protein-coding]	GO:0000454 [Name: snoRNA guided rRNA pseudouridine synthesis]; GO:0007004 [Name: telomere maintenance via telomerase]	GO:0090661 [Name: box H/ACA telomerase RNP complex]; GO:0000781 [Name: chromosome, telomeric region]; GO:0001650 [Name: fibrillar center]; GO:0015030 [Name: Cajal body]; GO:0005697 [Name: telomerase holoenzyme complex]; GO:0031429 [Name: box H/ACA snoRNP complex]	GO:0034513 [Name: box H/ACA snoRNA binding]; GO:0003723 [Name: RNA binding]; GO:0070034 [Name: telomerase RNA binding]
scaffold5.g20463.t1	Q9CXL3	73212 [Gene Symbol: 3110082I17Rik] [Locus Tag: ] [Chromosome: 5] [Map Location: 5|5 G2] [Description: RIKEN cDNA 3110082I17 gene] [Gene Type: protein-coding]	GO:0008150 [Name: biological_process]	GO:0005575 [Name: cellular_component]	-
scaffold5.g20516.t1	O54774	11776 [Gene Symbol: Ap3d1] [Locus Tag: ] [Chromosome: 10] [Map Location: 10 C1|10 39.72 cM] [Description: adaptor-related protein complex 3, delta 1 subunit] [Gene Type: protein-coding]	GO:0048007 [Name: antigen processing and presentation, exogenous lipid antigen via MHC class Ib]; GO:0098943 [Name: neurotransmitter receptor transport, postsynaptic endosome to lysosome]; GO:0006829 [Name: zinc II ion transport]; GO:0006896 [Name: Golgi to vacuole transport]; GO:0016182 [Name: synaptic vesicle budding from endosome]; GO:0048490 [Name: anterograde synaptic vesicle transport]; GO:…	GO:0005802 [Name: trans-Golgi network]; GO:0010008 [Name: endosome membrane]; GO:0030424 [Name: axon]; GO:0030123 [Name: AP-3 adaptor complex]; GO:0043195 [Name: terminal bouton]; GO:0098794 [Name: postsynapse]; GO:1904115 [Name: axon cytoplasm]; GO:0000139 [Name: Golgi membrane]; GO:0098793 [Name: presynapse]; GO:0098978 [Name: glutamatergic synapse]; GO:0098830 [Name: presynaptic endosome]	-
scaffold5.g20561.t1	E1C2V1	419115 [Gene Symbol: L3MBTL1] [Locus Tag: ] [Chromosome: 20] [Map Location: ] [Description: l(3)mbt-like 1 (Drosophila)] [Gene Type: protein-coding]	GO:0006325 [Name: chromatin organization]; GO:0045892 [Name: negative regulation of transcription, DNA-templated]	GO:0005634 [Name: nucleus]	GO:0003682 [Name: chromatin binding]; GO:0042393 [Name: histone binding]; GO:0035064 [Name: methylated histone binding]; GO:0008270 [Name: zinc ion binding]
scaffold5.g20659.t1	P14231	11932 [Gene Symbol: Atp1b2] [Locus Tag: ] [Chromosome: 11] [Map Location: 11 B3|11 42.86 cM] [Description: ATPase, Na+/K+ transporting, beta 2 polypeptide] [Gene Type: protein-coding]	GO:0006883 [Name: cellular sodium ion homeostasis]; GO:0010976 [Name: positive regulation of neuron projection development]; GO:0036376 [Name: sodium ion export from cell]; GO:1901018 [Name: positive regulation of potassium ion transmembrane transporter activity]; GO:1903278 [Name: positive regulation of sodium ion export from cell]; GO:0086009 [Name: membrane repolarization]; GO:0021670 [Name: l…	GO:0031253 [Name: cell projection membrane]; GO:0016020 [Name: membrane]; GO:0005890 [Name: sodium:potassium-exchanging ATPase complex]; GO:0001917 [Name: photoreceptor inner segment]; GO:0005886 [Name: plasma membrane]; GO:0009897 [Name: external side of plasma membrane]; GO:0044298 [Name: cell body membrane]; GO:0071944 [Name: cell periphery]; GO:0016324 [Name: apical plasma membrane]; GO:00163…	GO:0005391 [Name: sodium:potassium-exchanging ATPase activity]; GO:0001671 [Name: ATPase activator activity]; GO:0030674 [Name: protein binding, bridging]; GO:0051117 [Name: ATPase binding]; GO:0046982 [Name: protein heterodimerization activity]
scaffold5.g20680.t1	A6H6E2	105450 [Gene Symbol: Mmrn2] [Locus Tag: ] [Chromosome: 14] [Map Location: 14|14 B] [Description: multimerin 2] [Gene Type: protein-coding]	GO:0090051 [Name: negative regulation of cell migration involved in sprouting angiogenesis]; GO:0030948 [Name: negative regulation of vascular endothelial growth factor receptor signaling pathway]; GO:0002042 [Name: cell migration involved in sprouting angiogenesis]	GO:0031012 [Name: extracellular matrix]; GO:0005615 [Name: extracellular space]; GO:0005604 [Name: basement membrane]	GO:0005515 [Name: protein binding]; GO:0005201 [Name: extracellular matrix structural constituent]
scaffold5.g20688.t1	Q9VAF5	43528 [Gene Symbol: Cad99C] [Locus Tag: Dmel_CG31009] [Chromosome: 3R] [Map Location: 99C4-99C4|3-99 cM] [Description: Cadherin 99C] [Gene Type: protein-coding]	GO:0035239 [Name: tube morphogenesis]; GO:0007605 [Name: sensory perception of sound]; GO:0019722 [Name: calcium-mediated signaling]; GO:0045176 [Name: apical protein localization]; GO:0002385 [Name: mucosal immune response]; GO:0016339 [Name: calcium-dependent cell-cell adhesion via plasma membrane cell adhesion molecules]; GO:2000370 [Name: positive regulation of clathrin-dependent endocytosis]…	GO:0005902 [Name: microvillus]; GO:0031528 [Name: microvillus membrane]; GO:0005887 [Name: integral component of plasma membrane]; GO:0010008 [Name: endosome membrane]; GO:0016324 [Name: apical plasma membrane]	GO:0005509 [Name: calcium ion binding]; GO:0017022 [Name: myosin binding]
scaffold5.g20790.t1	A8MXQ7	642574 [Gene Symbol: IQANK1] [Locus Tag: ] [Chromosome: 8] [Map Location: 8q24.3] [Description: IQ motif and ankyrin repeat containing 1] [Gene Type: protein-coding]	GO:2000812 [Name: regulation of barbed-end actin filament capping]	GO:0005634 [Name: nucleus]; GO:0005737 [Name: cytoplasm]	-
scaffold5.g20839.t1	A2AIV8	332579 [Gene Symbol: Card9] [Locus Tag: ] [Chromosome: 2] [Map Location: 2|2 A3] [Description: caspase recruitment domain family, member 9] [Gene Type: protein-coding]	GO:0050830 [Name: defense response to Gram-positive bacterium]; GO:0009620 [Name: response to fungus]; GO:0032675 [Name: regulation of interleukin-6 production]; GO:0043123 [Name: positive regulation of I-kappaB kinase/NF-kappaB signaling]; GO:0043280 [Name: positive regulation of cysteine-type endopeptidase activity involved in apoptotic process]; GO:0045087 [Name: innate immune response]; GO:00…	GO:0005737 [Name: cytoplasm]; GO:0005829 [Name: cytosol]; GO:0032991 [Name: macromolecular complex]	GO:0019904 [Name: protein domain specific binding]; GO:0042802 [Name: identical protein binding]; GO:0042803 [Name: protein homodimerization activity]; GO:0050700 [Name: CARD domain binding]
scaffold5.g20960.t1	P05859	-	GO:0039505 [Name: suppression by virus of host antigen processing and presentation of peptide antigen via MHC class II]; GO:0009405 [Name: pathogenesis]; GO:0039521 [Name: suppression by virus of host autophagy]; GO:0039504 [Name: suppression by virus of host adaptive immune response]; GO:0046776 [Name: suppression by virus of host antigen processing and presentation of peptide antigen via MHC cl…	GO:0005576 [Name: extracellular region]; GO:0020002 [Name: host cell plasma membrane]; GO:0044178 [Name: host cell Golgi membrane]; GO:0016020 [Name: membrane]; GO:0019012 [Name: virion]	GO:0017124 [Name: SH3 domain binding]; GO:0005525 [Name: GTP binding]
scaffold5.g21036.t1	Q5ZI67	423903 [Gene Symbol: NHLRC2] [Locus Tag: ] [Chromosome: 6] [Map Location: ] [Description: NHL repeat containing 2] [Gene Type: protein-coding]	-	GO:0005829 [Name: cytosol]	-
scaffold5.g21048.t1	O35737	59013 [Gene Symbol: Hnrnph1] [Locus Tag: ] [Chromosome: 11] [Map Location: 11|11 B1.3] [Description: heterogeneous nuclear ribonucleoprotein H1] [Gene Type: protein-coding]	GO:0098761 [Name: cellular response to interleukin-7]; GO:0006397 [Name: mRNA processing]; GO:0008380 [Name: RNA splicing]; GO:0043484 [Name: regulation of RNA splicing]	GO:0071013 [Name: catalytic step 2 spliceosome]; GO:0005829 [Name: cytosol]; GO:0005634 [Name: nucleus]; GO:1990904 [Name: ribonucleoprotein complex]; GO:0005654 [Name: nucleoplasm]	GO:0003723 [Name: RNA binding]; GO:0042802 [Name: identical protein binding]
scaffold5.g21051.t1	O60290	643641 [Gene Symbol: ZNF862] [Locus Tag: ] [Chromosome: 7] [Map Location: 7q36.1] [Description: zinc finger protein 862] [Gene Type: protein-coding]	GO:0006355 [Name: regulation of transcription, DNA-templated]	GO:0005634 [Name: nucleus]	GO:0046872 [Name: metal ion binding]; GO:0046983 [Name: protein dimerization activity]
scaffold5.g21057.t1	P49588	16 [Gene Symbol: AARS1] [Locus Tag: ] [Chromosome: 16] [Map Location: 16q22.1] [Description: alanyl-tRNA synthetase 1] [Gene Type: protein-coding]	GO:0008033 [Name: tRNA processing]; GO:0006400 [Name: tRNA modification]; GO:0006418 [Name: tRNA aminoacylation for protein translation]; GO:0006419 [Name: alanyl-tRNA aminoacylation]	GO:0016020 [Name: membrane]; GO:0005739 [Name: mitochondrion]; GO:0005829 [Name: cytosol]; GO:0070062 [Name: extracellular exosome]; GO:0005737 [Name: cytoplasm]	GO:0004813 [Name: alanine-tRNA ligase activity]; GO:0005524 [Name: ATP binding]; GO:0008270 [Name: zinc ion binding]; GO:0016597 [Name: amino acid binding]; GO:0002161 [Name: aminoacyl-tRNA editing activity]; GO:0000049 [Name: tRNA binding]; GO:0002196 [Name: Ser-tRNA(Ala) hydrolase activity]
scaffold5.g21086.t1	Q04202	-	GO:0015074 [Name: DNA integration]; GO:0006313 [Name: transposition, DNA-mediated]	GO:0005634 [Name: nucleus]	GO:0003677 [Name: DNA binding]
scaffold5.g21176.t1	P49321	4678 [Gene Symbol: NASP] [Locus Tag: ] [Chromosome: 1] [Map Location: 1p34.1] [Description: nuclear autoantigenic sperm protein] [Gene Type: protein-coding]	GO:0001824 [Name: blastocyst development]; GO:0034080 [Name: CENP-A containing nucleosome assembly]; GO:0006260 [Name: DNA replication]; GO:0000082 [Name: G1/S transition of mitotic cell cycle]; GO:0043486 [Name: histone exchange]; GO:0008584 [Name: male gonad development]; GO:0006335 [Name: DNA replication-dependent nucleosome assembly]; GO:0015031 [Name: protein transport]; GO:0033574 [Name: re…	GO:0000785 [Name: chromatin]; GO:0005654 [Name: nucleoplasm]; GO:0032991 [Name: macromolecular complex]; GO:0005634 [Name: nucleus]; GO:0005737 [Name: cytoplasm]	GO:0042393 [Name: histone binding]; GO:0044877 [Name: macromolecular complex binding]
scaffold5.g21211.t1	G3XMC4	-	GO:0032259 [Name: methylation]	-	GO:0031177 [Name: phosphopantetheine binding]; GO:0008168 [Name: methyltransferase activity]; GO:0016746 [Name: transferase activity, transferring acyl groups]
scaffold5.g21250.t1	Q9NP85	7827 [Gene Symbol: NPHS2] [Locus Tag: ] [Chromosome: 1] [Map Location: 1q25.2] [Description: NPHS2 stomatin family member, podocin] [Gene Type: protein-coding]	GO:0072249 [Name: metanephric glomerular visceral epithelial cell development]; GO:0031532 [Name: actin cytoskeleton reorganization]; GO:0007588 [Name: excretion]	GO:0005887 [Name: integral component of plasma membrane]; GO:0005886 [Name: plasma membrane]; GO:0031235 [Name: intrinsic component of the cytoplasmic side of the plasma membrane]; GO:0045121 [Name: membrane raft]; GO:0032991 [Name: macromolecular complex]; GO:0070062 [Name: extracellular exosome]; GO:0005783 [Name: endoplasmic reticulum]; GO:0036057 [Name: slit diaphragm]; GO:0005911 [Name: cell…	GO:0005515 [Name: protein binding]
scaffold5.g21262.t1	Q05913	40790 [Gene Symbol: TfIIFalpha] [Locus Tag: Dmel_CG10281] [Chromosome: 3R] [Map Location: 83E5-83E5|3-47.5 cM] [Description: Transcription factor IIFalpha] [Gene Type: protein-coding]	GO:0006367 [Name: transcription initiation from RNA polymerase II promoter]; GO:0032968 [Name: positive regulation of transcription elongation from RNA polymerase II promoter]; GO:0006366 [Name: transcription from RNA polymerase II promoter]; GO:0006368 [Name: transcription elongation from RNA polymerase II promoter]; GO:0045944 [Name: positive regulation of transcription from RNA polymerase II p…	GO:0005674 [Name: transcription factor TFIIF complex]; GO:0005634 [Name: nucleus]	GO:0003677 [Name: DNA binding]; GO:0016251 [Name: obsolete general RNA polymerase II transcription factor activity]; GO:0001096 [Name: TFIIF-class transcription factor binding]; GO:0016740 [Name: transferase activity]
scaffold5.g21271.t1	Q6NRX3	431921 [Gene Symbol: ssx2ip.L] [Locus Tag: XELAEV_18022889mg] [Chromosome: 4L] [Map Location: ] [Description: synovial sarcoma, X breakpoint 2 interacting protein L homeolog] [Gene Type: protein-coding]	GO:0007098 [Name: centrosome cycle]; GO:0007155 [Name: cell adhesion]	GO:0005912 [Name: adherens junction]; GO:0034451 [Name: centriolar satellite]; GO:0005737 [Name: cytoplasm]; GO:0005874 [Name: microtubule]	GO:0051011 [Name: microtubule minus-end binding]
scaffold5.g21336.t1	Q9BXF3	27443 [Gene Symbol: CECR2] [Locus Tag: ] [Chromosome: 22] [Map Location: 22q11.1-q11.21] [Description: CECR2 histone acetyl-lysine reader] [Gene Type: protein-coding]	GO:0006309 [Name: apoptotic DNA fragmentation]; GO:0043044 [Name: ATP-dependent chromatin remodeling]; GO:0097194 [Name: execution phase of apoptosis]; GO:0001843 [Name: neural tube closure]; GO:0007010 [Name: cytoskeleton organization]; GO:0061640 [Name: cytoskeleton-dependent cytokinesis]; GO:0016192 [Name: vesicle-mediated transport]; GO:0007338 [Name: single fertilization]; GO:0001842 [Name: …	GO:0090537 [Name: CERF complex]; GO:0005634 [Name: nucleus]; GO:0000791 [Name: euchromatin]	-
scaffold5.g21371.t1	Q4FMV9	-	-	-	GO:0016829 [Name: lyase activity]
scaffold5.g21401.t1	Q17Q97	511085 [Gene Symbol: REX1BD] [Locus Tag: ] [Chromosome: 7] [Map Location: ] [Description: required for excision 1-B domain containing] [Gene Type: protein-coding]	-	-	-
scaffold5.g21402.t1	P56518	373339 [Gene Symbol: HDAC1] [Locus Tag: ] [Chromosome: Un] [Map Location: ] [Description: histone deacetylase] [Gene Type: protein-coding]	GO:0070933 [Name: histone H4 deacetylation]; GO:0045944 [Name: positive regulation of transcription from RNA polymerase II promoter]; GO:0006325 [Name: chromatin organization]; GO:0070932 [Name: histone H3 deacetylation]	GO:0005737 [Name: cytoplasm]; GO:0005634 [Name: nucleus]; GO:0000118 [Name: histone deacetylase complex]	GO:0004407 [Name: histone deacetylase activity]; GO:0008134 [Name: transcription factor binding]; GO:0032041 [Name: NAD-dependent histone deacetylase activity (H3-K14 specific)]
scaffold5.g21485.t1	Q5UR67	9925257 [Gene Symbol: R617] [Locus Tag: MIMI_gp0663] [Chromosome: ] [Map Location: ] [Description: hypothetical protein] [Gene Type: protein-coding]	GO:0008152 [Name: metabolic process]	-	GO:0016798 [Name: hydrolase activity, acting on glycosyl bonds]
scaffold5.g21490.t1	P41827	-	-	-	GO:0016887 [Name: ATPase activity]; GO:0005524 [Name: ATP binding]
scaffold5.g21543.t1	Q5XG24	495230 [Gene Symbol: rnps1.S] [Locus Tag: XELAEV_18047679mg] [Chromosome: 9_10S] [Map Location: ] [Description: RNA binding protein S1, serine-rich domain S homeolog] [Gene Type: protein-coding]	GO:0008380 [Name: RNA splicing]; GO:0006397 [Name: mRNA processing]	GO:0016607 [Name: nuclear speck]; GO:0005737 [Name: cytoplasm]	GO:0003723 [Name: RNA binding]
scaffold5.g21586.t1	Q7Z6E9	5930 [Gene Symbol: RBBP6] [Locus Tag: ] [Chromosome: 16] [Map Location: 16p12.1] [Description: RB binding protein 6, ubiquitin ligase] [Gene Type: protein-coding]	GO:0006260 [Name: DNA replication]; GO:0006275 [Name: regulation of DNA replication]; GO:0016032 [Name: viral process]; GO:0001701 [Name: in utero embryonic development]; GO:0006511 [Name: ubiquitin-dependent protein catabolic process]; GO:0000209 [Name: protein polyubiquitination]; GO:0035264 [Name: multicellular organism growth]; GO:0048568 [Name: embryonic organ development]; GO:0006974 [Name:…	GO:0005694 [Name: chromosome]; GO:0005730 [Name: nucleolus]; GO:0032991 [Name: macromolecular complex]; GO:0005815 [Name: microtubule organizing center]; GO:0005829 [Name: cytosol]; GO:0016607 [Name: nuclear speck]	GO:0008270 [Name: zinc ion binding]; GO:0019901 [Name: protein kinase binding]; GO:0004842 [Name: ubiquitin-protein transferase activity]; GO:0061630 [Name: ubiquitin protein ligase activity]; GO:0003723 [Name: RNA binding]
scaffold5.g21594.t1	Q9D5I4	67344 [Gene Symbol: Dynlt5] [Locus Tag: ] [Chromosome: 4] [Map Location: 4|4 C6] [Description: dynein light chain Tctex-type 5] [Gene Type: protein-coding]	GO:0007018 [Name: microtubule-based movement]	GO:0005868 [Name: cytoplasmic dynein complex]; GO:0005737 [Name: cytoplasm]	GO:0045505 [Name: dynein intermediate chain binding]
scaffold5.g21620.t1	P20397	115600544 [Gene Symbol: ncl.L] [Locus Tag: XELAEV_18003255mg] [Chromosome: 5L] [Map Location: ] [Description: nucleolin L homeolog] [Gene Type: protein-coding]	-	GO:0005730 [Name: nucleolus]	GO:0003723 [Name: RNA binding]; GO:0003677 [Name: DNA binding]
scaffold5.g21665.t1	Q65J10	-	GO:0019569 [Name: L-arabinose catabolic process to xylulose 5-phosphate]	GO:0005737 [Name: cytoplasm]	GO:0008733 [Name: L-arabinose isomerase activity]; GO:0030145 [Name: manganese ion binding]
scaffold5.g21685.t1	Q08786	-	-	GO:0016021 [Name: integral component of membrane]	-
scaffold5.g21724.t1	P07017	946399 [Gene Symbol: tar] [Locus Tag: b1886] [Chromosome: ] [Map Location: ] [Description: methyl-accepting chemotaxis protein Tar] [Gene Type: protein-coding]	GO:0006935 [Name: chemotaxis]; GO:1901875 [Name: positive regulation of post-translational protein modification]; GO:0050920 [Name: regulation of chemotaxis]; GO:0009593 [Name: detection of chemical stimulus]; GO:0071230 [Name: cellular response to amino acid stimulus]; GO:0007172 [Name: signal complex assembly]; GO:0007165 [Name: signal transduction]	GO:0098561 [Name: methyl accepting chemotaxis protein complex]; GO:0051286 [Name: cell tip]; GO:0005887 [Name: integral component of plasma membrane]	GO:0004888 [Name: transmembrane signaling receptor activity]; GO:0042802 [Name: identical protein binding]; GO:0042803 [Name: protein homodimerization activity]; GO:0043424 [Name: protein histidine kinase binding]
scaffold5.g21803.t1	Q28FY0	394985 [Gene Symbol: dnaaf11] [Locus Tag: ] [Chromosome: 6] [Map Location: ] [Description: dynein axonemal assembly factor 11] [Gene Type: protein-coding]	GO:0036158 [Name: outer dynein arm assembly]; GO:0051649 [Name: establishment of localization in cell]; GO:0060287 [Name: epithelial cilium movement involved in determination of left/right asymmetry]; GO:0070286 [Name: axonemal dynein complex assembly]; GO:0090660 [Name: cerebrospinal fluid circulation]; GO:0030317 [Name: flagellated sperm motility]; GO:0061512 [Name: protein localization to cili…	GO:0005576 [Name: extracellular region]; GO:0005829 [Name: cytosol]; GO:0005929 [Name: cilium]; GO:0005737 [Name: cytoplasm]	-
scaffold5.g21866.t1	Q9CR92	66717 [Gene Symbol: Ccdc96] [Locus Tag: ] [Chromosome: 5] [Map Location: 5|5 B3] [Description: coiled-coil domain containing 96] [Gene Type: protein-coding]	GO:0060271 [Name: cilium assembly]	GO:0036064 [Name: ciliary basal body]; GO:0005930 [Name: axoneme]	GO:0003674 [Name: molecular_function]
scaffold5.g21929.t1	P14381	-	-	-	-
scaffold5.g21951.t1	P02632	397265 [Gene Symbol: S100G] [Locus Tag: ] [Chromosome: X] [Map Location: ] [Description: S100 calcium binding protein G] [Gene Type: protein-coding]	-	GO:0005615 [Name: extracellular space]; GO:0005737 [Name: cytoplasm]	GO:0046914 [Name: transition metal ion binding]; GO:0005499 [Name: vitamin D binding]; GO:0048306 [Name: calcium-dependent protein binding]; GO:0005509 [Name: calcium ion binding]
scaffold5.g21957.t1	P18847	467 [Gene Symbol: ATF3] [Locus Tag: ] [Chromosome: 1] [Map Location: 1q32.3] [Description: activating transcription factor 3] [Gene Type: protein-coding]	GO:0006357 [Name: regulation of transcription from RNA polymerase II promoter]; GO:1990440 [Name: positive regulation of transcription from RNA polymerase II promoter in response to endoplasmic reticulum stress]; GO:0000122 [Name: negative regulation of transcription from RNA polymerase II promoter]; GO:0034198 [Name: cellular response to amino acid starvation]; GO:0008284 [Name: positive regulat…	GO:0000785 [Name: chromatin]; GO:1990622 [Name: CHOP-ATF3 complex]; GO:0005654 [Name: nucleoplasm]; GO:0005634 [Name: nucleus]; GO:0005730 [Name: nucleolus]	GO:0000976 [Name: transcription regulatory region sequence-specific DNA binding]; GO:0001227 [Name: transcriptional repressor activity, RNA polymerase II transcription regulatory region sequence-specific binding]; GO:0042803 [Name: protein homodimerization activity]; GO:0000977 [Name: RNA polymerase II regulatory region sequence-specific DNA binding]; GO:0001228 [Name: transcriptional activator a…
scaffold5.g21976.t1	P0CW27	100130274 [Gene Symbol: CCDC166] [Locus Tag: ] [Chromosome: 8] [Map Location: 8q24.3] [Description: coiled-coil domain containing 166] [Gene Type: protein-coding]	-	-	-
scaffold5.g22015.t1	Q7MM75	-	GO:0006777 [Name: Mo-molybdopterin cofactor biosynthetic process]	GO:0019008 [Name: molybdopterin synthase complex]	GO:0005525 [Name: GTP binding]; GO:0051539 [Name: 4 iron, 4 sulfur cluster binding]; GO:0061798 [Name: GTP 3',8'-cyclase activity]; GO:0046872 [Name: metal ion binding]; GO:1904047 [Name: S-adenosyl-L-methionine binding]
scaffold5.g22091.t1	Q5R723	100173420 [Gene Symbol: PPIE] [Locus Tag: CR201_G0015579] [Chromosome: 1] [Map Location: ] [Description: peptidylprolyl isomerase E] [Gene Type: protein-coding]	GO:0000398 [Name: mRNA splicing, via spliceosome]; GO:0006457 [Name: protein folding]; GO:0000413 [Name: protein peptidyl-prolyl isomerization]	GO:0071007 [Name: U2-type catalytic step 2 spliceosome]; GO:0005634 [Name: nucleus]	GO:0008143 [Name: poly(A) binding]; GO:0003755 [Name: peptidyl-prolyl cis-trans isomerase activity]; GO:0016018 [Name: cyclosporin A binding]; GO:0003729 [Name: mRNA binding]
scaffold5.g22099.t1	Q0II91	509302 [Gene Symbol: DNAJC21] [Locus Tag: ] [Chromosome: 20] [Map Location: ] [Description: DnaJ heat shock protein family (Hsp40) member C21] [Gene Type: protein-coding]	-	GO:0005737 [Name: cytoplasm]; GO:0005730 [Name: nucleolus]	GO:0008270 [Name: zinc ion binding]; GO:0003676 [Name: nucleic acid binding]
scaffold5.g22163.t1	Q09591	174669 [Gene Symbol: mix-1] [Locus Tag: CELE_M106.1] [Chromosome: II] [Map Location: ] [Description: Mitotic chromosome and X-chromosome-associated protein mix-1] [Gene Type: protein-coding]	GO:0009792 [Name: embryo development ending in birth or egg hatching]; GO:0007076 [Name: mitotic chromosome condensation]; GO:0051301 [Name: cell division]; GO:0042464 [Name: dosage compensation by hypoactivation of X chromosome]; GO:0051321 [Name: meiotic cell cycle]; GO:0000070 [Name: mitotic sister chromatid segregation]	GO:0046536 [Name: dosage compensation complex]; GO:0000793 [Name: condensed chromosome]; GO:0000775 [Name: chromosome, centromeric region]	GO:0005524 [Name: ATP binding]; GO:0016887 [Name: ATPase activity]
scaffold5.g22192.t1	Q95ZJ1	176736 [Gene Symbol: gly-5] [Locus Tag: CELE_Y39E4B.12] [Chromosome: III] [Map Location: ] [Description: Polypeptide N-acetylgalactosaminyltransferase 5] [Gene Type: protein-coding]	GO:0018243 [Name: protein O-linked glycosylation via threonine]	GO:0005794 [Name: Golgi apparatus]; GO:0016021 [Name: integral component of membrane]; GO:0000139 [Name: Golgi membrane]	GO:0004653 [Name: polypeptide N-acetylgalactosaminyltransferase activity]; GO:0030246 [Name: carbohydrate binding]; GO:0046872 [Name: metal ion binding]
scaffold5.g22317.t1	Q9VGW1	41302 [Gene Symbol: Cad86C] [Locus Tag: Dmel_CG42601] [Chromosome: 3R] [Map Location: 86C7-86C7|3-50 cM] [Description: Cadherin 86C] [Gene Type: protein-coding]	GO:0044331 [Name: cell-cell adhesion mediated by cadherin]; GO:0008360 [Name: regulation of cell shape]; GO:0007156 [Name: homophilic cell adhesion via plasma membrane adhesion molecules]; GO:0098609 [Name: cell-cell adhesion]; GO:0016339 [Name: calcium-dependent cell-cell adhesion via plasma membrane cell adhesion molecules]	GO:0005887 [Name: integral component of plasma membrane]; GO:0035003 [Name: subapical complex]	GO:0005509 [Name: calcium ion binding]
scaffold5.g22669.t1	O95395	9245 [Gene Symbol: GCNT3] [Locus Tag: ] [Chromosome: 15] [Map Location: 15q22.2] [Description: glucosaminyl (N-acetyl) transferase 3, mucin type] [Gene Type: protein-coding]	GO:0006493 [Name: protein O-linked glycosylation]; GO:0016266 [Name: O-glycan processing]; GO:0048729 [Name: tissue morphogenesis]; GO:0050892 [Name: intestinal absorption]; GO:0005975 [Name: carbohydrate metabolic process]; GO:0060993 [Name: kidney morphogenesis]	GO:0016021 [Name: integral component of membrane]; GO:0070062 [Name: extracellular exosome]; GO:0000139 [Name: Golgi membrane]; GO:0016020 [Name: membrane]	GO:0003829 [Name: beta-1,3-galactosyl-O-glycosyl-glycoprotein beta-1,6-N-acetylglucosaminyltransferase activity]; GO:0008109 [Name: N-acetyllactosaminide beta-1,6-N-acetylglucosaminyltransferase activity]; GO:0008375 [Name: acetylglucosaminyltransferase activity]
scaffold5.g22696.t1	Q46636	8912414 [Gene Symbol: EAMY_RS27680] [Locus Tag: EAMY_RS27680] [Chromosome: ] [Map Location: ] [Description: amylovoran biosynthesis protein AmsF] [Gene Type: protein-coding]	GO:0009405 [Name: pathogenesis]; GO:0000271 [Name: polysaccharide biosynthetic process]	GO:0042597 [Name: periplasmic space]	-
scaffold5.g22747.t1	Q90W79	395317 [Gene Symbol: CNTN5] [Locus Tag: ] [Chromosome: 1] [Map Location: ] [Description: contactin 5] [Gene Type: protein-coding]	GO:0007155 [Name: cell adhesion]	GO:0005886 [Name: plasma membrane]; GO:0031225 [Name: anchored component of membrane]	-
scaffold5.g22754.t1	Q5IS54	461669 [Gene Symbol: CASP3] [Locus Tag: CK820_G0031735] [Chromosome: 4] [Map Location: ] [Description: caspase 3] [Gene Type: protein-coding]	GO:0006915 [Name: apoptotic process]; GO:0048011 [Name: neurotrophin TRK receptor signaling pathway]; GO:0016485 [Name: protein processing]; GO:0031647 [Name: regulation of protein stability]; GO:0043065 [Name: positive regulation of apoptotic process]; GO:0061713 [Name: anterior neural tube closure]; GO:0007605 [Name: sensory perception of sound]; GO:0043066 [Name: negative regulation of apoptot…	GO:0005829 [Name: cytosol]; GO:0005634 [Name: nucleus]; GO:0005737 [Name: cytoplasm]	GO:0004190 [Name: aspartic-type endopeptidase activity]; GO:0097153 [Name: cysteine-type endopeptidase activity involved in apoptotic process]; GO:0004861 [Name: cyclin-dependent protein serine/threonine kinase inhibitor activity]; GO:0097199 [Name: cysteine-type endopeptidase activity involved in apoptotic signaling pathway]; GO:0097200 [Name: cysteine-type endopeptidase activity involved in exe…
scaffold5.g22788.t1	Q9BQ39	79009 [Gene Symbol: DDX50] [Locus Tag: ] [Chromosome: 10] [Map Location: 10q22.1] [Description: DExD-box helicase 50] [Gene Type: protein-coding]	-	GO:0005886 [Name: plasma membrane]; GO:0016020 [Name: membrane]; GO:0005730 [Name: nucleolus]	GO:0003724 [Name: RNA helicase activity]; GO:0005524 [Name: ATP binding]; GO:0003723 [Name: RNA binding]
scaffold5.g22790.t1	Q1J0T4	-	GO:0006541 [Name: glutamine metabolic process]	-	GO:0003922 [Name: GMP synthase (glutamine-hydrolyzing) activity]; GO:0016462 [Name: pyrophosphatase activity]; GO:0005524 [Name: ATP binding]
scaffold5.g22887.t1	Q9P7T1	2541451 [Gene Symbol: sib1] [Locus Tag: SPAC23G3.02c] [Chromosome: I] [Map Location: ] [Description: ferrichrome synthetase Sib1] [Gene Type: protein-coding]	GO:0031169 [Name: ferrichrome biosynthetic process]; GO:0043041 [Name: amino acid activation for nonribosomal peptide biosynthetic process]; GO:0044550 [Name: secondary metabolite biosynthetic process]; GO:0010106 [Name: cellular response to iron ion starvation]	GO:0005829 [Name: cytosol]; GO:0005737 [Name: cytoplasm]	GO:1904091 [Name: peptidyl carrier protein activity involved in nonribosomal peptide biosynthesis]; GO:0016879 [Name: ligase activity, forming carbon-nitrogen bonds]; GO:0031177 [Name: phosphopantetheine binding]
scaffold5.g22889.t1	Q8N157	54806 [Gene Symbol: AHI1] [Locus Tag: ] [Chromosome: 6] [Map Location: 6q23.3] [Description: Abelson helper integration site 1] [Gene Type: protein-coding]	GO:0030862 [Name: positive regulation of polarized epithelial cell differentiation]; GO:0001947 [Name: heart looping]; GO:0016192 [Name: vesicle-mediated transport]; GO:0010842 [Name: retina layer formation]; GO:0035844 [Name: cloaca development]; GO:0039008 [Name: pronephric nephron tubule morphogenesis]; GO:0050795 [Name: regulation of behavior]; GO:0001738 [Name: morphogenesis of a polarized e…	GO:0005813 [Name: centrosome]; GO:0005911 [Name: cell-cell junction]; GO:0005912 [Name: adherens junction]; GO:0005814 [Name: centriole]; GO:0036064 [Name: ciliary basal body]; GO:0005929 [Name: cilium]; GO:0036038 [Name: MKS complex]; GO:0005829 [Name: cytosol]; GO:0097730 [Name: non-motile cilium]	GO:0042802 [Name: identical protein binding]
scaffold5.g22995.t1	Q9D9S1	27660 [Gene Symbol: 1700088E04Rik] [Locus Tag: ] [Chromosome: 15] [Map Location: 15 E1|15 37.7 cM] [Description: RIKEN cDNA 1700088E04 gene] [Gene Type: protein-coding]	GO:0008150 [Name: biological_process]	GO:0005575 [Name: cellular_component]	GO:0003674 [Name: molecular_function]
scaffold5.g23011.t1	Q8S9N6	814671 [Gene Symbol: HB17] [Locus Tag: AT2G01430] [Chromosome: 2] [Map Location: ] [Description: homeobox-leucine zipper protein 17] [Gene Type: protein-coding]	GO:0009651 [Name: response to salt stress]	GO:0005634 [Name: nucleus]	GO:0000981 [Name: RNA polymerase II transcription factor activity, sequence-specific DNA binding]; GO:0003700 [Name: transcription factor activity, sequence-specific DNA binding]; GO:0043565 [Name: sequence-specific DNA binding]
scaffold6.g23166.t1	Q9GV72	-	GO:0006811 [Name: ion transport]; GO:0044179 [Name: hemolysis in other organism]	GO:0005576 [Name: extracellular region]; GO:0016021 [Name: integral component of membrane]; GO:0042151 [Name: nematocyst]; GO:0044218 [Name: other organism cell membrane]	GO:0090729 [Name: toxin activity]
scaffold6.g23196.t1	Q5ZIN1	419578 [Gene Symbol: NUDC] [Locus Tag: ] [Chromosome: 23] [Map Location: ] [Description: nuclear distribution C, dynein complex regulator] [Gene Type: protein-coding]	GO:0006457 [Name: protein folding]; GO:0007052 [Name: mitotic spindle organization]; GO:0007080 [Name: mitotic metaphase plate congression]; GO:0051301 [Name: cell division]	GO:0005874 [Name: microtubule]; GO:0072686 [Name: mitotic spindle]; GO:0005737 [Name: cytoplasm]; GO:0030496 [Name: midbody]	GO:0051082 [Name: unfolded protein binding]
scaffold6.g23210.t1	O88866	26559 [Gene Symbol: Hunk] [Locus Tag: ] [Chromosome: 16] [Map Location: 16 C3.3|16 51.71 cM] [Description: hormonally upregulated Neu-associated kinase] [Gene Type: protein-coding]	GO:0006468 [Name: protein phosphorylation]; GO:0035556 [Name: intracellular signal transduction]	GO:0005634 [Name: nucleus]; GO:0005737 [Name: cytoplasm]	GO:0004674 [Name: protein serine/threonine kinase activity]; GO:0005524 [Name: ATP binding]; GO:0004672 [Name: protein kinase activity]
scaffold6.g23299.t1	Q9DBR7	17931 [Gene Symbol: Ppp1r12a] [Locus Tag: ] [Chromosome: 10] [Map Location: 10 D1|10 56.33 cM] [Description: protein phosphatase 1, regulatory subunit 12A] [Gene Type: protein-coding]	GO:0000278 [Name: mitotic cell cycle]; GO:0045944 [Name: positive regulation of transcription from RNA polymerase II promoter]; GO:0007165 [Name: signal transduction]; GO:0035690 [Name: cellular response to drug]; GO:0046822 [Name: regulation of nucleocytoplasmic transport]; GO:0035507 [Name: regulation of myosin-light-chain-phosphatase activity]; GO:0035508 [Name: positive regulation of myosin-l…	GO:0005730 [Name: nucleolus]; GO:0005813 [Name: centrosome]; GO:0015629 [Name: actin cytoskeleton]; GO:0072357 [Name: PTW/PP1 phosphatase complex]; GO:0043292 [Name: contractile fiber]; GO:0005886 [Name: plasma membrane]; GO:0000776 [Name: kinetochore]; GO:0005829 [Name: cytosol]; GO:0031672 [Name: A band]; GO:0005737 [Name: cytoplasm]; GO:0030018 [Name: Z disc]	GO:0019901 [Name: protein kinase binding]; GO:0019208 [Name: phosphatase regulator activity]; GO:0004857 [Name: enzyme inhibitor activity]; GO:0071889 [Name: 14-3-3 protein binding]
scaffold6.g23300.t1	O14974	4659 [Gene Symbol: PPP1R12A] [Locus Tag: ] [Chromosome: 12] [Map Location: 12q21.2-q21.31] [Description: protein phosphatase 1 regulatory subunit 12A] [Gene Type: protein-coding]	GO:0000278 [Name: mitotic cell cycle]; GO:0035690 [Name: cellular response to drug]; GO:0006470 [Name: protein dephosphorylation]; GO:0035508 [Name: positive regulation of myosin-light-chain-phosphatase activity]; GO:0007098 [Name: centrosome cycle]; GO:0035507 [Name: regulation of myosin-light-chain-phosphatase activity]; GO:0046822 [Name: regulation of nucleocytoplasmic transport]; GO:0007165 […	GO:0043292 [Name: contractile fiber]; GO:0030018 [Name: Z disc]; GO:0005737 [Name: cytoplasm]; GO:0072357 [Name: PTW/PP1 phosphatase complex]; GO:0015629 [Name: actin cytoskeleton]; GO:0005886 [Name: plasma membrane]; GO:0005654 [Name: nucleoplasm]; GO:0000776 [Name: kinetochore]; GO:0005829 [Name: cytosol]; GO:0005730 [Name: nucleolus]; GO:0005813 [Name: centrosome]; GO:0005925 [Name: focal adhe…	GO:0071889 [Name: 14-3-3 protein binding]; GO:0019208 [Name: phosphatase regulator activity]; GO:0004857 [Name: enzyme inhibitor activity]; GO:0019901 [Name: protein kinase binding]
scaffold6.g23306.t1	O60476	10905 [Gene Symbol: MAN1A2] [Locus Tag: ] [Chromosome: 1] [Map Location: 1p12] [Description: mannosidase alpha class 1A member 2] [Gene Type: protein-coding]	GO:0007585 [Name: respiratory gaseous exchange]; GO:1904381 [Name: Golgi apparatus mannose trimming]; GO:0006491 [Name: N-glycan processing]; GO:0005975 [Name: carbohydrate metabolic process]; GO:0006486 [Name: protein glycosylation]; GO:0048286 [Name: lung alveolus development]	GO:0070062 [Name: extracellular exosome]; GO:0000139 [Name: Golgi membrane]; GO:0005783 [Name: endoplasmic reticulum]; GO:0016021 [Name: integral component of membrane]; GO:0016020 [Name: membrane]; GO:0005794 [Name: Golgi apparatus]	GO:0005509 [Name: calcium ion binding]; GO:0004571 [Name: mannosyl-oligosaccharide 1,2-alpha-mannosidase activity]
scaffold6.g23342.t1	P59667	100008890 [Gene Symbol: NR3C1] [Locus Tag: ] [Chromosome: 3] [Map Location: ] [Description: nuclear receptor subfamily 3 group C member 1] [Gene Type: protein-coding]	GO:0006325 [Name: chromatin organization]; GO:0045944 [Name: positive regulation of transcription from RNA polymerase II promoter]; GO:0071385 [Name: cellular response to glucocorticoid stimulus]; GO:0071383 [Name: cellular response to steroid hormone stimulus]	GO:0005737 [Name: cytoplasm]; GO:0005815 [Name: microtubule organizing center]; GO:0005739 [Name: mitochondrion]; GO:0005634 [Name: nucleus]; GO:0005819 [Name: spindle]; GO:0016607 [Name: nuclear speck]	GO:0003700 [Name: transcription factor activity, sequence-specific DNA binding]; GO:0004883 [Name: glucocorticoid receptor activity]; GO:0005496 [Name: steroid binding]; GO:0004879 [Name: RNA polymerase II transcription factor activity, ligand-activated sequence-specific DNA binding]; GO:0008270 [Name: zinc ion binding]; GO:0043565 [Name: sequence-specific DNA binding]; GO:1990239 [Name: steroid …
scaffold6.g23367.t1	Q9VFI9	41760 [Gene Symbol: Pde6] [Locus Tag: Dmel_CG8279] [Chromosome: 3R] [Map Location: 88C3-88C6|3-55 cM] [Description: Phosphodiesterase 6] [Gene Type: protein-coding]	GO:0007165 [Name: signal transduction]; GO:0046068 [Name: cGMP metabolic process]; GO:0032240 [Name: negative regulation of nucleobase-containing compound transport]	GO:0016020 [Name: membrane]; GO:0016324 [Name: apical plasma membrane]; GO:0005886 [Name: plasma membrane]	GO:0046872 [Name: metal ion binding]; GO:0047555 [Name: 3',5'-cyclic-GMP phosphodiesterase activity]; GO:0004114 [Name: 3',5'-cyclic-nucleotide phosphodiesterase activity]
scaffold6.g23395.t1	O80324	-	-	-	GO:0003723 [Name: RNA binding]; GO:0033897 [Name: ribonuclease T2 activity]; GO:0016829 [Name: lyase activity]
scaffold6.g23427.t1	P10394	32100 [Gene Symbol: RpII215] [Locus Tag: Dmel_CG1554] [Chromosome: X] [Map Location: 10C6-10C6|1-35 cM] [Description: RNA polymerase II 215kD subunit] [Gene Type: protein-coding]	GO:0015074 [Name: DNA integration]	GO:0005700 [Name: polytene chromosome]; GO:0005665 [Name: DNA-directed RNA polymerase II, core complex]; GO:0005703 [Name: polytene chromosome puff]; GO:0005634 [Name: nucleus]	GO:0003676 [Name: nucleic acid binding]; GO:0003964 [Name: RNA-directed DNA polymerase activity]; GO:0004190 [Name: aspartic-type endopeptidase activity]; GO:0004519 [Name: endonuclease activity]
scaffold6.g23435.t1	Q8R4U6	72960 [Gene Symbol: Top1mt] [Locus Tag: ] [Chromosome: 15] [Map Location: 15|15 D3] [Description: DNA topoisomerase 1, mitochondrial] [Gene Type: protein-coding]	GO:0006260 [Name: DNA replication]; GO:0006265 [Name: DNA topological change]	GO:0005739 [Name: mitochondrion]; GO:0042645 [Name: mitochondrial nucleoid]; GO:0005654 [Name: nucleoplasm]; GO:0005694 [Name: chromosome]	GO:0003677 [Name: DNA binding]; GO:0003917 [Name: DNA topoisomerase type I activity]
scaffold6.g23437.t1	Q49WT1	-	-	-	-
scaffold6.g23504.t1	Q9N1T2	403726 [Gene Symbol: RPGR] [Locus Tag: ] [Chromosome: X] [Map Location: ] [Description: retinitis pigmentosa GTPase regulator] [Gene Type: protein-coding]	GO:0042073 [Name: intraciliary transport]; GO:0050896 [Name: response to stimulus]; GO:0060271 [Name: cilium assembly]; GO:0007601 [Name: visual perception]	GO:0005813 [Name: centrosome]; GO:0036064 [Name: ciliary basal body]; GO:0005794 [Name: Golgi apparatus]; GO:0036126 [Name: sperm flagellum]	GO:0005085 [Name: guanyl-nucleotide exchange factor activity]
scaffold6.g23531.t1	Q9H0K4	81492 [Gene Symbol: RSPH6A] [Locus Tag: ] [Chromosome: 19] [Map Location: 19q13.32] [Description: radial spoke head 6 homolog A] [Gene Type: protein-coding]	GO:0044458 [Name: motile cilium assembly]; GO:1905199 [Name: manchette disassembly]; GO:0003341 [Name: cilium movement]; GO:0060294 [Name: cilium movement involved in cell motility]; GO:0035082 [Name: axoneme assembly]	GO:0036126 [Name: sperm flagellum]; GO:0005930 [Name: axoneme]; GO:0001534 [Name: radial spoke]	GO:0005515 [Name: protein binding]
scaffold6.g23561.t1	B0BQT2	-	-	-	GO:0008270 [Name: zinc ion binding]; GO:0047844 [Name: deoxycytidine deaminase activity]; GO:0004126 [Name: cytidine deaminase activity]
scaffold6.g23594.t1	Q0V8L6	522159 [Gene Symbol: PLD2] [Locus Tag: ] [Chromosome: 19] [Map Location: ] [Description: phospholipase D2] [Gene Type: protein-coding]	GO:0016042 [Name: lipid catabolic process]; GO:0048017 [Name: inositol lipid-mediated signaling]; GO:0006654 [Name: phosphatidic acid biosynthetic process]; GO:0048870 [Name: cell motility]	GO:0005886 [Name: plasma membrane]	GO:0035091 [Name: phosphatidylinositol binding]; GO:0070290 [Name: N-acylphosphatidylethanolamine-specific phospholipase D activity]; GO:0004630 [Name: phospholipase D activity]
scaffold6.g23642.t1	Q52KI8	51796 [Gene Symbol: Srrm1] [Locus Tag: ] [Chromosome: 4] [Map Location: 4|4 D3] [Description: serine/arginine repetitive matrix 1] [Gene Type: protein-coding]	GO:0000398 [Name: mRNA splicing, via spliceosome]; GO:0000375 [Name: RNA splicing, via transesterification reactions]	GO:0016363 [Name: nuclear matrix]; GO:0005681 [Name: spliceosomal complex]; GO:0016607 [Name: nuclear speck]	GO:0003677 [Name: DNA binding]
scaffold6.g23681.t1	Q7VRV7	-	GO:0042773 [Name: ATP synthesis coupled electron transport]	GO:0016020 [Name: membrane]	GO:0046872 [Name: metal ion binding]; GO:0051537 [Name: 2 iron, 2 sulfur cluster binding]; GO:0051539 [Name: 4 iron, 4 sulfur cluster binding]; GO:0048038 [Name: quinone binding]; GO:0008137 [Name: NADH dehydrogenase (ubiquinone) activity]
scaffold6.g23696.t1	Q91VN0	16973 [Gene Symbol: Lrp5] [Locus Tag: ] [Chromosome: 19] [Map Location: 19|19 A] [Description: low density lipoprotein receptor-related protein 5] [Gene Type: protein-coding]	GO:0045893 [Name: positive regulation of transcription, DNA-templated]; GO:0043434 [Name: response to peptide hormone]; GO:0060348 [Name: bone development]; GO:0060603 [Name: mammary gland duct morphogenesis]; GO:0001944 [Name: vasculature development]; GO:0042632 [Name: cholesterol homeostasis]; GO:0045944 [Name: positive regulation of transcription from RNA polymerase II promoter]; GO:0051091 […	GO:0016021 [Name: integral component of membrane]; GO:0043235 [Name: receptor complex]; GO:0005739 [Name: mitochondrion]; GO:0005783 [Name: endoplasmic reticulum]; GO:0005886 [Name: plasma membrane]	GO:0017147 [Name: Wnt-protein binding]; GO:0071936 [Name: coreceptor activity involved in Wnt signaling pathway]; GO:0015026 [Name: coreceptor activity]; GO:0042813 [Name: Wnt-activated receptor activity]
scaffold6.g23697.t1	Q5RJ80	407729 [Gene Symbol: caprin2] [Locus Tag: ] [Chromosome: 4] [Map Location: ] [Description: caprin family member 2] [Gene Type: protein-coding]	GO:0009953 [Name: dorsal/ventral pattern formation]; GO:0030177 [Name: positive regulation of Wnt signaling pathway]; GO:0017148 [Name: negative regulation of translation]; GO:0061003 [Name: positive regulation of dendritic spine morphogenesis]; GO:0040008 [Name: regulation of growth]; GO:0090263 [Name: positive regulation of canonical Wnt signaling pathway]; GO:0050775 [Name: positive regulation…	GO:0005737 [Name: cytoplasm]; GO:0005886 [Name: plasma membrane]	GO:0003723 [Name: RNA binding]; GO:0046872 [Name: metal ion binding]
scaffold6.g23720.t1	Q09575	-	GO:0015074 [Name: DNA integration]	-	GO:0003676 [Name: nucleic acid binding]; GO:0008270 [Name: zinc ion binding]
scaffold6.g23790.t1	Q55E58	8616864 [Gene Symbol: pats1] [Locus Tag: DDB_G0269250] [Chromosome: 1] [Map Location: ] [Description: ROCO family protein kinase] [Gene Type: protein-coding]	GO:0006470 [Name: protein dephosphorylation]; GO:0099139 [Name: cheating during chimeric sorocarp development]; GO:0000281 [Name: mitotic cytokinesis]; GO:0046856 [Name: phosphatidylinositol dephosphorylation]	GO:0042641 [Name: actomyosin]	GO:0004721 [Name: phosphoprotein phosphatase activity]; GO:0005524 [Name: ATP binding]; GO:0004438 [Name: phosphatidylinositol-3-phosphatase activity]; GO:0005525 [Name: GTP binding]
scaffold6.g23849.t1	Q96MM6	116835 [Gene Symbol: HSPA12B] [Locus Tag: ] [Chromosome: 20] [Map Location: 20p13] [Description: heat shock protein family A (Hsp70) member 12B] [Gene Type: protein-coding]	-	-	GO:0005524 [Name: ATP binding]
scaffold6.g23890.t1	P83425	-	-	GO:0005576 [Name: extracellular region]	GO:0046872 [Name: metal ion binding]
scaffold6.g23891.t1	Q4ZJM9	239659 [Gene Symbol: C1ql4] [Locus Tag: ] [Chromosome: 15] [Map Location: 15|15 F1] [Description: complement component 1, q subcomponent-like 4] [Gene Type: protein-coding]	GO:0070373 [Name: negative regulation of ERK1 and ERK2 cascade]; GO:0048147 [Name: negative regulation of fibroblast proliferation]; GO:0045599 [Name: negative regulation of fat cell differentiation]	GO:0005581 [Name: collagen trimer]; GO:0005615 [Name: extracellular space]	GO:0042802 [Name: identical protein binding]
scaffold6.g23892.t1	P83425	-	-	GO:0005576 [Name: extracellular region]	GO:0046872 [Name: metal ion binding]
scaffold6.g23917.t1	Q6PAM1	109658 [Gene Symbol: Txlna] [Locus Tag: ] [Chromosome: 4] [Map Location: 4 D2.2|4 63.26 cM] [Description: taxilin alpha] [Gene Type: protein-coding]	GO:0006887 [Name: exocytosis]; GO:0042113 [Name: B cell activation]	GO:0005737 [Name: cytoplasm]	GO:0019905 [Name: syntaxin binding]
scaffold6.g23933.t1	C5DPA1	8201736 [Gene Symbol: ZYRO0A01628g] [Locus Tag: ZYRO0A01628g] [Chromosome: A] [Map Location: ] [Description: hypothetical protein] [Gene Type: protein-coding]	-	GO:0016021 [Name: integral component of membrane]; GO:0005774 [Name: vacuolar membrane]	-
scaffold6.g23955.t1	Q16543	11140 [Gene Symbol: CDC37] [Locus Tag: ] [Chromosome: 19] [Map Location: 19p13.2] [Description: cell division cycle 37, HSP90 cochaperone] [Gene Type: protein-coding]	GO:0038128 [Name: ERBB2 signaling pathway]; GO:0060338 [Name: regulation of type I interferon-mediated signaling pathway]; GO:0098779 [Name: positive regulation of macromitophagy in response to mitochondrial depolarization]; GO:0006605 [Name: protein targeting]; GO:0006457 [Name: protein folding]; GO:0010608 [Name: posttranscriptional regulation of gene expression]; GO:0050821 [Name: protein stab…	GO:0070062 [Name: extracellular exosome]; GO:0005829 [Name: cytosol]; GO:0005737 [Name: cytoplasm]; GO:0101031 [Name: chaperone complex]; GO:1990565 [Name: HSP90-CDC37 chaperone complex]	GO:0031072 [Name: heat shock protein binding]; GO:0051082 [Name: unfolded protein binding]; GO:0019901 [Name: protein kinase binding]; GO:0051879 [Name: Hsp90 protein binding]; GO:0019887 [Name: protein kinase regulator activity]; GO:0051087 [Name: chaperone binding]; GO:0019900 [Name: kinase binding]; GO:0097110 [Name: scaffold protein binding]
scaffold6.g23960.t1	O13146	30311 [Gene Symbol: ek1] [Locus Tag: ] [Chromosome: 24] [Map Location: ] [Description: eph-like kinase 1] [Gene Type: protein-coding]	GO:0007275 [Name: multicellular organism development]; GO:0010717 [Name: regulation of epithelial to mesenchymal transition]; GO:0033674 [Name: positive regulation of kinase activity]; GO:0097156 [Name: fasciculation of motor neuron axon]; GO:0016477 [Name: cell migration]; GO:0051893 [Name: regulation of focal adhesion assembly]; GO:0097155 [Name: fasciculation of sensory neuron axon]; GO:000716…	GO:0043005 [Name: neuron projection]; GO:0005887 [Name: integral component of plasma membrane]; GO:0005769 [Name: early endosome]; GO:0043235 [Name: receptor complex]	GO:0004714 [Name: transmembrane receptor protein tyrosine kinase activity]; GO:0005005 [Name: transmembrane-ephrin receptor activity]; GO:0005004 [Name: GPI-linked ephrin receptor activity]; GO:0005524 [Name: ATP binding]
scaffold6.g23983.t1	A7ZED8	-	GO:0006260 [Name: DNA replication]; GO:0006281 [Name: DNA repair]	-	GO:0046872 [Name: metal ion binding]; GO:0003677 [Name: DNA binding]; GO:0003911 [Name: DNA ligase (NAD+) activity]
scaffold6.g24010.t1	B0BZZ7	-	GO:0009103 [Name: lipopolysaccharide biosynthetic process]; GO:0033468 [Name: CMP-keto-3-deoxy-D-manno-octulosonic acid biosynthetic process]	GO:0005737 [Name: cytoplasm]	GO:0008690 [Name: 3-deoxy-manno-octulosonate cytidylyltransferase activity]
scaffold6.g24022.t1	P52802	395831 [Gene Symbol: EFNA2] [Locus Tag: ] [Chromosome: 28] [Map Location: ] [Description: ephrin A2] [Gene Type: protein-coding]	GO:0007411 [Name: axon guidance]; GO:0030316 [Name: osteoclast differentiation]; GO:0046849 [Name: bone remodeling]; GO:0048013 [Name: ephrin receptor signaling pathway]	GO:0031225 [Name: anchored component of membrane]; GO:0005886 [Name: plasma membrane]	GO:0046875 [Name: ephrin receptor binding]
scaffold6.g24030.t1	Q8CV11	-	GO:0006099 [Name: tricarboxylic acid cycle]	-	GO:0052589 [Name: malate dehydrogenase (menaquinone) activity]; GO:0008924 [Name: malate dehydrogenase (quinone) activity]
scaffold6.g24047.t1	Q61694	15496 [Gene Symbol: Hsd3b5] [Locus Tag: ] [Chromosome: 3] [Map Location: 3|3 F2.2] [Description: hydroxy-delta-5-steroid dehydrogenase, 3 beta- and steroid delta-isomerase 5] [Gene Type: protein-coding]	GO:0051412 [Name: response to corticosterone]; GO:0035634 [Name: response to stilbenoid]; GO:0006694 [Name: steroid biosynthetic process]; GO:0008207 [Name: C21-steroid hormone metabolic process]; GO:0021766 [Name: hippocampus development]	GO:0016021 [Name: integral component of membrane]; GO:0005737 [Name: cytoplasm]; GO:0005739 [Name: mitochondrion]; GO:0005743 [Name: mitochondrial inner membrane]; GO:0043231 [Name: intracellular membrane-bounded organelle]; GO:0005789 [Name: endoplasmic reticulum membrane]	GO:0003854 [Name: 3-beta-hydroxy-delta5-steroid dehydrogenase activity]; GO:0005496 [Name: steroid binding]; GO:0000253 [Name: 3-keto sterol reductase activity]; GO:0016616 [Name: oxidoreductase activity, acting on the CH-OH group of donors, NAD or NADP as acceptor]; GO:0047024 [Name: 5alpha-androstane-3beta,17beta-diol dehydrogenase activity]
scaffold6.g24057.t1	Q15399	7096 [Gene Symbol: TLR1] [Locus Tag: ] [Chromosome: 4] [Map Location: 4p14] [Description: toll like receptor 1] [Gene Type: protein-coding]	GO:0006954 [Name: inflammatory response]; GO:0032760 [Name: positive regulation of tumor necrosis factor production]; GO:0034130 [Name: toll-like receptor 1 signaling pathway]; GO:0038123 [Name: toll-like receptor TLR1:TLR2 signaling pathway]; GO:0042495 [Name: detection of triacyl bacterial lipopeptide]; GO:0071727 [Name: cellular response to triacyl bacterial lipopeptide]; GO:0001775 [Name: cel…	GO:0005794 [Name: Golgi apparatus]; GO:0030670 [Name: phagocytic vesicle membrane]; GO:0016020 [Name: membrane]; GO:0045121 [Name: membrane raft]; GO:0005886 [Name: plasma membrane]; GO:0035354 [Name: Toll-like receptor 1-Toll-like receptor 2 protein complex]; GO:0005887 [Name: integral component of plasma membrane]	GO:0038023 [Name: signaling receptor activity]; GO:0004888 [Name: transmembrane signaling receptor activity]; GO:0050135 [Name: NAD(P)+ nucleosidase activity]; GO:0071723 [Name: lipopeptide binding]; GO:0035663 [Name: Toll-like receptor 2 binding]; GO:0042802 [Name: identical protein binding]; GO:0061809 [Name: NAD+ nucleotidase, cyclic ADP-ribose generating]
scaffold6.g24135.t1	P31821	-	GO:0039702 [Name: viral budding via host ESCRT complex]	GO:0019013 [Name: viral nucleocapsid]	GO:0008270 [Name: zinc ion binding]; GO:0003676 [Name: nucleic acid binding]; GO:0039660 [Name: structural constituent of virion]
scaffold6.g24153.t1	Q6DGP2	445043 [Gene Symbol: syf2] [Locus Tag: ] [Chromosome: 13] [Map Location: ] [Description: SYF2 pre-mRNA-splicing factor] [Gene Type: protein-coding]	GO:0000398 [Name: mRNA splicing, via spliceosome]	GO:0071014 [Name: post-mRNA release spliceosomal complex]; GO:0000974 [Name: Prp19 complex]; GO:0071007 [Name: U2-type catalytic step 2 spliceosome]; GO:0071013 [Name: catalytic step 2 spliceosome]; GO:0005634 [Name: nucleus]	GO:0003674 [Name: molecular_function]
scaffold6.g24189.t1	Q9NBX5	44964 [Gene Symbol: Actn3] [Locus Tag: Dmel_CG8953] [Chromosome: 3R] [Map Location: 89E5-89E5|3-59 cM] [Description: alpha actinin 3] [Gene Type: protein-coding]	GO:0006313 [Name: transposition, DNA-mediated]	GO:0005815 [Name: microtubule organizing center]; GO:0031941 [Name: filamentous actin]	GO:0003676 [Name: nucleic acid binding]; GO:0008270 [Name: zinc ion binding]
scaffold6.g24191.t1	Q96MM6	116835 [Gene Symbol: HSPA12B] [Locus Tag: ] [Chromosome: 20] [Map Location: 20p13] [Description: heat shock protein family A (Hsp70) member 12B] [Gene Type: protein-coding]	-	-	GO:0005524 [Name: ATP binding]
scaffold6.g24220.t1	Q6BKP5	8999018 [Gene Symbol: DEHA2F20240g] [Locus Tag: DEHA2F20240g] [Chromosome: F] [Map Location: ] [Description: DEHA2F20240p] [Gene Type: protein-coding]	GO:0000002 [Name: mitochondrial genome maintenance]	GO:0005739 [Name: mitochondrion]	GO:0003677 [Name: DNA binding]; GO:0046872 [Name: metal ion binding]; GO:0045145 [Name: single-stranded DNA 5'-3' exodeoxyribonuclease activity]; GO:0051539 [Name: 4 iron, 4 sulfur cluster binding]
scaffold6.g24237.t1	Q20363	176471 [Gene Symbol: sip-1] [Locus Tag: CELE_F43D9.4] [Chromosome: III] [Map Location: ] [Description: Stress-induced protein 1] [Gene Type: protein-coding]	GO:0009408 [Name: response to heat]; GO:0009792 [Name: embryo development ending in birth or egg hatching]; GO:0008340 [Name: determination of adult lifespan]; GO:0019538 [Name: protein metabolic process]	GO:0005829 [Name: cytosol]	GO:0051082 [Name: unfolded protein binding]
scaffold6.g24244.t1	Q80Y75	69387 [Gene Symbol: Dnajb13] [Locus Tag: ] [Chromosome: 7] [Map Location: 7|7 E2] [Description: DnaJ heat shock protein family (Hsp40) member B13] [Gene Type: protein-coding]	GO:0051085 [Name: chaperone mediated protein folding requiring cofactor]; GO:1904158 [Name: axonemal central apparatus assembly]	GO:0031514 [Name: motile cilium]; GO:0005930 [Name: axoneme]; GO:0005829 [Name: cytosol]; GO:0005737 [Name: cytoplasm]; GO:0097224 [Name: sperm connecting piece]; GO:0036126 [Name: sperm flagellum]	GO:0051082 [Name: unfolded protein binding]; GO:0051087 [Name: chaperone binding]
scaffold6.g24246.t1	Q9H8L6	79812 [Gene Symbol: MMRN2] [Locus Tag: ] [Chromosome: 10] [Map Location: 10q23.2] [Description: multimerin 2] [Gene Type: protein-coding]	GO:0002042 [Name: cell migration involved in sprouting angiogenesis]; GO:0030948 [Name: negative regulation of vascular endothelial growth factor receptor signaling pathway]; GO:0090051 [Name: negative regulation of cell migration involved in sprouting angiogenesis]	GO:0070062 [Name: extracellular exosome]; GO:0005615 [Name: extracellular space]; GO:0005604 [Name: basement membrane]	GO:0005515 [Name: protein binding]; GO:0005201 [Name: extracellular matrix structural constituent]
scaffold6.g24285.t1	Q8TF01	25957 [Gene Symbol: PNISR] [Locus Tag: ] [Chromosome: 6] [Map Location: 6q16.2] [Description: PNN interacting serine and arginine rich protein] [Gene Type: protein-coding]	-	GO:0005654 [Name: nucleoplasm]; GO:0016607 [Name: nuclear speck]; GO:0005886 [Name: plasma membrane]; GO:0048786 [Name: presynaptic active zone]; GO:0005829 [Name: cytosol]	GO:0003723 [Name: RNA binding]
scaffold6.g24293.t1	Q499N5	619561 [Gene Symbol: Acsf2] [Locus Tag: ] [Chromosome: 10] [Map Location: 10q26] [Description: acyl-CoA synthetase family member 2] [Gene Type: protein-coding]	GO:0006631 [Name: fatty acid metabolic process]	GO:0005739 [Name: mitochondrion]	GO:0031956 [Name: medium-chain fatty acid-CoA ligase activity]; GO:0047760 [Name: butyrate-CoA ligase activity]; GO:0005524 [Name: ATP binding]
scaffold6.g24294.t1	Q95K40	102119509 [Gene Symbol: CCDC83] [Locus Tag: ] [Chromosome: 14] [Map Location: ] [Description: coiled-coil domain containing 83] [Gene Type: protein-coding]	-	-	-
scaffold6.g24397.t1	F6XZJ7	238333 [Gene Symbol: Samd15] [Locus Tag: ] [Chromosome: 12] [Map Location: 12|12 D2] [Description: sterile alpha motif domain containing 15] [Gene Type: protein-coding]	-	-	GO:0003674 [Name: molecular_function]
scaffold6.g24398.t1	Q54CP7	8628886 [Gene Symbol: DDB_G0292828] [Locus Tag: DDB_G0292828] [Chromosome: 6] [Map Location: ] [Description: hypothetical protein] [Gene Type: protein-coding]	-	GO:0005576 [Name: extracellular region]	GO:0004222 [Name: metalloendopeptidase activity]; GO:0046872 [Name: metal ion binding]
scaffold6.g24451.t1	Q3U487	76608 [Gene Symbol: Hectd3] [Locus Tag: ] [Chromosome: 4] [Map Location: 4|4 D1] [Description: HECT domain E3 ubiquitin protein ligase 3] [Gene Type: protein-coding]	GO:0043161 [Name: proteasome-mediated ubiquitin-dependent protein catabolic process]	GO:0048471 [Name: perinuclear region of cytoplasm]	GO:0019905 [Name: syntaxin binding]; GO:0004842 [Name: ubiquitin-protein transferase activity]
scaffold6.g24536.t1	A6X2S6	-	GO:0009102 [Name: biotin biosynthetic process]	GO:0005737 [Name: cytoplasm]	GO:0004141 [Name: dethiobiotin synthase activity]; GO:0005524 [Name: ATP binding]; GO:0000287 [Name: magnesium ion binding]
scaffold6.g24604.t1	Q2LRN9	-	-	GO:0005737 [Name: cytoplasm]	GO:0003746 [Name: translation elongation factor activity]
scaffold6.g24634.t1	Q9QX47	20658 [Gene Symbol: Son] [Locus Tag: ] [Chromosome: 16] [Map Location: 16 C3.3- C4|16 53.22 cM] [Description: Son DNA binding protein] [Gene Type: protein-coding]	GO:0006397 [Name: mRNA processing]; GO:0043484 [Name: regulation of RNA splicing]; GO:0048024 [Name: regulation of mRNA splicing, via spliceosome]; GO:0000226 [Name: microtubule cytoskeleton organization]; GO:0051726 [Name: regulation of cell cycle]; GO:0000281 [Name: mitotic cytokinesis]; GO:0008380 [Name: RNA splicing]; GO:0043066 [Name: negative regulation of apoptotic process]	GO:0016607 [Name: nuclear speck]	GO:0003723 [Name: RNA binding]; GO:0003677 [Name: DNA binding]; GO:0050733 [Name: RS domain binding]
scaffold6.g24653.t1	A0A0R4IBK5	503775 [Gene Symbol: rnf213a] [Locus Tag: ] [Chromosome: 3] [Map Location: ] [Description: ring finger protein 213a] [Gene Type: protein-coding]	GO:0006511 [Name: ubiquitin-dependent protein catabolic process]; GO:0002040 [Name: sprouting angiogenesis]; GO:0008015 [Name: blood circulation]; GO:2000051 [Name: negative regulation of non-canonical Wnt signaling pathway]	GO:0005829 [Name: cytosol]; GO:0005730 [Name: nucleolus]	GO:0004842 [Name: ubiquitin-protein transferase activity]; GO:0016887 [Name: ATPase activity]; GO:0016787 [Name: hydrolase activity]; GO:0046872 [Name: metal ion binding]
scaffold6.g24663.t1	Q2KJC1	767817 [Gene Symbol: CDC5L] [Locus Tag: ] [Chromosome: 23] [Map Location: ] [Description: cell division cycle 5 like] [Gene Type: protein-coding]	GO:0072422 [Name: signal transduction involved in DNA damage checkpoint]; GO:0006357 [Name: regulation of transcription from RNA polymerase II promoter]; GO:0000398 [Name: mRNA splicing, via spliceosome]; GO:0007049 [Name: cell cycle]; GO:0006281 [Name: DNA repair]	GO:0005681 [Name: spliceosomal complex]; GO:0071007 [Name: U2-type catalytic step 2 spliceosome]; GO:0000974 [Name: Prp19 complex]; GO:0005737 [Name: cytoplasm]; GO:0016607 [Name: nuclear speck]; GO:0005662 [Name: DNA replication factor A complex]; GO:0005634 [Name: nucleus]	GO:0001228 [Name: transcriptional activator activity, RNA polymerase II transcription regulatory region sequence-specific binding]; GO:0003723 [Name: RNA binding]; GO:0071987 [Name: WD40-repeat domain binding]; GO:0000977 [Name: RNA polymerase II regulatory region sequence-specific DNA binding]; GO:0000981 [Name: RNA polymerase II transcription factor activity, sequence-specific DNA binding]
scaffold6.g24684.t1	O17573	182297 [Gene Symbol: nhr-150] [Locus Tag: CELE_C06B8.1] [Chromosome: V] [Map Location: ] [Description: Nuclear hormone receptor family member nhr-150] [Gene Type: protein-coding]	GO:0006355 [Name: regulation of transcription, DNA-templated]	GO:0005634 [Name: nucleus]	GO:0008270 [Name: zinc ion binding]; GO:0043565 [Name: sequence-specific DNA binding]; GO:0003700 [Name: transcription factor activity, sequence-specific DNA binding]
scaffold6.g24688.t1	P42408	937192 [Gene Symbol: yteA] [Locus Tag: BSU_30840] [Chromosome: ] [Map Location: ] [Description: putative regulatory protein] [Gene Type: protein-coding]	-	-	GO:0008270 [Name: zinc ion binding]
scaffold6.g24813.t1	B8GWZ0	7332123 [Gene Symbol: pnp] [Locus Tag: CCNA_00033] [Chromosome: ] [Map Location: ] [Description: polyribonucleotide nucleotidyltransferase] [Gene Type: protein-coding]	GO:0006402 [Name: mRNA catabolic process]; GO:0006396 [Name: RNA processing]	GO:0005737 [Name: cytoplasm]	GO:0000287 [Name: magnesium ion binding]; GO:0004654 [Name: polyribonucleotide nucleotidyltransferase activity]; GO:0003723 [Name: RNA binding]
scaffold6.g24841.t1	A8Y1P7	8580934 [Gene Symbol: Cbr-bre-4] [Locus Tag: CBG22165] [Chromosome: I] [Map Location: ] [Description: C. briggsae CBR-BRE-4 protein] [Gene Type: protein-coding]	GO:0009636 [Name: response to toxic substance]; GO:0005975 [Name: carbohydrate metabolic process]; GO:0045747 [Name: positive regulation of Notch signaling pathway]; GO:0006486 [Name: protein glycosylation]; GO:0070085 [Name: glycosylation]	GO:0005794 [Name: Golgi apparatus]; GO:0016021 [Name: integral component of membrane]	GO:0033207 [Name: beta-1,4-N-acetylgalactosaminyltransferase activity]; GO:0046872 [Name: metal ion binding]
scaffold6.g24939.t1	Q8ZJ07	57974281 [Gene Symbol: uvrA] [Locus Tag: A1122_RS03495] [Chromosome: ] [Map Location: ] [Description: excinuclease ABC subunit UvrA] [Gene Type: protein-coding]	GO:0006289 [Name: nucleotide-excision repair]; GO:0009432 [Name: SOS response]	GO:0005737 [Name: cytoplasm]; GO:0009380 [Name: excinuclease repair complex]	GO:0005524 [Name: ATP binding]; GO:0009381 [Name: excinuclease ABC activity]; GO:0042626 [Name: ATPase activity, coupled to transmembrane movement of substances]; GO:0008270 [Name: zinc ion binding]; GO:0003677 [Name: DNA binding]
scaffold6.g25015.t1	Q53FA7	9540 [Gene Symbol: TP53I3] [Locus Tag: ] [Chromosome: 2] [Map Location: 2p23.3] [Description: tumor protein p53 inducible protein 3] [Gene Type: protein-coding]	GO:0006739 [Name: NADP metabolic process]; GO:0042981 [Name: regulation of apoptotic process]	GO:0005829 [Name: cytosol]	GO:0070402 [Name: NADPH binding]; GO:0042803 [Name: protein homodimerization activity]; GO:0048038 [Name: quinone binding]; GO:0003960 [Name: NADPH:quinone reductase activity]
scaffold6.g25045.t1	Q8C6L5	214763 [Gene Symbol: Cgas] [Locus Tag: ] [Chromosome: 9] [Map Location: 9|9 E1] [Description: cyclic GMP-AMP synthase] [Gene Type: protein-coding]	GO:0050776 [Name: regulation of immune response]; GO:0038001 [Name: paracrine signaling]; GO:0032481 [Name: positive regulation of type I interferon production]; GO:2000042 [Name: negative regulation of double-strand break repair via homologous recombination]; GO:0002637 [Name: regulation of immunoglobulin production]; GO:0010753 [Name: positive regulation of cGMP-mediated signaling]; GO:0006974 …	GO:0035861 [Name: site of double-strand break]; GO:0005829 [Name: cytosol]; GO:0005634 [Name: nucleus]; GO:0005886 [Name: plasma membrane]	GO:0003677 [Name: DNA binding]; GO:0003690 [Name: double-stranded DNA binding]; GO:0003682 [Name: chromatin binding]; GO:0005525 [Name: GTP binding]; GO:0046872 [Name: metal ion binding]; GO:0061501 [Name: cyclic-GMP-AMP synthase activity]; GO:0005524 [Name: ATP binding]; GO:0005546 [Name: phosphatidylinositol-4,5-bisphosphate binding]
scaffold6.g25068.t1	Q8VIJ6	71514 [Gene Symbol: Sfpq] [Locus Tag: ] [Chromosome: 4] [Map Location: 4 D2.2|4 61.2 cM] [Description: splicing factor proline/glutamine rich (polypyrimidine tract binding protein associated)] [Gene Type: protein-coding]	GO:0051276 [Name: chromosome organization]; GO:0000724 [Name: double-strand break repair via homologous recombination]; GO:0002218 [Name: activation of innate immune response]; GO:0048511 [Name: rhythmic process]; GO:0051726 [Name: regulation of cell cycle]; GO:0042754 [Name: negative regulation of circadian rhythm]; GO:0045876 [Name: positive regulation of sister chromatid cohesion]; GO:0070932 …	GO:0016607 [Name: nuclear speck]; GO:0000785 [Name: chromatin]; GO:0005654 [Name: nucleoplasm]; GO:0042382 [Name: paraspeckles]; GO:0005634 [Name: nucleus]; GO:0090575 [Name: RNA polymerase II transcription factor complex]; GO:0016363 [Name: nuclear matrix]; GO:0032839 [Name: dendrite cytoplasm]	GO:0003676 [Name: nucleic acid binding]; GO:0042803 [Name: protein homodimerization activity]; GO:0003677 [Name: DNA binding]; GO:0003723 [Name: RNA binding]; GO:0000976 [Name: transcription regulatory region sequence-specific DNA binding]; GO:0003682 [Name: chromatin binding]; GO:0042826 [Name: histone deacetylase binding]
scaffold6.g25076.t1	Q88PS4	-	GO:0006085 [Name: acetyl-CoA biosynthetic process]	GO:0005737 [Name: cytoplasm]	GO:0008959 [Name: phosphate acetyltransferase activity]
scaffold6.g25087.t1	Q5TCS8	221264 [Gene Symbol: AK9] [Locus Tag: ] [Chromosome: 6] [Map Location: 6q21] [Description: adenylate kinase 9] [Gene Type: protein-coding]	GO:0006174 [Name: dADP phosphorylation]; GO:0006186 [Name: dGDP phosphorylation]; GO:0015949 [Name: nucleobase-containing small molecule interconversion]; GO:0061567 [Name: dCMP phosphorylation]; GO:0061570 [Name: dCDP phosphorylation]; GO:0061508 [Name: CDP phosphorylation]; GO:0061568 [Name: GDP phosphorylation]; GO:0061565 [Name: dAMP phosphorylation]; GO:0061566 [Name: CMP phosphorylation]; G…	GO:0005739 [Name: mitochondrion]; GO:0005737 [Name: cytoplasm]; GO:0005634 [Name: nucleus]; GO:0005654 [Name: nucleoplasm]; GO:0005829 [Name: cytosol]; GO:0031965 [Name: nuclear membrane]	GO:0005524 [Name: ATP binding]; GO:0050145 [Name: nucleoside phosphate kinase activity]; GO:0004550 [Name: nucleoside diphosphate kinase activity]; GO:0004017 [Name: adenylate kinase activity]
scaffold6.g25232.t1	P02746	713 [Gene Symbol: C1QB] [Locus Tag: ] [Chromosome: 1] [Map Location: 1p36.12] [Description: complement C1q B chain] [Gene Type: protein-coding]	GO:0006956 [Name: complement activation]; GO:0045087 [Name: innate immune response]; GO:0006958 [Name: complement activation, classical pathway]; GO:0030449 [Name: regulation of complement activation]; GO:0098883 [Name: synapse disassembly]	GO:0005602 [Name: complement component C1 complex]; GO:0045202 [Name: synapse]; GO:0005581 [Name: collagen trimer]; GO:0005576 [Name: extracellular region]; GO:0072562 [Name: blood microparticle]; GO:0098794 [Name: postsynapse]	GO:0005515 [Name: protein binding]
scaffold6.g25406.t1	Q8INF2	2768668 [Gene Symbol: CG33331] [Locus Tag: Dmel_CG33331] [Chromosome: 3R] [Map Location: 88D6-88D6|3-56 cM] [Description: uncharacterized protein] [Gene Type: protein-coding]	GO:0016024 [Name: CDP-diacylglycerol biosynthetic process]; GO:0032049 [Name: cardiolipin biosynthetic process]	GO:0031314 [Name: extrinsic component of mitochondrial inner membrane]	GO:0004605 [Name: phosphatidate cytidylyltransferase activity]
scaffold6.g25433.t1	P09211	2950 [Gene Symbol: GSTP1] [Locus Tag: ] [Chromosome: 11] [Map Location: 11q13.2] [Description: glutathione S-transferase pi 1] [Gene Type: protein-coding]	GO:0070664 [Name: negative regulation of leukocyte proliferation]; GO:0071638 [Name: negative regulation of monocyte chemotactic protein-1 production]; GO:0071672 [Name: negative regulation of smooth muscle cell chemotaxis]; GO:0006805 [Name: xenobiotic metabolic process]; GO:0010804 [Name: negative regulation of tumor necrosis factor-mediated signaling pathway]; GO:0032355 [Name: response to est…	GO:0034774 [Name: secretory granule lumen]; GO:0070062 [Name: extracellular exosome]; GO:0097057 [Name: TRAF2-GSTP1 complex]; GO:0005886 [Name: plasma membrane]; GO:0005576 [Name: extracellular region]; GO:1904813 [Name: ficolin-1-rich granule lumen]; GO:0005615 [Name: extracellular space]; GO:0005634 [Name: nucleus]; GO:0031982 [Name: vesicle]; GO:0005829 [Name: cytosol]; GO:0005739 [Name: mitoc…	GO:0035731 [Name: dinitrosyl-iron complex binding]; GO:0004364 [Name: glutathione transferase activity]; GO:0004602 [Name: glutathione peroxidase activity]; GO:0005504 [Name: fatty acid binding]; GO:0035730 [Name: S-nitrosoglutathione binding]; GO:0070026 [Name: nitric oxide binding]; GO:0008432 [Name: JUN kinase binding]; GO:0019207 [Name: kinase regulator activity]
scaffold6.g25435.t1	P44236	-	-	GO:0005886 [Name: plasma membrane]; GO:0016021 [Name: integral component of membrane]	-
scaffold6.g25462.t1	P13675	20611 [Gene Symbol: Ssty1] [Locus Tag: ] [Chromosome: Y] [Map Location: Y|Y A1] [Description: spermiogenesis specific transcript on the Y 1] [Gene Type: protein-coding]	GO:0007276 [Name: gamete generation]; GO:0006355 [Name: regulation of transcription, DNA-templated]	GO:0005829 [Name: cytosol]; GO:0005654 [Name: nucleoplasm]	GO:0035064 [Name: methylated histone binding]
scaffold6.g25553.t1	Q32LJ6	505510 [Gene Symbol: RABL3] [Locus Tag: ] [Chromosome: 1] [Map Location: ] [Description: RAB, member of RAS oncogene family like 3] [Gene Type: protein-coding]	GO:1903059 [Name: regulation of protein lipidation]; GO:0001779 [Name: natural killer cell differentiation]; GO:0050821 [Name: protein stabilization]; GO:0033077 [Name: T cell differentiation in thymus]; GO:0006886 [Name: intracellular protein transport]; GO:0046578 [Name: regulation of Ras protein signal transduction]; GO:0030183 [Name: B cell differentiation]	GO:0012505 [Name: endomembrane system]	GO:0003924 [Name: GTPase activity]; GO:0005525 [Name: GTP binding]; GO:0042803 [Name: protein homodimerization activity]
scaffold6.g25563.t1	Q13201	22915 [Gene Symbol: MMRN1] [Locus Tag: ] [Chromosome: 4] [Map Location: 4q22.1] [Description: multimerin 1] [Gene Type: protein-coding]	GO:0007596 [Name: blood coagulation]; GO:0002576 [Name: platelet degranulation]; GO:0007155 [Name: cell adhesion]	GO:0031093 [Name: platelet alpha granule lumen]; GO:0005576 [Name: extracellular region]	GO:0005509 [Name: calcium ion binding]
scaffold6.g25569.t1	Q9BXJ4	114899 [Gene Symbol: C1QTNF3] [Locus Tag: ] [Chromosome: 5] [Map Location: 5p13.2] [Description: C1q and TNF related 3] [Gene Type: protein-coding]	GO:0010629 [Name: negative regulation of gene expression]; GO:0045721 [Name: negative regulation of gluconeogenesis]; GO:0001819 [Name: positive regulation of cytokine production]; GO:0045444 [Name: fat cell differentiation]; GO:0050728 [Name: negative regulation of inflammatory response]; GO:0032715 [Name: negative regulation of interleukin-6 production]; GO:0035356 [Name: cellular triglyceride …	GO:0005581 [Name: collagen trimer]; GO:0070062 [Name: extracellular exosome]; GO:0016020 [Name: membrane]	GO:0042802 [Name: identical protein binding]
scaffold6.g25713.t1	Q317Z7	-	GO:0006298 [Name: mismatch repair]	-	GO:0005524 [Name: ATP binding]; GO:0003684 [Name: damaged DNA binding]; GO:0030983 [Name: mismatched DNA binding]
scaffold6.g25757.t1	Q5YY90	61132785 [Gene Symbol: NFA_RS10105] [Locus Tag: NFA_RS10105] [Chromosome: ] [Map Location: ] [Description: CTP synthase] [Gene Type: protein-coding]	GO:0044210 [Name: 'de novo' CTP biosynthetic process]; GO:0006541 [Name: glutamine metabolic process]	-	GO:0046872 [Name: metal ion binding]; GO:0005524 [Name: ATP binding]; GO:0003883 [Name: CTP synthase activity]
scaffold6.g25867.t1	Q8I3Z1	812939 [Gene Symbol: PF3D7_0511500] [Locus Tag: PF3D7_0511500] [Chromosome: 5] [Map Location: ] [Description: RNA pseudouridylate synthase, putative] [Gene Type: protein-coding]	GO:0001522 [Name: pseudouridine synthesis]	GO:0016021 [Name: integral component of membrane]	GO:0003723 [Name: RNA binding]; GO:0009982 [Name: pseudouridine synthase activity]
scaffold6.g25991.t1	Q640N2	68146 [Gene Symbol: Arl13b] [Locus Tag: ] [Chromosome: 16] [Map Location: 16|16 C1.3] [Description: ADP-ribosylation factor-like 13B] [Gene Type: protein-coding]	GO:0007368 [Name: determination of left/right symmetry]; GO:0021532 [Name: neural tube patterning]; GO:0060271 [Name: cilium assembly]; GO:0021943 [Name: formation of radial glial scaffolds]; GO:1905515 [Name: non-motile cilium assembly]; GO:0001947 [Name: heart looping]; GO:0010226 [Name: response to lithium ion]; GO:0097500 [Name: receptor localization to non-motile cilium]; GO:0021830 [Name: i…	GO:0060170 [Name: ciliary membrane]; GO:0005829 [Name: cytosol]; GO:0005929 [Name: cilium]; GO:0031514 [Name: motile cilium]; GO:0005930 [Name: axoneme]; GO:0097730 [Name: non-motile cilium]	GO:0005525 [Name: GTP binding]
scaffold6.g25994.t1	Q9I925	-	GO:0001868 [Name: regulation of complement activation, lectin pathway]; GO:0010185 [Name: regulation of cellular defense response]; GO:0045088 [Name: regulation of innate immune response]	GO:0005615 [Name: extracellular space]	GO:0030246 [Name: carbohydrate binding]; GO:0005509 [Name: calcium ion binding]; GO:0042806 [Name: fucose binding]
scaffold6.g25996.t1	Q9UGM3	1755 [Gene Symbol: DMBT1] [Locus Tag: ] [Chromosome: 10] [Map Location: 10q26.13] [Description: deleted in malignant brain tumors 1] [Gene Type: protein-coding]	GO:0042494 [Name: detection of bacterial lipoprotein]; GO:0043152 [Name: induction of bacterial agglutination]; GO:0061844 [Name: antimicrobial humoral immune response mediated by antimicrobial peptide]; GO:0006952 [Name: defense response]; GO:0007275 [Name: multicellular organism development]; GO:0050830 [Name: defense response to Gram-positive bacterium]; GO:0050829 [Name: defense response to G…	GO:0019898 [Name: extrinsic component of membrane]; GO:0030670 [Name: phagocytic vesicle membrane]; GO:0005737 [Name: cytoplasm]; GO:0031012 [Name: extracellular matrix]; GO:0042589 [Name: zymogen granule membrane]; GO:0070062 [Name: extracellular exosome]; GO:0005615 [Name: extracellular space]; GO:0005576 [Name: extracellular region]	GO:0001530 [Name: lipopolysaccharide binding]; GO:0003677 [Name: DNA binding]; GO:0035375 [Name: zymogen binding]; GO:0038187 [Name: pattern recognition receptor activity]; GO:1904399 [Name: heparan sulfate binding]; GO:0070891 [Name: lipoteichoic acid binding]; GO:0005044 [Name: scavenger receptor activity]; GO:0048306 [Name: calcium-dependent protein binding]; GO:0050840 [Name: extracellular ma…
scaffold6.g26015.t1	Q6AYN9	360867 [Gene Symbol: Ccdc181] [Locus Tag: ] [Chromosome: 13] [Map Location: 13q23] [Description: coiled-coil domain containing 181] [Gene Type: protein-coding]	-	GO:0002177 [Name: manchette]; GO:0005737 [Name: cytoplasm]; GO:0036126 [Name: sperm flagellum]; GO:0005874 [Name: microtubule]	GO:0008017 [Name: microtubule binding]
scaffold6.g26027.t1	A6BM72	84465 [Gene Symbol: MEGF11] [Locus Tag: ] [Chromosome: 15] [Map Location: 15q22.31] [Description: multiple EGF like domains 11] [Gene Type: protein-coding]	GO:0010842 [Name: retina layer formation]; GO:0034109 [Name: homotypic cell-cell adhesion]	GO:0016021 [Name: integral component of membrane]; GO:0016323 [Name: basolateral plasma membrane]	GO:0005515 [Name: protein binding]
scaffold6.g26076.t1	P55196	4301 [Gene Symbol: AFDN] [Locus Tag: ] [Chromosome: 6] [Map Location: 6q27] [Description: afadin, adherens junction formation factor] [Gene Type: protein-coding]	GO:0010628 [Name: positive regulation of gene expression]; GO:2000049 [Name: positive regulation of cell-cell adhesion mediated by cadherin]; GO:0030336 [Name: negative regulation of cell migration]; GO:0090557 [Name: establishment of endothelial intestinal barrier]; GO:0022409 [Name: positive regulation of cell-cell adhesion]; GO:0032880 [Name: regulation of protein localization]; GO:0007155 [Na…	GO:0005829 [Name: cytosol]; GO:0005912 [Name: adherens junction]; GO:0030054 [Name: cell junction]; GO:0005911 [Name: cell-cell junction]; GO:0046930 [Name: pore complex]; GO:0005654 [Name: nucleoplasm]; GO:0016607 [Name: nuclear speck]; GO:0070160 [Name: occluding junction]; GO:0044291 [Name: cell-cell contact zone]; GO:0005886 [Name: plasma membrane]	GO:0051015 [Name: actin filament binding]; GO:0045296 [Name: cadherin binding]; GO:0050839 [Name: cell adhesion molecule binding]; GO:0008022 [Name: protein C-terminus binding]; GO:0031267 [Name: small GTPase binding]
scaffold6.g26155.t1	P30660	-	-	-	GO:0004527 [Name: exonuclease activity]; GO:0004519 [Name: endonuclease activity]
scaffold6.g26157.t1	P54100	25156 [Gene Symbol: Vav1] [Locus Tag: ] [Chromosome: 9] [Map Location: 9q12] [Description: vav guanine nucleotide exchange factor 1] [Gene Type: protein-coding]	GO:0007264 [Name: small GTPase mediated signal transduction]; GO:0043087 [Name: regulation of GTPase activity]; GO:0006909 [Name: phagocytosis]; GO:0045954 [Name: positive regulation of natural killer cell mediated cytotoxicity]; GO:0008361 [Name: regulation of cell size]; GO:0030217 [Name: T cell differentiation]; GO:0030593 [Name: neutrophil chemotaxis]; GO:0043547 [Name: positive regulation of…	GO:0005911 [Name: cell-cell junction]	GO:0005085 [Name: guanyl-nucleotide exchange factor activity]; GO:0001784 [Name: phosphotyrosine binding]; GO:0046872 [Name: metal ion binding]
scaffold6.g26217.t1	Q99ML9	93836 [Gene Symbol: Rnf111] [Locus Tag: ] [Chromosome: 9] [Map Location: 9 D|9 39.53 cM] [Description: ring finger 111] [Gene Type: protein-coding]	GO:0006281 [Name: DNA repair]; GO:0045893 [Name: positive regulation of transcription, DNA-templated]; GO:0030579 [Name: ubiquitin-dependent SMAD protein catabolic process]; GO:0031398 [Name: positive regulation of protein ubiquitination]; GO:0000209 [Name: protein polyubiquitination]; GO:0016567 [Name: protein ubiquitination]; GO:0006511 [Name: ubiquitin-dependent protein catabolic process]; GO:…	GO:0005829 [Name: cytosol]; GO:0005634 [Name: nucleus]; GO:0016605 [Name: PML body]; GO:0005737 [Name: cytoplasm]; GO:0005654 [Name: nucleoplasm]; GO:0032991 [Name: macromolecular complex]	GO:0046332 [Name: SMAD binding]; GO:0046872 [Name: metal ion binding]; GO:0032184 [Name: SUMO polymer binding]; GO:0061630 [Name: ubiquitin protein ligase activity]
scaffold6.g26234.t1	Q29599	397570 [Gene Symbol: OAS1] [Locus Tag: ] [Chromosome: 14] [Map Location: ] [Description: 2'-5'-oligoadenylate synthetase 1] [Gene Type: protein-coding]	GO:0060700 [Name: regulation of ribonuclease activity]; GO:0051607 [Name: defense response to virus]; GO:0045071 [Name: negative regulation of viral genome replication]; GO:0045087 [Name: innate immune response]	GO:0016020 [Name: membrane]; GO:0005737 [Name: cytoplasm]; GO:0005576 [Name: extracellular region]; GO:0005739 [Name: mitochondrion]; GO:0005829 [Name: cytosol]; GO:0005783 [Name: endoplasmic reticulum]; GO:0005654 [Name: nucleoplasm]	GO:0005524 [Name: ATP binding]; GO:0003725 [Name: double-stranded RNA binding]; GO:0001730 [Name: 2'-5'-oligoadenylate synthetase activity]; GO:0046872 [Name: metal ion binding]
scaffold6.g26235.t1	Q05961	192281 [Gene Symbol: Oas1a] [Locus Tag: ] [Chromosome: 12] [Map Location: 12q16] [Description: 2'-5' oligoadenylate synthetase 1A] [Gene Type: protein-coding]	GO:0006006 [Name: glucose metabolic process]; GO:0051607 [Name: defense response to virus]; GO:0060700 [Name: regulation of ribonuclease activity]; GO:0009615 [Name: response to virus]; GO:0042593 [Name: glucose homeostasis]; GO:0045071 [Name: negative regulation of viral genome replication]; GO:0045087 [Name: innate immune response]	GO:0016020 [Name: membrane]; GO:0005783 [Name: endoplasmic reticulum]; GO:0005654 [Name: nucleoplasm]; GO:0005739 [Name: mitochondrion]; GO:0005829 [Name: cytosol]; GO:0005634 [Name: nucleus]	GO:0005524 [Name: ATP binding]; GO:0001730 [Name: 2'-5'-oligoadenylate synthetase activity]; GO:0046872 [Name: metal ion binding]; GO:0003725 [Name: double-stranded RNA binding]
scaffold6.g26236.t1	P11928	246730 [Gene Symbol: Oas1a] [Locus Tag: ] [Chromosome: 5] [Map Location: 5 F|5 60.65 cM] [Description: 2'-5' oligoadenylate synthetase 1A] [Gene Type: protein-coding]	GO:0006164 [Name: purine nucleotide biosynthetic process]; GO:0045071 [Name: negative regulation of viral genome replication]; GO:0051607 [Name: defense response to virus]; GO:0045087 [Name: innate immune response]; GO:0060700 [Name: regulation of ribonuclease activity]; GO:0009615 [Name: response to virus]; GO:0048525 [Name: negative regulation of viral process]	GO:0005634 [Name: nucleus]; GO:0005737 [Name: cytoplasm]; GO:0016020 [Name: membrane]; GO:0005739 [Name: mitochondrion]; GO:0005654 [Name: nucleoplasm]; GO:0005829 [Name: cytosol]; GO:0005783 [Name: endoplasmic reticulum]	GO:0001730 [Name: 2'-5'-oligoadenylate synthetase activity]; GO:0005524 [Name: ATP binding]; GO:0046872 [Name: metal ion binding]; GO:0003725 [Name: double-stranded RNA binding]
scaffold6.g26237.t1	Q9Y6K5	4940 [Gene Symbol: OAS3] [Locus Tag: ] [Chromosome: 12] [Map Location: 12q24.13] [Description: 2'-5'-oligoadenylate synthetase 3] [Gene Type: protein-coding]	GO:0035395 [Name: negative regulation of chemokine (C-X-C motif) ligand 9 production]; GO:0071639 [Name: positive regulation of monocyte chemotactic protein-1 production]; GO:0039530 [Name: MDA-5 signaling pathway]; GO:0042742 [Name: defense response to bacterium]; GO:0060333 [Name: interferon-gamma-mediated signaling pathway]; GO:0032728 [Name: positive regulation of interferon-beta production];…	GO:0005615 [Name: extracellular space]; GO:0043231 [Name: intracellular membrane-bounded organelle]; GO:0016020 [Name: membrane]; GO:0005737 [Name: cytoplasm]; GO:0005886 [Name: plasma membrane]; GO:0005829 [Name: cytosol]; GO:0005654 [Name: nucleoplasm]	GO:0001730 [Name: 2'-5'-oligoadenylate synthetase activity]; GO:0046872 [Name: metal ion binding]; GO:0003725 [Name: double-stranded RNA binding]; GO:0005524 [Name: ATP binding]
scaffold6.g26245.t1	Q9CUL5	74918 [Gene Symbol: Iqca] [Locus Tag: ] [Chromosome: 1] [Map Location: 1|1 D] [Description: IQ motif containing with AAA domain] [Gene Type: protein-coding]	GO:0008150 [Name: biological_process]	GO:0005737 [Name: cytoplasm]; GO:0005856 [Name: cytoskeleton]; GO:0031514 [Name: motile cilium]	GO:0005524 [Name: ATP binding]; GO:0016887 [Name: ATPase activity]
scaffold6.g26273.t1	P46822	178942 [Gene Symbol: klc-2] [Locus Tag: CELE_C18C4.10] [Chromosome: V] [Map Location: ] [Description: Kinesin light chain] [Gene Type: protein-coding]	GO:0051295 [Name: establishment of meiotic spindle localization]; GO:0040038 [Name: polar body extrusion after meiotic divisions]; GO:0030473 [Name: nuclear migration along microtubule]; GO:0040011 [Name: locomotion]; GO:0048489 [Name: synaptic vesicle transport]; GO:0048675 [Name: axon extension]; GO:0002119 [Name: nematode larval development]	GO:0005874 [Name: microtubule]; GO:0005635 [Name: nuclear envelope]; GO:0005737 [Name: cytoplasm]; GO:0016938 [Name: kinesin I complex]	GO:0019894 [Name: kinesin binding]
scaffold6.g26274.t1	Q2HJJ0	767885 [Gene Symbol: KLC4] [Locus Tag: ] [Chromosome: 23] [Map Location: ] [Description: kinesin light chain 4] [Gene Type: protein-coding]	-	GO:0005871 [Name: kinesin complex]; GO:0005737 [Name: cytoplasm]; GO:0005874 [Name: microtubule]	-
scaffold6.g26326.t1	P94408	938295 [Gene Symbol: dtpT] [Locus Tag: BSU_03670] [Chromosome: ] [Map Location: ] [Description: di-tripeptide-proton ABC symporter] [Gene Type: protein-coding]	GO:0006857 [Name: oligopeptide transport]	GO:0016021 [Name: integral component of membrane]; GO:0005886 [Name: plasma membrane]	GO:1904680 [Name: peptide transmembrane transporter activity]
scaffold6.g26327.t1	A1ATU5	-	GO:0006526 [Name: arginine biosynthetic process]	GO:0005737 [Name: cytoplasm]	GO:0004585 [Name: ornithine carbamoyltransferase activity]; GO:0016597 [Name: amino acid binding]
scaffold6.g26368.t1	Q9UNX4	10885 [Gene Symbol: WDR3] [Locus Tag: ] [Chromosome: 1] [Map Location: 1p12] [Description: WD repeat domain 3] [Gene Type: protein-coding]	GO:0030490 [Name: maturation of SSU-rRNA]; GO:0006364 [Name: rRNA processing]	GO:0034388 [Name: Pwp2p-containing subcomplex of 90S preribosome]; GO:0032040 [Name: small-subunit processome]; GO:0005654 [Name: nucleoplasm]; GO:0005730 [Name: nucleolus]; GO:0031965 [Name: nuclear membrane]	GO:0003723 [Name: RNA binding]; GO:0030515 [Name: snoRNA binding]
scaffold6.g26391.t1	Q7ZVC9	393163 [Gene Symbol: zgc:56106] [Locus Tag: ] [Chromosome: 18] [Map Location: ] [Description: zgc:56106] [Gene Type: protein-coding]	GO:0008150 [Name: biological_process]	GO:0005575 [Name: cellular_component]	GO:0003674 [Name: molecular_function]
scaffold6.g26407.t1	Q10351	2542284 [Gene Symbol: gpi17] [Locus Tag: SPAC1F12.09] [Chromosome: I] [Map Location: ] [Description: putative pig-S family phosphatidylinositol-glycan biosynthesis protein] [Gene Type: protein-coding]	GO:0006508 [Name: proteolysis]; GO:0016255 [Name: attachment of GPI anchor to protein]	GO:0042765 [Name: GPI-anchor transamidase complex]; GO:0005783 [Name: endoplasmic reticulum]	GO:0003923 [Name: GPI-anchor transamidase activity]
scaffold6.g26418.t1	Q4PR49	107276467 [Gene Symbol: LOC107276467] [Locus Tag: OSNPB_060108600] [Chromosome: 6] [Map Location: ] [Description: expansin-A17-like] [Gene Type: protein-coding]	GO:0009664 [Name: plant-type cell wall organization]	GO:0016020 [Name: membrane]; GO:0005576 [Name: extracellular region]; GO:0005618 [Name: cell wall]	-
scaffold6.g26426.t1	Q95KD7	102124924 [Gene Symbol: CCDC191] [Locus Tag: ] [Chromosome: 2] [Map Location: ] [Description: coiled-coil domain containing 191] [Gene Type: protein-coding]	-	-	-
scaffold6.g26461.t1	Q29449	317692 [Gene Symbol: ATP8A1] [Locus Tag: ] [Chromosome: 6] [Map Location: ] [Description: ATPase phospholipid transporting 8A1] [Gene Type: protein-coding]	GO:0045332 [Name: phospholipid translocation]	GO:0005886 [Name: plasma membrane]; GO:1990531 [Name: Lem3p-Dnf1p complex]; GO:0016021 [Name: integral component of membrane]; GO:0031090 [Name: organelle membrane]; GO:0042584 [Name: chromaffin granule membrane]; GO:0005802 [Name: trans-Golgi network]; GO:0031410 [Name: cytoplasmic vesicle]; GO:0005783 [Name: endoplasmic reticulum]	GO:0000287 [Name: magnesium ion binding]; GO:0005524 [Name: ATP binding]
scaffold6.g26498.t1	O57429	395766 [Gene Symbol: USP2] [Locus Tag: ] [Chromosome: 24] [Map Location: ] [Description: ubiquitin specific peptidase 2] [Gene Type: protein-coding]	GO:0048511 [Name: rhythmic process]; GO:0016579 [Name: protein deubiquitination]; GO:0006511 [Name: ubiquitin-dependent protein catabolic process]	GO:0005737 [Name: cytoplasm]; GO:0048471 [Name: perinuclear region of cytoplasm]	GO:0004843 [Name: thiol-dependent ubiquitin-specific protease activity]; GO:0046872 [Name: metal ion binding]
scaffold6.g26501.t1	Q04D98	57296335 [Gene Symbol: AX764_RS08695] [Locus Tag: AX764_RS08695] [Chromosome: ] [Map Location: ] [Description: trigger factor] [Gene Type: protein-coding]	GO:0006457 [Name: protein folding]; GO:0015031 [Name: protein transport]; GO:0051301 [Name: cell division]; GO:0007049 [Name: cell cycle]	GO:0005737 [Name: cytoplasm]	GO:0003755 [Name: peptidyl-prolyl cis-trans isomerase activity]
scaffold6.g26505.t1	A8XMW6	-	GO:0045184 [Name: establishment of protein localization]; GO:0001845 [Name: phagolysosome assembly]; GO:0042742 [Name: defense response to bacterium]; GO:0006915 [Name: apoptotic process]; GO:0012501 [Name: programmed cell death]; GO:0034620 [Name: cellular response to unfolded protein]; GO:0043652 [Name: engulfment of apoptotic cell]; GO:0031532 [Name: actin cytoskeleton reorganization]	GO:0016021 [Name: integral component of membrane]; GO:0005886 [Name: plasma membrane]; GO:0009986 [Name: cell surface]; GO:0030670 [Name: phagocytic vesicle membrane]	-
scaffold6.g26561.t1	P82596	-	-	-	GO:0030246 [Name: carbohydrate binding]
scaffold6.g26587.t1	Q01528	106475248 [Gene Symbol: LOC106475248] [Locus Tag: ] [Chromosome: Un] [Map Location: ] [Description: hemagglutinin/amebocyte aggregation factor-like] [Gene Type: protein-coding]	-	GO:0005576 [Name: extracellular region]	-
scaffold6.g26588.t1	Q8R1Q3	654812 [Gene Symbol: Angptl7] [Locus Tag: ] [Chromosome: 4] [Map Location: 4|4 E2] [Description: angiopoietin-like 7] [Gene Type: protein-coding]	GO:1903053 [Name: regulation of extracellular matrix organization]; GO:0001525 [Name: angiogenesis]; GO:1901346 [Name: negative regulation of vasculature development involved in avascular cornea development in camera-type eye]	GO:0005615 [Name: extracellular space]; GO:0005576 [Name: extracellular region]	GO:0042802 [Name: identical protein binding]; GO:0005102 [Name: receptor binding]
scaffold6.g26596.t1	A4SZT7	31482177 [Gene Symbol: queA] [Locus Tag: PNUC_RS09285] [Chromosome: ] [Map Location: ] [Description: tRNA preQ1(34) S-adenosylmethionine ribosyltransferase-isomerase QueA] [Gene Type: protein-coding]	GO:0008616 [Name: queuosine biosynthetic process]	GO:0005737 [Name: cytoplasm]	GO:0016853 [Name: isomerase activity]; GO:0016740 [Name: transferase activity]
scaffold6.g26630.t1	Q8K9S5	-	GO:0043165 [Name: Gram-negative-bacterium-type cell outer membrane assembly]; GO:0051205 [Name: protein insertion into membrane]	GO:0009279 [Name: cell outer membrane]; GO:0016021 [Name: integral component of membrane]	-
scaffold6.g26636.t1	P33538	-	GO:0006260 [Name: DNA replication]	GO:0005739 [Name: mitochondrion]	GO:0003677 [Name: DNA binding]; GO:0000166 [Name: nucleotide binding]; GO:0003887 [Name: DNA-directed DNA polymerase activity]
scaffold6.g26651.t1	Q8IUK8	147381 [Gene Symbol: CBLN2] [Locus Tag: ] [Chromosome: 18] [Map Location: 18q22.3] [Description: cerebellin 2 precursor] [Gene Type: protein-coding]	GO:0050808 [Name: synapse organization]; GO:0051965 [Name: positive regulation of synapse assembly]; GO:1905606 [Name: regulation of presynapse assembly]; GO:0098814 [Name: spontaneous synaptic transmission]; GO:0099558 [Name: maintenance of synapse structure]	GO:0098978 [Name: glutamatergic synapse]; GO:0005615 [Name: extracellular space]	-
scaffold6.g26653.t1	P07439	-	-	-	GO:0030246 [Name: carbohydrate binding]
scaffold6.g26760.t1	Q9YHT3	-	GO:0006357 [Name: regulation of transcription from RNA polymerase II promoter]; GO:0030518 [Name: intracellular steroid hormone receptor signaling pathway]	GO:0005634 [Name: nucleus]	GO:0000978 [Name: RNA polymerase II core promoter proximal region sequence-specific DNA binding]; GO:0004879 [Name: RNA polymerase II transcription factor activity, ligand-activated sequence-specific DNA binding]; GO:0005496 [Name: steroid binding]; GO:0046872 [Name: metal ion binding]
scaffold6.g26802.t1	Q55630	-	GO:0007623 [Name: circadian rhythm]; GO:0046777 [Name: protein autophosphorylation]	GO:0005887 [Name: integral component of plasma membrane]	GO:0005524 [Name: ATP binding]; GO:0000155 [Name: phosphorelay sensor kinase activity]; GO:0009927 [Name: histidine phosphotransfer kinase activity]
scaffold6.g26815.t1	Q9C512	841584 [Gene Symbol: MNS1] [Locus Tag: AT1G51590] [Chromosome: 1] [Map Location: ] [Description: alpha-mannosidase 1] [Gene Type: protein-coding]	GO:0006491 [Name: N-glycan processing]; GO:0005975 [Name: carbohydrate metabolic process]; GO:0006486 [Name: protein glycosylation]	GO:0016021 [Name: integral component of membrane]; GO:0005768 [Name: endosome]; GO:0000137 [Name: Golgi cis cisterna]; GO:0005783 [Name: endoplasmic reticulum]; GO:0005802 [Name: trans-Golgi network]; GO:0000139 [Name: Golgi membrane]; GO:0005794 [Name: Golgi apparatus]	GO:0004559 [Name: alpha-mannosidase activity]; GO:0005509 [Name: calcium ion binding]; GO:0004571 [Name: mannosyl-oligosaccharide 1,2-alpha-mannosidase activity]
scaffold6.g26818.t1	Q55E58	8616864 [Gene Symbol: pats1] [Locus Tag: DDB_G0269250] [Chromosome: 1] [Map Location: ] [Description: ROCO family protein kinase] [Gene Type: protein-coding]	GO:0006470 [Name: protein dephosphorylation]; GO:0099139 [Name: cheating during chimeric sorocarp development]; GO:0000281 [Name: mitotic cytokinesis]; GO:0046856 [Name: phosphatidylinositol dephosphorylation]	GO:0042641 [Name: actomyosin]	GO:0004721 [Name: phosphoprotein phosphatase activity]; GO:0005524 [Name: ATP binding]; GO:0004438 [Name: phosphatidylinositol-3-phosphatase activity]; GO:0005525 [Name: GTP binding]
scaffold6.g26879.t1	O14014	2542306 [Gene Symbol: rga3] [Locus Tag: SPAC29A4.11] [Chromosome: I] [Map Location: ] [Description: Rho-type GTPase-activating protein Rga3] [Gene Type: protein-coding]	GO:0035556 [Name: intracellular signal transduction]; GO:0043087 [Name: regulation of GTPase activity]	GO:0005737 [Name: cytoplasm]; GO:0051286 [Name: cell tip]; GO:0032153 [Name: cell division site]; GO:0051285 [Name: cell cortex of cell tip]; GO:0005829 [Name: cytosol]; GO:0030428 [Name: cell septum]	GO:0005096 [Name: GTPase activator activity]; GO:0046872 [Name: metal ion binding]
scaffold6.g26915.t1	Q63HN8	57674 [Gene Symbol: RNF213] [Locus Tag: ] [Chromosome: 17] [Map Location: 17q25.3] [Description: ring finger protein 213] [Gene Type: protein-coding]	GO:0033668 [Name: negative regulation by symbiont of host apoptotic process]; GO:0016567 [Name: protein ubiquitination]; GO:0000209 [Name: protein polyubiquitination]; GO:0006511 [Name: ubiquitin-dependent protein catabolic process]; GO:0002040 [Name: sprouting angiogenesis]; GO:0001525 [Name: angiogenesis]; GO:0051865 [Name: protein autoubiquitination]; GO:0051260 [Name: protein homooligomerizat…	GO:0016020 [Name: membrane]; GO:0005829 [Name: cytosol]; GO:0005730 [Name: nucleolus]; GO:0005737 [Name: cytoplasm]	GO:0004842 [Name: ubiquitin-protein transferase activity]; GO:0016887 [Name: ATPase activity]; GO:0046872 [Name: metal ion binding]
scaffold6.g26958.t1	Q8N2E2	221806 [Gene Symbol: VWDE] [Locus Tag: ] [Chromosome: 7] [Map Location: 7p21.3] [Description: von Willebrand factor D and EGF domains] [Gene Type: protein-coding]	GO:0048856 [Name: anatomical structure development]	GO:0005576 [Name: extracellular region]; GO:0009986 [Name: cell surface]	GO:0005102 [Name: receptor binding]
scaffold6.g26979.t1	Q3YEC7	55684 [Gene Symbol: RABL6] [Locus Tag: ] [Chromosome: 9] [Map Location: 9q34.3] [Description: RAB, member RAS oncogene family like 6] [Gene Type: protein-coding]	-	GO:0005634 [Name: nucleus]; GO:0005829 [Name: cytosol]; GO:0005737 [Name: cytoplasm]; GO:0005813 [Name: centrosome]	GO:0005525 [Name: GTP binding]
scaffold6.g26993.t1	Q8VS69	-	GO:0009432 [Name: SOS response]; GO:0006310 [Name: DNA recombination]; GO:0006281 [Name: DNA repair]	GO:0005737 [Name: cytoplasm]	GO:0005524 [Name: ATP binding]; GO:0003684 [Name: damaged DNA binding]; GO:0008094 [Name: DNA-dependent ATPase activity]; GO:0003697 [Name: single-stranded DNA binding]
scaffold6.g26995.t1	Q9WZ31	-	GO:0051260 [Name: protein homooligomerization]; GO:0006824 [Name: cobalt ion transport]; GO:1903830 [Name: magnesium ion transmembrane transport]	GO:0005887 [Name: integral component of plasma membrane]	GO:0042802 [Name: identical protein binding]; GO:0015095 [Name: magnesium ion transmembrane transporter activity]; GO:0015087 [Name: cobalt ion transmembrane transporter activity]; GO:0050897 [Name: cobalt ion binding]; GO:0000287 [Name: magnesium ion binding]
scaffold6.g27019.t1	D2GXS7	100468144 [Gene Symbol: TRIM2] [Locus Tag: PANDA_001730] [Chromosome: 5] [Map Location: ] [Description: tripartite motif containing 2] [Gene Type: protein-coding]	GO:0043523 [Name: regulation of neuron apoptotic process]	GO:0005737 [Name: cytoplasm]	GO:0004842 [Name: ubiquitin-protein transferase activity]; GO:0008270 [Name: zinc ion binding]
scaffold6.g27103.t1	Q5U560	495360 [Gene Symbol: thap1.L] [Locus Tag: XELAEV_18006657mg] [Chromosome: 1L] [Map Location: ] [Description: THAP domain containing, apoptosis associated protein 1 L homeolog] [Gene Type: protein-coding]	GO:0007049 [Name: cell cycle]	GO:0005654 [Name: nucleoplasm]	GO:0046872 [Name: metal ion binding]; GO:0043565 [Name: sequence-specific DNA binding]
scaffold6.g27163.t1	Q8NRR3	-	GO:0006355 [Name: regulation of transcription, DNA-templated]	-	GO:0003700 [Name: transcription factor activity, sequence-specific DNA binding]; GO:0043565 [Name: sequence-specific DNA binding]
scaffold6.g27180.t1	Q8TC41	154214 [Gene Symbol: RNF217] [Locus Tag: ] [Chromosome: 6] [Map Location: 6q22.31] [Description: ring finger protein 217] [Gene Type: protein-coding]	GO:0000209 [Name: protein polyubiquitination]; GO:0006511 [Name: ubiquitin-dependent protein catabolic process]; GO:0032436 [Name: positive regulation of proteasomal ubiquitin-dependent protein catabolic process]	GO:0016021 [Name: integral component of membrane]; GO:0000151 [Name: ubiquitin ligase complex]; GO:0005737 [Name: cytoplasm]; GO:0005829 [Name: cytosol]	GO:0031624 [Name: ubiquitin conjugating enzyme binding]; GO:0004842 [Name: ubiquitin-protein transferase activity]; GO:0061630 [Name: ubiquitin protein ligase activity]; GO:0046872 [Name: metal ion binding]
scaffold7.g27224.t1	Q00546	396213 [Gene Symbol: TNR] [Locus Tag: ] [Chromosome: 8] [Map Location: ] [Description: tenascin R] [Gene Type: protein-coding]	GO:0050767 [Name: regulation of neurogenesis]; GO:0007155 [Name: cell adhesion]	GO:0005576 [Name: extracellular region]	-
scaffold7.g27229.t1	Q95LU3	102115035 [Gene Symbol: FIBCD1] [Locus Tag: ] [Chromosome: 15] [Map Location: ] [Description: fibrinogen C domain containing 1] [Gene Type: protein-coding]	-	GO:0016020 [Name: membrane]; GO:0016021 [Name: integral component of membrane]	GO:0046872 [Name: metal ion binding]; GO:0008061 [Name: chitin binding]
scaffold7.g27230.t1	Q8WWQ8	55576 [Gene Symbol: STAB2] [Locus Tag: ] [Chromosome: 12] [Map Location: 12q23.3] [Description: stabilin 2] [Gene Type: protein-coding]	GO:0006898 [Name: receptor-mediated endocytosis]; GO:0042742 [Name: defense response to bacterium]; GO:0007155 [Name: cell adhesion]; GO:0001525 [Name: angiogenesis]; GO:0030214 [Name: hyaluronan catabolic process]; GO:0050830 [Name: defense response to Gram-positive bacterium]; GO:0006897 [Name: endocytosis]	GO:0005886 [Name: plasma membrane]; GO:0005829 [Name: cytosol]; GO:0005887 [Name: integral component of plasma membrane]; GO:0009897 [Name: external side of plasma membrane]; GO:0030666 [Name: endocytic vesicle membrane]	GO:0005044 [Name: scavenger receptor activity]; GO:0015035 [Name: protein disulfide oxidoreductase activity]; GO:0005540 [Name: hyaluronic acid binding]; GO:0005041 [Name: low-density lipoprotein receptor activity]; GO:0005509 [Name: calcium ion binding]; GO:0030169 [Name: low-density lipoprotein particle binding]
scaffold7.g27240.t1	P18503	-	-	GO:0005576 [Name: extracellular region]; GO:0005581 [Name: collagen trimer]	-
scaffold7.g27246.t1	P02841	47198 [Gene Symbol: Sgs7] [Locus Tag: Dmel_CG18087] [Chromosome: 3L] [Map Location: 68C11-68C11|3-36 cM] [Description: Salivary gland secretion 7] [Gene Type: protein-coding]	GO:0007594 [Name: puparial adhesion]	-	-
scaffold7.g27281.t1	Q9Y4R7	26140 [Gene Symbol: TTLL3] [Locus Tag: ] [Chromosome: 3] [Map Location: 3p25.3] [Description: tubulin tyrosine ligase like 3] [Gene Type: protein-coding]	GO:0018094 [Name: protein polyglycylation]; GO:0035082 [Name: axoneme assembly]; GO:0060271 [Name: cilium assembly]	GO:0005929 [Name: cilium]; GO:0015630 [Name: microtubule cytoskeleton]; GO:0005930 [Name: axoneme]; GO:0005829 [Name: cytosol]; GO:0005874 [Name: microtubule]	GO:0005524 [Name: ATP binding]; GO:0070736 [Name: protein-glycine ligase activity, initiating]; GO:0070735 [Name: protein-glycine ligase activity]
scaffold7.g27283.t1	P12033	-	GO:0019253 [Name: reductive pentose-phosphate cycle]	-	GO:0008974 [Name: phosphoribulokinase activity]; GO:0005524 [Name: ATP binding]
scaffold7.g27308.t1	P49221	7047 [Gene Symbol: TGM4] [Locus Tag: ] [Chromosome: 3] [Map Location: 3p21.31] [Description: transglutaminase 4] [Gene Type: protein-coding]	GO:0018149 [Name: peptide cross-linking]	GO:0005794 [Name: Golgi apparatus]; GO:0005737 [Name: cytoplasm]; GO:0070062 [Name: extracellular exosome]	GO:0046872 [Name: metal ion binding]; GO:0003810 [Name: protein-glutamine gamma-glutamyltransferase activity]
scaffold7.g27414.t1	Q3E9A0	832160 [Gene Symbol: PHT4;5] [Locus Tag: AT5G20380] [Chromosome: 5] [Map Location: ] [Description: phosphate transporter 4;5] [Gene Type: protein-coding]	GO:0006952 [Name: defense response]	GO:0016021 [Name: integral component of membrane]; GO:0009536 [Name: plastid]; GO:0031969 [Name: chloroplast membrane]	GO:0005315 [Name: inorganic phosphate transmembrane transporter activity]
scaffold7.g27438.t1	Q4V7M2	734593 [Gene Symbol: creld2.L] [Locus Tag: XELAEV_18017704mg] [Chromosome: 3L] [Map Location: ] [Description: cysteine rich with EGF-like domains 2 L homeolog] [Gene Type: protein-coding]	-	GO:0005576 [Name: extracellular region]; GO:0005783 [Name: endoplasmic reticulum]	GO:0005509 [Name: calcium ion binding]
scaffold7.g27439.t1	G3X987	317758 [Gene Symbol: Gimap9] [Locus Tag: ] [Chromosome: 6] [Map Location: 6|6 B2.3] [Description: GTPase, IMAP family member 9] [Gene Type: protein-coding]	GO:0046039 [Name: GTP metabolic process]	GO:0005829 [Name: cytosol]	GO:0005525 [Name: GTP binding]
scaffold7.g27440.t1	Q8NHV1	168537 [Gene Symbol: GIMAP7] [Locus Tag: ] [Chromosome: 7] [Map Location: 7q36.1] [Description: GTPase, IMAP family member 7] [Gene Type: protein-coding]	GO:0046039 [Name: GTP metabolic process]	GO:0005829 [Name: cytosol]; GO:0005783 [Name: endoplasmic reticulum]; GO:0005811 [Name: lipid particle]; GO:0005794 [Name: Golgi apparatus]; GO:0043231 [Name: intracellular membrane-bounded organelle]	GO:0042802 [Name: identical protein binding]; GO:0003924 [Name: GTPase activity]; GO:0005525 [Name: GTP binding]; GO:0042803 [Name: protein homodimerization activity]
scaffold7.g27441.t1	G3X987	317758 [Gene Symbol: Gimap9] [Locus Tag: ] [Chromosome: 6] [Map Location: 6|6 B2.3] [Description: GTPase, IMAP family member 9] [Gene Type: protein-coding]	GO:0046039 [Name: GTP metabolic process]	GO:0005829 [Name: cytosol]	GO:0005525 [Name: GTP binding]
scaffold7.g27442.t1	Q8NHV1	168537 [Gene Symbol: GIMAP7] [Locus Tag: ] [Chromosome: 7] [Map Location: 7q36.1] [Description: GTPase, IMAP family member 7] [Gene Type: protein-coding]	GO:0046039 [Name: GTP metabolic process]	GO:0005829 [Name: cytosol]; GO:0005783 [Name: endoplasmic reticulum]; GO:0005811 [Name: lipid particle]; GO:0005794 [Name: Golgi apparatus]; GO:0043231 [Name: intracellular membrane-bounded organelle]	GO:0042802 [Name: identical protein binding]; GO:0003924 [Name: GTPase activity]; GO:0005525 [Name: GTP binding]; GO:0042803 [Name: protein homodimerization activity]
scaffold7.g27506.t1	P15305	-	-	GO:0005737 [Name: cytoplasm]; GO:0005874 [Name: microtubule]; GO:0031514 [Name: motile cilium]; GO:0030286 [Name: dynein complex]	-
scaffold7.g27535.t1	Q9Y6Q3	7539 [Gene Symbol: ZFP37] [Locus Tag: ] [Chromosome: 9] [Map Location: 9q32] [Description: ZFP37 zinc finger protein] [Gene Type: protein-coding]	GO:0006357 [Name: regulation of transcription from RNA polymerase II promoter]; GO:0006355 [Name: regulation of transcription, DNA-templated]; GO:0000122 [Name: negative regulation of transcription from RNA polymerase II promoter]	GO:0005634 [Name: nucleus]	GO:0000977 [Name: RNA polymerase II regulatory region sequence-specific DNA binding]; GO:0000981 [Name: RNA polymerase II transcription factor activity, sequence-specific DNA binding]; GO:0003700 [Name: transcription factor activity, sequence-specific DNA binding]; GO:0008270 [Name: zinc ion binding]; GO:0001227 [Name: transcriptional repressor activity, RNA polymerase II transcription regulatory…
scaffold7.g27552.t1	Q969P6	116447 [Gene Symbol: TOP1MT] [Locus Tag: ] [Chromosome: 8] [Map Location: 8q24.3] [Description: DNA topoisomerase I mitochondrial] [Gene Type: protein-coding]	GO:0006265 [Name: DNA topological change]; GO:0006260 [Name: DNA replication]	GO:0005654 [Name: nucleoplasm]; GO:0005739 [Name: mitochondrion]; GO:0005694 [Name: chromosome]; GO:0042645 [Name: mitochondrial nucleoid]	GO:0003677 [Name: DNA binding]; GO:0003917 [Name: DNA topoisomerase type I activity]
scaffold7.g27556.t1	O17966	266847 [Gene Symbol: top-1] [Locus Tag: CELE_M01E5.5] [Chromosome: I] [Map Location: ] [Description: DNA topoisomerase 1] [Gene Type: protein-coding]	GO:0006265 [Name: DNA topological change]; GO:0006260 [Name: DNA replication]; GO:0006338 [Name: chromatin remodeling]; GO:0007059 [Name: chromosome segregation]	GO:0031616 [Name: spindle pole centrosome]; GO:0005694 [Name: chromosome]; GO:0005730 [Name: nucleolus]; GO:0005634 [Name: nucleus]	GO:0003917 [Name: DNA topoisomerase type I activity]; GO:0003677 [Name: DNA binding]
scaffold7.g27604.t1	Q62769	64830 [Gene Symbol: Unc13b] [Locus Tag: ] [Chromosome: 5] [Map Location: 5q22] [Description: unc-13 homolog B] [Gene Type: protein-coding]	GO:0045921 [Name: positive regulation of exocytosis]; GO:0016188 [Name: synaptic vesicle maturation]; GO:0048172 [Name: regulation of short-term neuronal synaptic plasticity]; GO:0061669 [Name: spontaneous neurotransmitter secretion]; GO:1900426 [Name: positive regulation of defense response to bacterium]; GO:0007268 [Name: chemical synaptic transmission]; GO:0010808 [Name: positive regulation of…	GO:0005886 [Name: plasma membrane]; GO:0030672 [Name: synaptic vesicle membrane]; GO:0044305 [Name: calyx of Held]; GO:0097060 [Name: synaptic membrane]; GO:0098686 [Name: hippocampal mossy fiber to CA3 synapse]; GO:0098978 [Name: glutamatergic synapse]; GO:0048786 [Name: presynaptic active zone]; GO:0098793 [Name: presynapse]; GO:0042734 [Name: presynaptic membrane]; GO:0098831 [Name: presynapti…	GO:0019905 [Name: syntaxin binding]; GO:0005516 [Name: calmodulin binding]; GO:0019992 [Name: diacylglycerol binding]; GO:0030742 [Name: GTP-dependent protein binding]; GO:0005509 [Name: calcium ion binding]; GO:0005543 [Name: phospholipid binding]; GO:0017075 [Name: syntaxin-1 binding]
scaffold7.g27612.t1	F4JS25	829901 [Gene Symbol: SRFR1] [Locus Tag: AT4G37460] [Chromosome: 4] [Map Location: ] [Description: Tetratricopeptide repeat (TPR)-like superfamily protein] [Gene Type: protein-coding]	GO:0042742 [Name: defense response to bacterium]; GO:0045892 [Name: negative regulation of transcription, DNA-templated]; GO:0031348 [Name: negative regulation of defense response]	GO:0043231 [Name: intracellular membrane-bounded organelle]; GO:0048471 [Name: perinuclear region of cytoplasm]; GO:0016021 [Name: integral component of membrane]; GO:0005634 [Name: nucleus]; GO:0005783 [Name: endoplasmic reticulum]; GO:0005737 [Name: cytoplasm]	GO:0060090 [Name: binding, bridging]
scaffold7.g27637.t1	Q9BXJ4	114899 [Gene Symbol: C1QTNF3] [Locus Tag: ] [Chromosome: 5] [Map Location: 5p13.2] [Description: C1q and TNF related 3] [Gene Type: protein-coding]	GO:0010629 [Name: negative regulation of gene expression]; GO:0045721 [Name: negative regulation of gluconeogenesis]; GO:0001819 [Name: positive regulation of cytokine production]; GO:0045444 [Name: fat cell differentiation]; GO:0050728 [Name: negative regulation of inflammatory response]; GO:0032715 [Name: negative regulation of interleukin-6 production]; GO:0035356 [Name: cellular triglyceride …	GO:0005581 [Name: collagen trimer]; GO:0070062 [Name: extracellular exosome]; GO:0016020 [Name: membrane]	GO:0042802 [Name: identical protein binding]
scaffold7.g27667.t1	P97739	-	-	GO:0016021 [Name: integral component of membrane]; GO:0005886 [Name: plasma membrane]	GO:0046872 [Name: metal ion binding]; GO:0004222 [Name: metalloendopeptidase activity]
scaffold7.g27674.t1	P38062	64370 [Gene Symbol: Metap2] [Locus Tag: ] [Chromosome: 7] [Map Location: 7q13] [Description: methionyl aminopeptidase 2] [Gene Type: protein-coding]	GO:0018206 [Name: peptidyl-methionine modification]; GO:0016485 [Name: protein processing]; GO:0031365 [Name: N-terminal protein amino acid modification]; GO:0070084 [Name: protein initiator methionine removal]	GO:0005737 [Name: cytoplasm]	GO:0070006 [Name: metalloaminopeptidase activity]; GO:0004177 [Name: aminopeptidase activity]; GO:0008235 [Name: metalloexopeptidase activity]; GO:0046872 [Name: metal ion binding]
scaffold7.g27754.t1	P24081	911977 [Gene Symbol: OpmnVgp131] [Locus Tag: OpmnVgp131] [Chromosome: ] [Map Location: ] [Description: alkaline exonuclease] [Gene Type: protein-coding]	-	GO:0042025 [Name: host cell nucleus]	GO:0004527 [Name: exonuclease activity]; GO:0004519 [Name: endonuclease activity]
scaffold7.g27756.t1	P24081	911977 [Gene Symbol: OpmnVgp131] [Locus Tag: OpmnVgp131] [Chromosome: ] [Map Location: ] [Description: alkaline exonuclease] [Gene Type: protein-coding]	-	GO:0042025 [Name: host cell nucleus]	GO:0004527 [Name: exonuclease activity]; GO:0004519 [Name: endonuclease activity]
scaffold7.g27769.t1	Q9GNQ1	-	GO:0007611 [Name: learning or memory]; GO:0007616 [Name: long-term memory]	GO:0005576 [Name: extracellular region]; GO:0005737 [Name: cytoplasm]	-
scaffold7.g27783.t1	A0JM12	780183 [Gene Symbol: megf10] [Locus Tag: ] [Chromosome: 1] [Map Location: ] [Description: multiple EGF like domains 10] [Gene Type: protein-coding]	GO:0043277 [Name: apoptotic cell clearance]; GO:0014841 [Name: skeletal muscle satellite cell proliferation]; GO:0014719 [Name: skeletal muscle satellite cell activation]; GO:0014816 [Name: skeletal muscle satellite cell differentiation]; GO:0007155 [Name: cell adhesion]	GO:0005886 [Name: plasma membrane]; GO:0016021 [Name: integral component of membrane]	GO:0005112 [Name: Notch binding]
scaffold7.g27813.t1	Q5VWG9	83860 [Gene Symbol: TAF3] [Locus Tag: ] [Chromosome: 10] [Map Location: 10p14] [Description: TATA-box binding protein associated factor 3] [Gene Type: protein-coding]	GO:0006366 [Name: transcription from RNA polymerase II promoter]; GO:0051457 [Name: maintenance of protein location in nucleus]; GO:0000122 [Name: negative regulation of transcription from RNA polymerase II promoter]; GO:1901796 [Name: regulation of signal transduction by p53 class mediator]; GO:0006367 [Name: transcription initiation from RNA polymerase II promoter]; GO:0043433 [Name: negative r…	GO:0031965 [Name: nuclear membrane]; GO:0005654 [Name: nucleoplasm]; GO:0005669 [Name: transcription factor TFIID complex]; GO:0005634 [Name: nucleus]	GO:0002039 [Name: p53 binding]; GO:0016251 [Name: obsolete general RNA polymerase II transcription factor activity]; GO:0046982 [Name: protein heterodimerization activity]; GO:0046872 [Name: metal ion binding]
scaffold7.g27847.t1	Q95SX7	-	GO:0006313 [Name: transposition, DNA-mediated]	-	GO:0003964 [Name: RNA-directed DNA polymerase activity]
scaffold7.g27893.t1	Q0DBU5	-	-	GO:0009507 [Name: chloroplast]	GO:0005524 [Name: ATP binding]; GO:0003724 [Name: RNA helicase activity]; GO:0016787 [Name: hydrolase activity]; GO:0003723 [Name: RNA binding]
scaffold7.g27922.t1	Q60DG4	4338922 [Gene Symbol: LOC4338922] [Locus Tag: OSNPB_050440800] [Chromosome: 5] [Map Location: ] [Description: serine/threonine-protein kinase Nek4-like] [Gene Type: protein-coding]	GO:0007017 [Name: microtubule-based process]; GO:0043622 [Name: cortical microtubule organization]	GO:0055028 [Name: cortical microtubule]	GO:0004674 [Name: protein serine/threonine kinase activity]; GO:0005524 [Name: ATP binding]
scaffold7.g27949.t1	Q8N4X5	84632 [Gene Symbol: AFAP1L2] [Locus Tag: ] [Chromosome: 10] [Map Location: 10q25.3] [Description: actin filament associated protein 1 like 2] [Gene Type: protein-coding]	GO:0007346 [Name: regulation of mitotic cell cycle]; GO:0032675 [Name: regulation of interleukin-6 production]; GO:0032757 [Name: positive regulation of interleukin-8 production]; GO:0006954 [Name: inflammatory response]; GO:0045893 [Name: positive regulation of transcription, DNA-templated]; GO:0045742 [Name: positive regulation of epidermal growth factor receptor signaling pathway]	GO:0005886 [Name: plasma membrane]; GO:0005829 [Name: cytosol]; GO:0005737 [Name: cytoplasm]	GO:0030296 [Name: protein tyrosine kinase activator activity]; GO:0017124 [Name: SH3 domain binding]; GO:0035591 [Name: signaling adaptor activity]; GO:0042169 [Name: SH2 domain binding]
scaffold7.g27984.t1	Q7U3W4	-	GO:0006364 [Name: rRNA processing]	GO:0005737 [Name: cytoplasm]	GO:0008270 [Name: zinc ion binding]; GO:0004222 [Name: metalloendopeptidase activity]; GO:0004521 [Name: endoribonuclease activity]
scaffold7.g28027.t1	Q6D4B6	57208813 [Gene Symbol: purT] [Locus Tag: GZ59_RS10040] [Chromosome: ] [Map Location: ] [Description: formate-dependent phosphoribosylglycinamide formyltransferase] [Gene Type: protein-coding]	GO:0006189 [Name: 'de novo' IMP biosynthetic process]	-	GO:0005524 [Name: ATP binding]; GO:0000287 [Name: magnesium ion binding]; GO:0004644 [Name: phosphoribosylglycinamide formyltransferase activity]; GO:0043815 [Name: phosphoribosylglycinamide formyltransferase 2 activity]
scaffold7.g28029.t1	C4ZBF3	-	GO:0030490 [Name: maturation of SSU-rRNA]	GO:0005737 [Name: cytoplasm]	-
scaffold7.g28030.t1	Q9ZSJ0	827905 [Gene Symbol: RGXT2] [Locus Tag: AT4G01750] [Chromosome: 4] [Map Location: ] [Description: rhamnogalacturonan xylosyltransferase 2] [Gene Type: protein-coding]	GO:0010306 [Name: rhamnogalacturonan II biosynthetic process]	GO:0000139 [Name: Golgi membrane]; GO:0005794 [Name: Golgi apparatus]; GO:0016021 [Name: integral component of membrane]	GO:0035252 [Name: UDP-xylosyltransferase activity]; GO:0016757 [Name: transferase activity, transferring glycosyl groups]
scaffold7.g28048.t1	Q9NUV9	55303 [Gene Symbol: GIMAP4] [Locus Tag: ] [Chromosome: 7] [Map Location: 7q36.1] [Description: GTPase, IMAP family member 4] [Gene Type: protein-coding]	-	GO:0005829 [Name: cytosol]	GO:0005525 [Name: GTP binding]
scaffold7.g28056.t1	P24084	-	GO:0045916 [Name: negative regulation of complement activation]	GO:0044177 [Name: host cell Golgi apparatus]; GO:0016021 [Name: integral component of membrane]; GO:0055036 [Name: virion membrane]	GO:0001848 [Name: complement binding]
scaffold7.g28104.t1	Q6YHU6	63892 [Gene Symbol: THADA] [Locus Tag: ] [Chromosome: 2] [Map Location: 2p21] [Description: THADA armadillo repeat containing] [Gene Type: protein-coding]	GO:0055088 [Name: lipid homeostasis]; GO:1901895 [Name: negative regulation of calcium-transporting ATPase activity]; GO:0030488 [Name: tRNA methylation]; GO:0032471 [Name: negative regulation of endoplasmic reticulum calcium ion concentration]; GO:1990845 [Name: adaptive thermogenesis]	GO:0098554 [Name: cytoplasmic side of endoplasmic reticulum membrane]; GO:0005829 [Name: cytosol]	GO:0005515 [Name: protein binding]
scaffold7.g28109.t1	Q29RJ2	529002 [Gene Symbol: TBC1D24] [Locus Tag: ] [Chromosome: 25] [Map Location: ] [Description: TBC1 domain family member 24] [Gene Type: protein-coding]	GO:0031175 [Name: neuron projection development]; GO:0043547 [Name: positive regulation of GTPase activity]	GO:0005886 [Name: plasma membrane]; GO:0098793 [Name: presynapse]; GO:0030659 [Name: cytoplasmic vesicle membrane]; GO:0042995 [Name: cell projection]	GO:0005096 [Name: GTPase activator activity]
scaffold7.g28153.t1	Q9LP77	841269 [Gene Symbol: RKL1] [Locus Tag: AT1G48480] [Chromosome: 1] [Map Location: ] [Description: receptor-like kinase 1] [Gene Type: protein-coding]	GO:0006468 [Name: protein phosphorylation]	GO:0009506 [Name: plasmodesma]; GO:0005774 [Name: vacuolar membrane]; GO:0005886 [Name: plasma membrane]; GO:0016021 [Name: integral component of membrane]; GO:0005634 [Name: nucleus]	GO:0005524 [Name: ATP binding]; GO:0004672 [Name: protein kinase activity]; GO:0042802 [Name: identical protein binding]
scaffold7.g28249.t1	A8N2T3	6005581 [Gene Symbol: CC1G_01835] [Locus Tag: CC1G_01835] [Chromosome: 1] [Map Location: ] [Description: mitochondrial intermediate peptidase] [Gene Type: protein-coding]	-	GO:0005759 [Name: mitochondrial matrix]	GO:0046872 [Name: metal ion binding]; GO:0004222 [Name: metalloendopeptidase activity]
scaffold7.g28261.t1	P37734	-	GO:0015689 [Name: molybdate ion transport]	GO:0042597 [Name: periplasmic space]	GO:0046872 [Name: metal ion binding]; GO:0030973 [Name: molybdate ion binding]
scaffold7.g28296.t1	Q05120	912026 [Gene Symbol: OpmnVgp025] [Locus Tag: OpmnVgp025] [Chromosome: ] [Map Location: ] [Description: ubiquitin-like protein] [Gene Type: protein-coding]	GO:0039648 [Name: modulation by virus of host protein ubiquitination]	-	-
scaffold7.g28326.t1	Q96RW7	83872 [Gene Symbol: HMCN1] [Locus Tag: ] [Chromosome: 1] [Map Location: 1q25.3-q31.1] [Description: hemicentin 1] [Gene Type: protein-coding]	GO:0007156 [Name: homophilic cell adhesion via plasma membrane adhesion molecules]; GO:0007157 [Name: heterophilic cell-cell adhesion via plasma membrane cell adhesion molecules]; GO:0051301 [Name: cell division]; GO:0007049 [Name: cell cycle]; GO:0007601 [Name: visual perception]; GO:0009617 [Name: response to bacterium]	GO:0005604 [Name: basement membrane]; GO:0070062 [Name: extracellular exosome]; GO:0005912 [Name: adherens junction]; GO:0005938 [Name: cell cortex]; GO:0032154 [Name: cleavage furrow]	GO:0005509 [Name: calcium ion binding]; GO:0005201 [Name: extracellular matrix structural constituent]
scaffold7.g28333.t1	Q4ZJM9	239659 [Gene Symbol: C1ql4] [Locus Tag: ] [Chromosome: 15] [Map Location: 15|15 F1] [Description: complement component 1, q subcomponent-like 4] [Gene Type: protein-coding]	GO:0070373 [Name: negative regulation of ERK1 and ERK2 cascade]; GO:0048147 [Name: negative regulation of fibroblast proliferation]; GO:0045599 [Name: negative regulation of fat cell differentiation]	GO:0005581 [Name: collagen trimer]; GO:0005615 [Name: extracellular space]	GO:0042802 [Name: identical protein binding]
scaffold7.g28339.t1	Q96L93	55614 [Gene Symbol: KIF16B] [Locus Tag: ] [Chromosome: 20] [Map Location: 20p12.1] [Description: kinesin family member 16B] [Gene Type: protein-coding]	GO:0007018 [Name: microtubule-based movement]; GO:0008543 [Name: fibroblast growth factor receptor signaling pathway]; GO:0032801 [Name: receptor catabolic process]; GO:0001704 [Name: formation of primary germ layer]; GO:0006895 [Name: Golgi to endosome transport]; GO:0045022 [Name: early endosome to late endosome transport]; GO:0001919 [Name: regulation of receptor recycling]; GO:0007492 [Name: …	GO:0005769 [Name: early endosome]; GO:0005829 [Name: cytosol]; GO:0005819 [Name: spindle]; GO:0005871 [Name: kinesin complex]; GO:0031901 [Name: early endosome membrane]; GO:0005737 [Name: cytoplasm]; GO:0005874 [Name: microtubule]; GO:0005768 [Name: endosome]	GO:0080025 [Name: phosphatidylinositol-3,5-bisphosphate binding]; GO:0003777 [Name: microtubule motor activity]; GO:0008017 [Name: microtubule binding]; GO:0043325 [Name: phosphatidylinositol-3,4-bisphosphate binding]; GO:0032266 [Name: phosphatidylinositol-3-phosphate binding]; GO:0005524 [Name: ATP binding]; GO:0005547 [Name: phosphatidylinositol-3,4,5-trisphosphate binding]; GO:0016887 [Name: …
scaffold7.g28371.t1	P32839	851981 [Gene Symbol: BCS1] [Locus Tag: YDR375C] [Chromosome: IV] [Map Location: ] [Description: bifunctional AAA family ATPase chaperone/translocase BCS1] [Gene Type: protein-coding]	GO:0034551 [Name: mitochondrial respiratory chain complex III assembly]; GO:0032979 [Name: protein insertion into mitochondrial membrane from inner side]; GO:0051131 [Name: chaperone-mediated protein complex assembly]	GO:0005829 [Name: cytosol]; GO:0005758 [Name: mitochondrial intermembrane space]; GO:0016021 [Name: integral component of membrane]; GO:0005743 [Name: mitochondrial inner membrane]; GO:0005739 [Name: mitochondrion]	GO:0042626 [Name: ATPase activity, coupled to transmembrane movement of substances]; GO:0005524 [Name: ATP binding]; GO:0008320 [Name: protein transmembrane transporter activity]
scaffold7.g28378.t1	Q8K339	16588 [Gene Symbol: Kin] [Locus Tag: ] [Chromosome: 2] [Map Location: 2|2 A1] [Description: Kin17 DNA and RNA binding protein] [Gene Type: protein-coding]	GO:0006310 [Name: DNA recombination]; GO:0006974 [Name: cellular response to DNA damage stimulus]; GO:0006397 [Name: mRNA processing]; GO:0006260 [Name: DNA replication]; GO:0006281 [Name: DNA repair]	GO:0005737 [Name: cytoplasm]; GO:0032991 [Name: macromolecular complex]; GO:0005654 [Name: nucleoplasm]; GO:0005634 [Name: nucleus]; GO:0043231 [Name: intracellular membrane-bounded organelle]; GO:0016363 [Name: nuclear matrix]	GO:0003690 [Name: double-stranded DNA binding]; GO:0046872 [Name: metal ion binding]; GO:0003723 [Name: RNA binding]
[truncated: 171 more rows]

## Sheet: BiolProc
Category	Term	Genes
[truncated: 29 more rows]

## Sheet: CellComp
Category	Term	Genes
[truncated: 28 more rows]

## Sheet: MolFunc
Category	Term	Genes
[truncated: 12 more rows]
