# Supplementary material for: Chromosomal assembly of the flat oyster (Ostrea edulis L.) genome as a new genetic resource for aquaculture
Source: Evol Appl. 2022 Oct 10;15(11):1730–48. doi: 10.1111/eva.13462 (PMC9679248; doi:10.1111/eva.13462)
Supplement: Supplementary file 9 — Table S7 [file EVA-15-1730-s005.xlsx]

## Sheet: Table7.1
Seq.name		Palp1	Palp2	Palp3	MT1	MT2	MT3	Mus1	Mus2	Mus3	Digl1	Digl2	Digl3	Gill1	Gill2	Gill3	Gon1	Gon2	Gon3	Hemo1	Hemo2	Hemo3
scaffold1.g1131.t1	SLC7A6	-1.2481848672836	-0.543585548699565	-0.11866017788123	-0.5181382803219	-0.737601299844925	-0.416317788262454	0.214107343077754	0.260896050279422	0.0678198691902493	-3.29857348561826	-2.93863959933499	-4.13922225761468	-2.17432605857059	-2.79405397745243	-1.96182438675579	-1.04849986500081	-1.21337883513437	-2.146311682401	4.86244239310107	3.52904053148177	2.77085244672134
scaffold1.g1132.t1	SLC7A5	-0.0937335210906752	-0.211252477235985	0.303642590443264	0.965620691123984	0.86657207482779	0.928987580346878	1.07411133080542	1.35309511801929	1.39630061515822	-3.16006368329436	-2.63218515969702	-2.04135443978812	-1.03581625624669	-0.770186741069646	-1.5338079672369	-1.85752264278277	-1.54435431611169	-2.3703719594618	2.83288514020324	1.27293452749016	0.902664226196334
scaffold1.g127.t1	SLC22A16	-0.206708231307441	-1.1783763209893	-1.07851875258889	-0.888292542181336	-1.45603242352391	-0.833777764900246	-1.22861554473233	-0.744732417378617	-1.70832675234502	-3.83768090985268	-5.29974872159142	-4.33040637842879	-0.0643406446641448	-1.34138190849182	-0.712435916183928	-2.44613486328235	-4.21191787800609	-2.05738788402238	-2.46922295126288	-3.88683439420555	-3.85604722375626
scaffold1.g1274.t1	SLC5A8	1.0075199967517	0.252915808809106	0.151139516039861	-0.386554728115783	-0.133927906130564	0.0429994805122309	-2.80631219816118	-2.20313014243513	-2.29809623807445	-1.51286540818359	-1.54652849690566	-1.67448335509794	0.876972129601625	0.102401165489781	-0.0868489712240369	-2.10956139073708	-1.894796768127	-1.5932643617566	-2.89164137921382	-5.14260295274704	-6.14995091118453
scaffold1.g128.t1	Slc22a5	1.33324453449615	0.444490082099887	0.603241339553861	0.223399264539954	0.509823689980465	0.677717027404727	1.09204585524239	1.26689358907614	0.605701555297242	-0.977278599166512	-0.945563287477174	-1.74175569067752	0.941854397976544	0.659996117851095	0.613787688428642	0.337378727661137	-0.360232784421024	0.139793775588453	2.99913350277068	1.42053018315571	0.747579671567797
scaffold1.g1306.t1	SLC39A12	-1.5326382567523	-3.1785361852524	-1.86778183435337	3.20739241878202	3.26007239751576	3.25192310749049	-2.97723664199946	-4.95901708699457	-2.80159602099961	-2.65341620297836	-4.07108989535864	-4.10174755219601	-1.20724068104333	-2.01961367786756	-4.31666710411589	0	-1.98325905177331	-2.91619189903994	0.174473374248745	-0.692940986133446	-1.60662983735669
scaffold1.g1406.t1	slc23a2	2.61707812165563	2.64925209826817	2.76418712342966	3.16326051621715	3.14043896234681	3.15771390301233	2.90165598246911	3.03406474923667	2.96639917767871	2.43682836773838	2.47551663561788	2.58784343740454	1.45616078457636	1.3403956443022	1.05860897470717	2.25017915253213	2.28704746744821	2.35411462018158	2.3342434173206	0.584650214826646	2.12783764239611
scaffold1.g1627.t1	Slc16a7	2.34677603794055	1.96214342242119	2.06167314283907	1.44148660166597	1.44674136585752	1.42853841116832	0.32250945164174	0.324787462777615	-0.00964456755709882	-1.53953665464849	-1.08274122911263	-0.435326980837367	1.84774517823297	1.70779752338024	1.69445286978878	1.15943791711409	0.91023042813126	0.814359009738426	1.80161395794558	0.707242747353065	-0.0552181519608882
scaffold1.g1628.t1	Slc16a14	1.25272338732986	0.732356340913617	1.26550311314909	-0.559123804537714	-1.25194081893041	-0.504609027256625	-0.127744660497593	0.121800440613761	-0.323662902109698	-1.74252367681234	-1.42323177502642	-0.0388519325849503	0.189078672292928	-0.108721151701543	0.532824877385981	-0.717516611829662	-0.541851808908515	-0.175224374316236	1.92361483041815	2.37346911765386	1.90742978490807
scaffold1.g1757.t1	Slc13a2	-0.656906570166701	0.0342304886107713	-0.333087065602843	2.20603428729234	2.13314669701573	2.13396856800829	0.61056946321063	0.472918107330764	0.788140111308887	-0.250824970235173	-0.0769635079708145	0.212557148129216	-1.31640210206752	-2.12877509889175	-1.40346071211163	-0.766549625991635	-1.6550151604902	-2.04046021245434	-0.317304068361915	-1.97974532176079	-2.23774396157624
scaffold1.g1758.t1	Slc13a2	-0.333699436744418	-0.520165746607219	-0.083880513624336	0.109065198136811	0.365229071203028	0.00885738061925814	4.20754411501176	4.24694899990728	4.05872504136801	0.562330904716076	0.105128848149155	0.610260850051237	-0.870798337285512	-1.0551401114967	-1.03026544285767	0.885885122976082	0.916119486375664	1.01971251513415	1.42177521581803	-0.266591670022492	0.529115156163999
scaffold1.g1775.t1	Slc1a2	-2.21313450046687	-3.49646234958226	-2.92267359284945	-0.23154914650921	-0.248098752636012	-0.206180714887637	3.59154990734156	3.59239354157431	3.55813221289532	-3.23437677314202	-2.38901605968851	-3.06603676191118	-1.97262582234442	-2.92250234291858	-2.76012415052962	0.638627198395614	0.113852283175668	0.805410300816833	-2.60288440871842	-4.3684191550814	-2.06894591102173
scaffold1.g1781.t1	SLC7A9	0.386867399718423	-0.191916332923138	0.14483322650883	1.77867323665716	1.64975710745779	1.54582427874271	1.2778720462557	1.00279937433412	0.904395365481121	-4.1262279692864	-4.54390166166668	-4.57455931850405	0.245946971204857	0.139842771323918	0.458448643019658	-2.3907275214987	-2.2336783967449	-1.51453454743183	1.48063472862849	0.120551432715158	-0.989556100147531
scaffold1.g1817.t1	Slc7a9	0	-3.67420300444092	-3.1004142477081	-2.00875187178414	-3.81050325772999	-1.82870621241919	0.986528157449309	0.885166096701534	1.20523750034105	2.18183385594773	2.27034555090449	2.50412365507752	-4.02483559511922	-3.83720859194344	-2.81233392330441	0.616164769014866	0.521074129038166	0.675604123021877	-4.78062506357708	-6.54615980994005	0.288056579353034
scaffold1.g1818.t1	SLC7A9	-1.89787013586052	-2.15145064158186	-1.26953958948671	-3.75278604961998	-3.68006831764969	-3.69827127233889	-4.17254351966537	-3.15432396466048	-3.75179040082899	2.73373256446631	2.58604603856159	2.96764879633249	-4.30943815431776	-2.79988305625462	-2.5119739817818	-1.37625703869037	-1.26102808963119	-1.28142377814816	-3.48026512205446	-5.24579986841744	-4.6092916370802
scaffold1.g1907.t1	SLC13A3	-3.54952369266863	-3.02549661972641	-3.03667036371475	-0.912586510098409	-0.473740879330226	-0.795335977469357	2.73294748010791	2.84028115852145	2.78390811556341	-2.38489942003244	-3.18108473566645	-2.11863298811234	-2.15373678906826	-2.45153661306273	-4.74859003931106	0.872553730950616	1.02222332533882	0.949565714405575	-4.71688117958372	-6.4824159259467	-2.46739607135573
scaffold1.g1918.t1	slc32a1	-0.836758621557135	-1.00460925325259	-3.13126021466086	-3.91406695665304	-4.42631172540391	-3.85955217937195	-3.50374942814075	-2.48552987313585	-4.4980338085832	0	-3.59760268149993	-2.89129474417109	-1.73375346718461	-2.54612646400884	-1.84317989025717	0	-5.09473433863575	-2.70573909101502	-2.81147103052984	-3.25507768200545	-3.35553504483442
scaffold1.g193.t1	SLC7A6	-4.26199066680863	-2.00099799970021	-1.33409983857591	-3.53194407984693	-5.0441888485978	-3.47742930256584	-1.95170154989233	-1.19651640072122	-1.02844809052675	0	0	-4.83109996225235	-3.08859618454471	-3.48593168209009	0	-4.64726816524699	-2.71261146182964	-3.64554430909627	0.996916600978371	-0.0249578986443921	-0.651484073140949
scaffold1.g1972.t1	slc12a9.L	-0.0535915175516825	-0.0701328259721714	-0.156074338362482	-1.0672051773302	-0.776896010287285	-0.979523536113909	0.507434646395031	0.474225962592926	0.288885430283358	-1.71493784514045	-1.78468823410042	-1.68410135765954	-0.962659195479735	-0.862495033554303	-1.22291052080007	-1.43886901599004	-1.53458596161621	-1.73670544169823	4.23711577840661	1.83582151269382	1.05374666655849
scaffold1.g2000.t1	SLC46A3	0	-4.62812499474314	-3.63929873873148	-3.42210548072365	-5.34938774875337	-3.36759070344256	0	0	0	1.33993848337963	0.871638717929377	1.36354702467529	-3.39379508470028	-2.79113058224566	-2.44432781871927	0	-4.01781036198521	-4.95074320925184	-4.73454705387929	-6.50008180024227	-2.82794965917431
scaffold1.g2019.t1	slc25a35	0	0	0	-2.15379398899476	-1.66603875774564	-2.09927921171368	0.1145045346451	0.0296305966858935	0.306633278433526	-2.24973102001906	-2.83732971384165	-1.86798737067902	-4.2954085944137	-4.10778159123793	-4.0829069225989	-1.46176315233722	-2.01253327609011	-1.2673942182441	0	0	-2.91719017206351
scaffold1.g2020.t1	SLC7A1	0.62906237291425	0.0579322128161237	0.394681772248092	1.53244056276151	1.5114438599096	1.45398147477318	1.44365632720649	1.61676148418955	1.4779410989608	-1.65398700221069	-1.46397811736973	-1.79419605606601	1.18646745883639	1.24284992873391	1.2504466059411	-1.72584147648059	-1.67570755564331	-1.50172519899342	0.789759083683357	-0.904222401654586	-0.92178675613521
scaffold1.g2136.t1	slc17a6b	0.772971784312963	0.514999509474467	0.79012995064277	-1.31460488623677	-1.56381524915385	-1.41209320240073	-2.83389802983308	-2.30110530199842	-3.63553733233314	-0.510077590811974	-0.592148251407819	0.108705255828907	0.784094837678007	0.74932941951733	0.445581340694989	3.54046456627785	3.63504087732398	3.59638052279217	-3.94897455427977	-4.71450930064275	-3.31246632294253
scaffold1.g2176.t1	Slc6a18	0.340561979341765	0.715725666369496	0.903455990795236	2.94353386915427	2.82492989435664	2.83120962486679	-2.12110991926434	-2.00335469070853	-1.9227492217644	-2.21232697952208	-2.79992567334468	-2.46801325079734	0.648886041691794	0.0647820325406828	0.191536315198926	-0.810250265459574	-0.234047532954699	-0.697495096920107	3.36372639847609	1.53355418654679	-0.0984264180418722
scaffold1.g2177.t1	Slc6a2	-1.42566156867712	-1.93405597342728	-1.15673382260933	-0.812428646698168	-0.65531872743751	-0.866166760069102	-2.49174833067055	-3.58900599308559	-2.3791175071965	-1.54643951490318	-1.34744184683497	-1.17374100516615	-5.74412018274287	-3.97153067884594	-5.53161851092807	-2.01738994458291	-1.32374134066935	-1.80921521096476	-4.49990965120073	-6.26544439756371	-1.92849644808538
scaffold1.g2203.t1	Slc12a6	-0.414303650715808	-0.267643659086383	-0.192229718078631	-2.41360947381044	-2.19650183250498	-2.5195593687226	1.24663237820938	1.29740643336223	1.24935174530701	-2.17251151755716	-2.02314461721355	-1.4449930313754	-2.75875747331451	-3.03056208877603	-2.68375932524964	-3.86997047704557	-3.44988694645797	-3.19017471578221	2.48954581286152	-0.0813018240208477	-0.450518580517241
scaffold1.g2343.t1	slc46a1	0	0	0	-1.74854905673351	-1.04780010215018	-2.15346589808972	0	-5.19448109113246	0	0	0	0	0	0	0	-4.73834226004971	-2.481757461745	0	-4.52042224852645	-5.28595699488942	-6.38641435771839
scaffold1.g2352.t1	SLC35F6	1.41099105582571	1.23457841062684	0.936122714558027	0.840528531534958	1.01581599714579	0.954544320564709	1.55135517129971	1.7998723457264	1.83391099621608	-0.106445860364334	-0.0553107970247932	0.556479541519751	0.923474184135181	0.855844132068878	0.857259827883918	0.69450764891198	1.10123279664455	0.719315118175744	4.88600931213071	4.24797903918658	3.56662120095969
scaffold1.g2378.t1	SLC43A3	0	-4.23342794374847	-2.65963918701565	-2.44244592900783	-1.63276260287134	-3.38793115172674	-4.03212840049554	-2.20655392343303	-3.02641278093799	0	0	0	-2.99909803370561	-2.07450543636363	-4.37155886261196	-4.55777001440789	-4.62311331099054	-2.97108365753601	-4.33985000288463	-5.1053847492476	-5.79080461279773
scaffold1.g238.t1	SLC6A5	-2.54209858600137	-3.01807151305915	-1.91376803962755	1.57452905418995	1.58859256843942	1.54624352641853	-1.4475381601405	-1.57615999346487	-1.39601885096983	-5.49295153078511	-4.49558772388655	-4.65177626280778	-3.9536666044586	-3.18107710056167	-5.15620243192264	-3.92737608443973	-3.67079128613501	0	-0.709456072916463	-3.01555920064214	-3.13804286980111
scaffold1.g2441.t1	Slc6a4	1.17662040824406	0.378719386298916	-0.480451264244372	0.502276740126429	1.32042164501112	0.556791517407518	0.802411350888298	0.887745101751732	1.05966573744181	0.434354085271735	0.486165676192671	0.91007388282078	0.858161794178311	0.630751298075238	1.59422542205012	0.206380409084547	-0.595928481664308	-0.113823829652093	0.272297327162762	0.76310233405957	-0.0817957434977513
scaffold1.g2471.t1	Slc6a4	5.06434790421984	5.23652835144395	5.26977270798147	3.25610745183301	3.44305493461642	3.28151264048438	2.99374633400288	3.05230877636693	2.99730706885675	3.91396794647999	3.8716253556209	4.09531446139306	4.63405548222631	4.23152788175979	4.14127993419509	3.92400848603443	3.95432335247744	3.99320327873957	1.43755879866745	0.147182544020888	0.424481664391303
scaffold1.g2526.t1	SLC10A2	-2.05915104289358	-1.70504897139368	-1.71622271538202	1.74889805606939	1.72343539410077	1.70523243941158	-0.416286586890408	-0.127977868517767	-0.17610571369584	-2.72049737048235	-1.59760268149993	-1.75379122042116	0.96668625095648	1.1319454411038	0.800676299517551	-1.2220361199955	-1.92480933719344	-3.02766718590238	0.358453970912476	-1.0534438208358	-2.73886368438593
scaffold1.g2771.t1	SLC23A2	-3.05359151755168	-2.37756135116442	-2.38873509515276	1.55637861741827	1.71879915233678	1.56666939444267	4.62786921327183	4.63051296202228	4.64451682883893	-1.2917264144159	-1.17700565687918	-1.34968231858898	-1.88019703528776	-0.614567520110718	-2.03026544285767	2.94195276795089	3.12271348125215	3.01131534097697	-2.48398341030057	-3.98648375082976	0.4778435051248
scaffold1.g2798.t1	Slc1a2	-1.09855942745182	-2.06638545083928	-1.13895973949176	-2.19740092409736	-2.51462971044309	-2.14288614681627	-2.36258556705716	-3.4318288533026	-2.19640527530637	-5.1262279692864	-5.12886416238784	-3.25263122361669	-1.51012744590905	-1.68507052211799	-1.33004725178663	0	0	0	-2.0573302925555	-4.35337975561725	-5.5082849024686
scaffold1.g2799.t1	Slc1a4	-0.943673825473647	-1.00460925325259	-1.60074549796208	-0.29608939870392	-0.403943912375456	-0.199754445728204	0.699190630529528	0.411307057808745	0.172032260514371	-4.47948927097855	-6.06708796480115	-6.09774562163852	-0.618276249764677	0.054777580581337	0.359760168413101	-1.74398882319085	-2.17190219915821	-2.32722746776129	-0.448066299666315	-1.76108884133179	-1.16966849952309
scaffold1.g2813.t1	Slc10a2	-0.289697595978473	-0.428635535758688	-0.361806767745753	-0.90068792685184	-0.564935789047761	-0.911761491198328	0.126300962108947	0.205921061777987	0.0347193803115771	-0.788038336064713	-1.55251479197139	-1.78480630997841	-0.949193127879293	-0.954211202645918	-1.15172895534334	-1.92290260786042	-1.81832090300076	-1.59925065682233	3.38248024491318	2.08022944268311	1.44397563593687
scaffold1.g2985.t1	Slc9a8	-1.13075937807414	-2.89213452399418	-1.44387664934522	-2.10115250925353	-1.91295755986331	-2.824245310636	-1.04697879096652	-0.814634430608773	-0.827138366056125	-3.78205204099898	-3.19972573337927	-3.40030839165895	-1.78333549603517	-2.47017761077554	-2.22291052080007	-3.63151409393244	-3.28181989123624	-5.21475273850287	2.21089678249862	0.619612962980744	0.154115151942758
scaffold1.g3107.t1	slc22a8.S	0.803275857265181	1.0381647704377	0.59565171484142	1.35341335421195	1.4850247752358	1.2575938584086	4.38532492174178	4.39297523503649	4.33835265678387	0.626710132853374	0.494306064781605	0.608846323484168	1.20048343556518	1.47624134901961	1.1247401387489	0.560017363699247	0.742601580560184	0.649204061100309	3.40729399530212	1.26790336200792	0.769926261158138
scaffold1.g3135.t1	slc6a5.S	-1.03039852649766	-0.860008408170144	-0.844709940797291	-0.0165589735353664	0.398550955881997	0.0550293171046645	-1.98733161237858	-1.93594519343848	-2.27859773057817	-1.47506608394437	-1.73486011654293	-1.7655177733803	-1.53926374630981	-1.52997398439255	-1.7530268291971	-3.35427548027188	-2.83465627613337	-2.23707440670122	0.161325079892074	-2.16492462094538	-4.58731007866171
scaffold1.g3136.t1	Slc6a11	-4.76385278788884	0	0	-4.03380620092713	-3.54605096967801	-3.97929142364605	-4.62348867241484	-5.60526911740995	-4.03281055213614	-4.71470573267258	0	0	-4.17542080634607	-4.9877938031703	-3.96291913453127	-4.1491302863272	0	0	-2.34624777408278	-3.8893900991093	-4.79720238399588
scaffold1.g3147.t1	Slc13a2	0.154890009009942	0.320230437054676	0.484143399624429	2.64619510343979	2.59896768304445	2.62938343357543	-0.847703829358109	-0.414446775074368	-1.17902319707813	5.42982806202451	5.41526165884009	5.50711643652034	-2.66267036912313	-0.890080865226203	-1.77209679219569	-1.15095302193401	-1.56421962193697	-1.9565840878409	-2.41845983758099	-3.69856775677373	-3.06205952543649
scaffold1.g3156.t1	SLC13A2	-0.385157305056292	-0.389509204468867	0.0688023348440152	1.0644378229942	1.19441287257369	1.11895260027529	2.18816621769381	2.10685009914779	2.18315543065829	-0.279426721473672	-0.601680848775273	-0.510659949024393	-0.211762822792371	-0.967552291250232	-0.0581548400311389	-0.50740039766086	-0.413545099394254	-0.0727171342340307	-0.804053558967353	-2.56958830533033	-2.83997066960161
scaffold1.g3172.t1	SLC6A12	2.81765097432096	2.78282838686115	2.75211445647717	0	0	-5.75753722175858	3.869728557377	3.75507687911504	3.85782863401757	-1.18917078260801	-1.40812488263621	-1.39696236377896	-3.36870410373744	-4.18107710056167	-4.15620243192264	2.24254891700258	2.37360283322344	2.1631360104279	0	0	0
scaffold1.g3195.t1	Slc13a2	-0.540608967860879	-0.368883638849547	-0.411084278458509	0.140528018619874	0.42135394592036	0.195042795900963	2.95201932087143	2.83326500826924	2.85718985977662	-2.31088966700281	-2.00867127857583	-3.10971826330459	-2.68914258048432	-3.50151557730855	-2.06160340939068	1.88146845575836	1.939507574681	1.92383429640643	-4.02989454966334	-5.79542929602631	-2.50356923607652
scaffold1.g3225.t1	SLC6A5	-4.34056397804223	-1.66453381165497	-1.47407369447366	-0.0389754061216971	-0.215871564222884	0.0155393711593921	-5.7851623632894	-5.7669428082845	-4.77944674373185	-4.87637942354714	0	-6.4946357742071	1.37026463486026	1.14515325484678	1.16080939345643	-2.72584147648059	-3.79118477306324	-3.30908012105103	1.57954137629301	-0.103531209877993	-1.54383857559159
scaffold1.g3229.t1	slc6a5.S	-4.24745457365075	-3.30839000142969	0	-3.78044239252284	-4.02965275543992	-4.46289320940796	-4.10709045817676	-3.28151598111426	-5.10137483861921	0	0	0	-1.65902259210799	-1.07907816615345	-1.27659591885087	0	0	-4.63100821593839	-5.41481206056585	-6.18034680692882	-6.28080416975779
scaffold1.g3231.t1	slc6a9.L	1.42974458460346	1.74596677243227	1.72118259692528	2.85571258021639	2.71835457090049	2.78946083164082	1.03910518275028	0.910256349969709	0.993059374618084	-1.94006090946252	-1.7113715564575	-1.79647699731725	3.18222500125186	3.13365378356616	3.04305123478525	-1.0651574050094	-0.986110792256876	-1.50400614024466	0.331099847772375	-1.36884655696303	-2.61538217927994
scaffold1.g3232.t1	slc6a9.L	-4.85536540734599	-3.33133833440377	0	-2.00984160296435	-3.052601088414	-1.95532682568326	-5.715001291872	-5.6967817368671	-5.70928567231445	-6.39118085285089	-4.07188895106497	-4.4244747027897	-1.80750180716593	-2.07930642262745	-2.46946925326727	-5.24064290578435	0	-5.23891904963363	-5.02272289426108	-6.78825764062406	-5.01424588553689
scaffold1.g3245.t1	SLC39A1	-2.45463574475103	-0.515571172529969	-2.52674491651831	0.275410842210673	0.0850941683471646	0.329925619491762	-0.992343534389673	-1.71108957355098	-1.30855600971949	-2.99045119025593	-1.18573246129977	-1.02374504019474	-0.866203763208262	-0.678576760032491	-1.65370209139346	-2.83991324318939	0	0	-0.0370307309449672	0.741755038915866	-0.943664824634259
scaffold1.g3266.t1	SLC6A5	0.263672301815178	0.418465565091673	0.324829660911361	1.00914892934648	1.09713341797008	1.03263681100695	1.2571950289599	1.28823862432238	1.24997159280995	-0.160250263618829	-0.206607834149586	-0.0117057905718275	1.35733959160836	1.31435366664272	1.48544907613279	-0.98833866575972	-1.05368196234237	-2.26672272880173	4.59949938358574	3.14642160177967	1.87107298461504
scaffold1.g3268.t1	Slc6a13	2.7052004390677	2.52745134630601	2.44501891914785	1.85827731606178	1.66955390027394	1.99037503429541	1.12189578298895	1.91108982432495	1.24207012713141	3.83235000628523	4.00020115922137	3.83406260617433	2.06856586497569	2.15933132889888	2.03664880912405	1.87246396365812	1.80712066707547	2.03924706607934	1.64590269801006	1.10063407187514	1.55503717797791
scaffold1.g3269.t1	Slc6a7	0.66617985078922	0.749634332345452	0.668071260465716	1.94704071606023	2.01975844803052	1.96657935509834	2.59203945435708	2.67486809078505	2.78350059283933	1.32538038768946	1.10861938923517	1.11592958259682	1.4329490735905	1.23870544142262	1.34846900764817	0.354902933794635	0.55259404304578	0.427016117836756	3.4505671952669	3.10741192352394	3.07606464579167
scaffold1.g3538.t1	Slc7a11	1.14378901577669	1.31731884163477	1.07167984400941	2.35115738027158	2.52205550618077	2.40567215755267	4.09453574600586	3.88024576219042	3.88890643674111	2.04407268507846	2.13258438003522	2.22868386548378	0.452113078126722	0.832385159244889	0.442222328605074	1.62524498647487	0.998022802284103	1.48012745429632	5.01825170455622	5.31202278695563	4.61356362833434
scaffold1.g3539.t1	Slc7a9	2.69771410871033	2.69488163549495	2.81081980940996	3.5477913993788	3.58987751269542	3.559237454768	5.15207940330005	5.29855963314438	5.20759857877821	3.70678372455125	3.83362405587825	3.89006496935357	3.28614609025309	3.44381987132724	3.45857032269256	3.24155312411546	2.92763347439271	3.10161583104259	5.47495838313614	5.21975490906849	4.51893407308172
scaffold1.g3882.t1	SLC25A11	2.7129901406017	3.16224944514194	2.91841494436333	4.32147474768248	4.21282732657638	4.24612838938098	7.02226691094577	6.98768143927782	7.09060623789245	3.19886976619611	3.24214940815003	3.44230218716072	3.39998595662805	3.41428135691826	3.4619960019154	3.99297677097535	4.22733732942593	3.89975222307081	5.61498070037734	4.93537613280153	5.0898884423688
scaffold1.g3916.t1	Slc33a1	2.87782527890423	3.08057573361991	2.96473962825977	3.12842755622733	2.90800009393928	2.99703036257512	2.24559989048129	2.11626225707233	1.98024378513962	2.4365846467953	2.60631250058759	2.85001725538553	3.3481711905243	3.44155681981867	3.39445590967435	3.16964191865467	3.24402338573864	3.05425747180653	3.69474343969611	2.28164218422004	2.07411084401477
scaffold1.g3921.t1	Slc5a3	4.27687724903863	4.48632755530993	4.5913359171324	2.8681668526517	2.61041138060161	2.8008342892487	2.00992177839462	1.96826987742212	1.89967137990384	-2.02380978720236	-3.15197686238766	-3.05710363714117	1.50415982589632	1.50400204222023	1.5671805990359	-0.5040380304701	-1.31412427181067	-0.756070766565161	-1.53987461119262	-3.42088657497553	-4.78437834363829
scaffold1.g3936.t1	Slc2a1	-1.57076180186748	-1.21665973036758	-1.49086788018971	-1.01064021634809	-1.2009568902116	-1.01752598373115	0.3996773121642	0.505359708419436	0.105832649862837	-2.10657724737238	-1.42115744678856	-1.91747867597475	-1.34489989970942	-1.50519619995396	-1.03286255434371	-3.12596430174815	-1.86937950344344	-1.95431544415512	2.45827792402093	0.955777583491744	1.27217815556599
scaffold1.g3947.t1	SLC7A1	2.37357778220424	2.07927881526785	2.11149766679289	2.41678225442557	2.01808001721949	2.46626144180936	2.26952317001179	2.14189185855323	2.0570019977242	4.63706498646221	4.55915268205661	4.69566039601106	2.07026265439903	1.9543125887845	2.00575697782743	2.03439669835533	2.17187028477237	1.92290994405807	4.22829982876006	2.57264270016946	1.66589868267038
scaffold1.g3955.t1	Slc35e2	1.13724616990992	1.42423404555128	1.09755847583502	-0.270210766878315	0.450205221161089	-0.0351237439554048	1.14010676163398	0.790594532138387	1.23328522244186	-1.6100733807887	-0.816242967975267	-2.08393982211349	-0.0333137490435204	0.208761038154627	0.385638800238707	-2.70746294716574	-1.60288124230608	-0.383810996127654	3.08788589239328	3.0023101606872	2.7194983468744
scaffold1.g3956.t1	Slc35e2	0.102129864139477	0.848549358418139	0.55358264842921	-0.504858536176393	0.407394523600646	-0.054415082564165	1.52789619847572	0.845676035339523	1.15510019477953	-1.11175748647806	-1.43632177446687	-1.00754781266694	-1.7244756535966	-1.79988305625462	-1.09693648250296	0.176283984338413	-1.34849093088153	-0.821992159510864	3.60719771919588	3.94731476039676	3.57128060856162
scaffold1.g3985.t1	Slc6a5	2.79955075916424	2.71704191943695	2.64198481141662	1.47040622483941	1.83195436352082	1.77049821087774	1.39325041794612	1.67515585544564	1.48251382875063	1.96438091050801	2.0848031138109	1.88592074452106	2.73380145580239	2.26633987186636	2.49788650372007	2.09167585706247	2.05942334694825	2.09004850371356	1.74787636837666	-0.288619699591744	-0.475050285530565
scaffold1.g4038.t1	SLC6A5	-1.91330017643013	-1.33680568359378	-1.69590273100242	-1.9381410916319	-2.54349526477425	-1.97673571874229	-0.242421344257357	-0.567089502775468	-0.615217347953541	-2.37111310993376	-3.03671431575763	-2.84497955125855	-2.49479319632968	-2.4998112710963	-3.28229152451488	-3.88354017558965	-3.21191787800609	-4.46677882016008	0.632060384574304	-1.20876248909291	-2.01503674751742
scaffold1.g4064.t1	slc7a6os	3.06746673213155	3.02033710387764	3.27981094983297	3.0199057404297	2.69335328897946	2.93003060837562	3.56267356496564	3.52184876567315	3.55750086838045	2.27967206930185	2.33637001558281	2.55725112574141	2.75420078728612	2.99275172562457	2.95803759797379	3.1449798644204	3.26808165725087	3.03875580720401	4.6699894618554	3.68837606808818	3.68780433515893
scaffold1.g4133.t1	slc38a7	0.468161241766853	0.200774936520484	0.698614840020004	1.3502109221736	1.45149780634066	1.33072511801091	1.62049799890692	1.86451255946911	1.57771510077328	1.39177741489925	1.5226648946352	1.48401444704429	1.03234567706294	1.05157514854299	0.916793151193537	0.082883743328491	0.320103216766274	-0.149857654157809	3.01596497869961	1.81325375578854	1.82712906843857
scaffold1.g4171.t1	SLC35C2	3.90588359506892	4.13161622962751	3.97481830475682	3.78324666050133	3.89912515526059	3.76721562688844	2.75008271172063	2.94812330431034	2.95242765654954	3.95849242768915	3.85285878363282	3.92951415093808	4.00732823545383	4.03116502335939	3.95022284751135	3.79657955817185	3.90116126303151	3.86541761018111	3.53806152575213	2.56400653263426	2.32983722521773
scaffold1.g4276.t1	SLC17A5	0	-2.44290210483174	-2.60607894226512	1.67959405362547	2.00576014260035	1.70515745721043	2.26619207861989	2.33733194790057	2.23660082944149	-3.6547477167239	-3.07242140910419	-3.10307906594156	-4.11546279039739	-4.92783578722162	-3.90296111858259	0.743717743786224	0.77622177060172	0.667439087935673	-2.87125225885525	-4.31485891033087	-3.51485194671075
scaffold1.g4277.t1	SLC17A5	-1.86967324402987	-1.57697171719411	-1.30435249518186	-2.19407444109055	-2.49986833237399	-1.93310878634203	0.280674960016744	-0.0230335798657214	0.691443990280511	-3.99045119025593	-3.77069496202092	-3.02374504019474	-2.12923816904206	-2.94161116586628	-4.23866459211462	-1.51798514830203	-1.90525653977204	-2.42315188775982	-1.11949289113694	-2.88502763749992	-4.48798534085807
scaffold1.g4279.t1	slc-17.2	0.822556363197754	0.363861427571803	1.07584747822464	-1.15947146846504	-0.606760795375143	-0.59799670246407	-0.63075923915052	-0.934467779032985	-0.821440832396478	-0.503336012932919	-0.805532487893266	-0.99230934664792	-0.182691373081747	-0.0485036288674358	0.0813405993731359	-0.0551175172256915	-0.610786440391421	-0.444183614107135	0.0350469470992006	-1.2759219357983	-1.86701441680027
scaffold1.g4280.t1	SLC17A5	-2.83606485138705	-1.31203777844484	-1.90817402315433	2.07720355963042	2.04707288400895	2.00739020190931	2.54270400341202	2.50987089229233	2.31563943283836	-3.20195529544964	-2.12658897654981	-2.82021164610961	-2.44027794778668	-3.47504336594736	-2.03513119802949	1.15369708152151	0.961241867035525	0.711118843888197	0	0	-3.50018063782837
scaffold1.g4281.t1	SLC17A5	-2.41399376025368	-3.05989168875378	-1.9011404312998	1.11767137921648	1.0262004792936	1.16064453461488	3.22089263832597	3.25106279582766	3.11434973289269	-1.51240389345129	-1.78252039741771	-2.10863393778126	-3.41052427943207	-3.63793477553514	-3.61306010689612	2.05870973643553	2.0661227822882	1.95734009962215	-4.16631374788993	-5.93184849425291	-3.22495093502428
scaffold1.g4318.t1	SLC66A2	-0.0505890293901591	-0.111524457169101	-0.653212917856219	-1.28401656640335	-0.948264428599266	-1.38150488256731	0.518618384887707	0.407554922947638	0.0389071772750107	-2.11691919159384	-1.8300487675003	-1.9982099480876	-0.840668671101124	-1.39000726209156	-1.14274017211608	-2.55134374524846	-1.8797214476649	-2.13458238981889	3.08161376555365	2.56874445164092	1.99916561714824
scaffold1.g4383.t1	Slc8b1	0.0074954119940525	-0.126196358220204	-0.018071173836198	-0.270363199129594	-0.279175352655907	-0.247909631080803	0.406946748785175	0.61038117625698	0.392762810905016	0.880792631810887	0.667589452769789	0.726817299449612	0.124621674611228	0.771680296424297	0.125619241232317	-1.40162882839868	-1.91443110195255	-1.66293937808175	3.04895193991486	1.36303436161525	1.09869091382531
scaffold1.g4606.t1	SLC6A17	0.156526837736835	0.123247752860758	0.102914009586944	-0.824766361792177	-0.85740162996812	-0.750073702573457	-0.171878530005807	-0.103032901930941	-0.47367194542266	-3.40748549959872	-2.75115861053523	-2.93381936081765	-0.391614233595845	-0.183667246040477	-0.274269794821384	-1.29542170034681	-1.48275552130807	-1.69579628776744	2.04620029585812	-0.833321280353315	-1.49473568089265
scaffold1.g4674.t1	Slc34a2	-1.30697235478087	-3.24237690047595	-1.83851314518545	0.886474753021073	0.959192484991358	0.876138385952194	-2.04107735722302	-2.43789530149697	-2.81296931632903	-1.1729364019781	-1.91253818924575	-1.42862267325336	0.822028008124597	0.975439295962456	0.917172729301239	-1.34432654979892	-1.04709976699687	-1.14995761570581	-2.34879895961211	-3.89194128463864	-4.13678855680278
scaffold1.g4687.t1	slc46a1.L	0	-3.58957175397375	0	-3.38355223995426	-2.50347958592637	-3.32903746267317	0	-4.37005265571591	-5.38255659116327	-1.54088981564269	-0.979625123550808	-1.57418366558151	-4.94020434465204	-4.75257734147627	-4.72770267283724	-2.91391382463317	-4.97925712121581	-4.91218996848244	-0.608530971859561	-1.87656605875172	-1.65509532669333
scaffold1.g486.t1	slc16a12	0.979408803637457	0.918473375858515	0.836910303978779	0.255737423156253	0.711783794678044	0.108618339267692	1.46892248273384	1.40388653408938	1.4880586180537	3.4890280076774	3.47385564555174	3.54936354593129	0.533075367019545	0.648552584439481	0.432419153574716	1.88831440960355	1.7511804299529	1.77339334690201	4.18791821872053	3.01175115219871	3.13745140216273
scaffold1.g499.t1	Slc16a5	-4.39653279018746	-2.6501132959088	-5.46864196195474	-5.25144870394691	0	0	-2.00824116126988	-2.91602102482121	-1.85813563237716	-4.93234823569236	-5.9349844287938	-5.96564208563117	-4.80810080864469	0	0	-3.78181028862582	-4.84715358520847	-4.19512393175394	-4.56389027710255	-5.32942502346553	-6.01484488701566
scaffold1.g500.t1	Slc16a7	0	-4.10053367325113	0	-1.57258606434428	-2.49986833237399	-1.51807128706319	0.828686324565008	0.703947925727863	0.645640300667386	-5.57541369097709	-3.25612178919116	-4.02374504019474	-3.45116626392942	0	0	-0.517985148302026	-1.49021904049319	-1.42315188775982	0	0	-4.19847872366308
scaffold1.g501.t1	SLC16A3	-2.38661732132238	-2.12562465421396	-2.8737639923685	-1.43417831302423	-1.36146058105394	-1.60205595707959	1.61172778927919	1.81636046851497	1.91933375048755	-2.60050467193992	-3.92506895992872	-2.95572661676609	-4.79818533977961	-4.61055833660384	0	-0.186932319039581	-0.515310021456023	0.439282402018936	-3.55397480823747	-4.73454705387929	-2.30448970000948
scaffold1.g5018.t1	SLC6A19	-1.07898978998582	-1.46185331265212	-2.25063463530401	-0.79640217999534	-0.638795550438542	-0.879390926464185	-0.636062904491395	-1.01994179305784	-0.517872555675437	-0.998133875042228	-1.39504900725571	-1.12872492633595	-1.14952089060799	-0.750389782238503	-0.661384776179758	-2.78619538331154	-4.43650118061535	-3.78447152716082	-2.56827537178828	-4.33381011815125	-7.01922998170138
scaffold1.g502.t1	Slc16a5	-3.38661732132238	-3.44755274910132	-3.45872649308966	0.845929606168507	0.80846442038837	0.812981542199257	3.05524298913417	3.26582179839734	3.06780144384857	-2.33747026610612	-2.34010645920756	-2.78580161532378	-1.47625724489225	-1.44063333516153	-1.4157586665225	0.585657184857347	0.589026638358712	0.930268754531078	-4.55397480823747	-5.31950955460045	-2.71952719928833
scaffold1.g503.t1	Slc16a5	0	0	-2.13679839820229	-0.434178313024228	-0.524959313336822	-0.280127862192224	3.07115940791649	2.89349986649655	2.79288541524661	-3.92243276682728	-3.11771403787112	-2.95572661676609	-2.79818533977961	-2.28863024171648	-1.77832874590721	-0.642611802815771	-0.0823506141799173	-1.06973124546892	0	0	-2.25004191598711
scaffold1.g504.t1	Slc16a5	-5.44351971255685	0	-4.51562888432413	-2.128510624874	-1.90378979945866	-2.15645800778488	1.0891618256959	1.09010338926896	1.02898950959699	-4.65740706317439	-4.39700885044204	-3.55319738936327	-1.46277030823533	-1.02360453806359	-0.835231137141683	-3.02144228893761	-2.43470888894057	-3.24211085412333	-3.02591469875079	-5.37641194583493	-4.60240019074775
scaffold1.g505.t1	SLC16A7	-0.90144559008435	-1.85546581394678	-1.67399447999272	-2.4568012219849	-2.57672856795701	-3.08035834981645	1.52716349402072	1.36405328431105	1.42683747616794	-3.55273825300919	-2.97041194538947	-2.8490665087818	-1.15547233155511	-2.50389822861954	-2.47902355998051	-0.899699965413464	-0.804578589802867	-0.59312152773432	0.420581763739479	-0.94981504078236	-1.22019740505364
scaffold1.g506.t1	Slc16a5	1.6053877237414	1.14073010991145	1.69434098470664	3.32402954743085	3.47655654810804	3.39373072852662	0.801461271801681	0.530174209611594	0.570137694058377	0.588682231663028	0.67816424055002	0.662303585640729	1.13587235607489	1.37004194518769	1.46203080968525	2.42618239295312	2.44220664722246	2.60818882602852	5.08959048627649	3.94355406738194	2.87414029156109
scaffold1.g571.t1	SLC6A6	1.86306818357854	1.88935516791166	1.68058146403816	1.95189566079263	1.84134730271629	1.94343858174481	3.49918543150185	3.59910207960355	3.50707323973709	-0.223382298967584	-0.208170490736099	0.125055263755269	2.2664252500706	2.32534991453058	2.28262650501879	0.37181831648708	0.495817475173984	0.531690006303761	1.35112739611577	-1.0097864669137	-0.78831573485531
scaffold1.g572.t1	SLC6A6	-1.74873693602326	-2.27915764710342	-3.18341618717525	-2.77357785122503	-3.89350519719714	-2.71906307394394	1.81041681359068	1.77519710963412	1.81987483483404	-6.45447738297048	-6.45711357607192	0	-2.33022995592281	-1.97267795130473	-2.3103733620504	-1.71897693518278	-1.66884301434549	-1.98028748486585	-1.50105692365951	-3.15111445260256	-2.98238518261614
scaffold1.g573.t1	Slc6a13	-1.51714068735697	-0.84111052096971	-1.8116422804607	0.290908411605999	0.488252798090029	0.278825440158065	3.35114388268022	3.32994308795148	3.38255377071632	-2.44527355564064	-2.4937134383552	-1.83471121580472	-0.92870870581421	-1.32604420335959	-1.10852445677817	1.72763220445436	1.55878433211785	1.59573149647489	-3.49185309632968	-5.25738784269265	-2.59703286940105
scaffold1.g575.t1	slc-17.2	-1.42135115303895	-1.10377495756417	-0.815388419693597	2.18970739770566	2.16800952778384	2.2178708480398	-4.01795263173117	-3.99973307672627	-5.59719951289478	-2.69413219271006	-3.47437596447506	-3.50503362131243	-2.5698847656624	-0.967220263207781	-1.62041749968139	-1.66912512772738	-2.02397504150501	-1.80490479532659	0	0	-5.36159134475452
scaffold1.g602.t1	SLC25A1	0.221749783733724	0.575851855233626	0.301643705411494	0.951796370695424	1.10251661466698	0.774985601870058	1.82154551784501	2.00482431912041	2.00525943938055	-0.354707646268525	-0.238699342871346	0.237602989011165	0.447611685891781	0.412846267731104	0.660113357706582	-1.01152462125959	-0.754939822954873	-1.00980076510886	3.96661633673019	3.25592366109357	3.14775820312934
scaffold1.g611.t1	SLC2A1	1.32486705666669	1.395176162166	1.44540296284181	0.621954236352284	0.448032000739444	0.429829046050248	4.2478394318626	4.21869780408549	4.24353629559516	0.682136407245275	0.59049520808509	0.789705093146313	-0.0639808852904616	-0.416922263477393	-0.529551118588299	-0.130799769663069	0.182368557008012	0.00842761023758836	6.19703793393823	4.78156348605579	3.94904858723145
scaffold1.g766.t1	Slc9a3	0.524605695082176	0.612533653217716	0.572790757032607	0.818553167237202	0.558695560120617	0.739801413654827	3.46783734162146	3.39922593875318	3.53944089683546	1.54204389057109	1.51787453592001	1.88314555541378	-0.503633683823554	-0.390007262091559	-0.416662894092612	1.48613096017021	1.71029428078254	1.37237759890099	4.00861193461075	2.24557104373633	2.03378333337589
scaffold1.g795.t1	SLC6A9	0.72004278666192	1.05142478166174	0.455288536952244	-1.54991062637638	-2.06215539512725	-0.758430254929084	-0.0521302566137482	-1.12137354285919	-0.133877478306542	2.19545459658027	2.31087416500054	2.25945794799637	-1.10656273107416	-0.918935727898388	-2.47902355998051	0.334765288223559	-0.271146389721793	-0.341582760738356	-0.86235219953202	0.109078648271209	-0.170348855603079
scaffold1.g796.t1	SLC6A5	-0.345535936004758	-0.543974887533635	-0.214111713686906	-1.43749104706506	-1.47168851901129	-1.28344059623306	0.633077109472622	0.550013328640337	0.614130674795898	5.10319654245429	5.07408174492298	5.24063299402944	-1.47956997893308	-1.29194297575731	-0.888556683864554	2.37453956570311	2.77783465187439	2.54844439723651	-2.97232504155715	-4.00089419375392	-1.94215296173364
scaffold1.g881.t1	SLC17A5	-0.676389946638496	-0.180932025893052	-0.514033864768753	-2.03380620092714	-1.22412287479064	-1.86381420622611	-1.37556115897126	-1.69837852180143	-1.91733333471621	2.85134830549851	2.85251368255693	3.01355164983309	-0.853492711458708	-0.987793803170299	-0.96291913453127	-0.56416778560604	-0.044548581467533	-0.825478335289111	3.17207753360809	1.64310498171772	0.928447896942494
scaffold10.g35587.t1	SLC1A1	2.36875240164656	2.26917104596814	2.39490724619415	1.64148431098306	1.52155696501095	1.48326976427843	0.636764340216513	0.700787584834535	0.665563572887099	-5.99361153114926	-4.41128522352954	-6.02690538108807	1.47048589878303	1.17624389420175	1.45166202449138	-2.84307358408272	0	-3.03399480587439	3.07528614558164	1.85248566455052	-0.0592998947859998
scaffold10.g36177.t1	Slc11a2	-0.465442499707609	-0.918695350265312	-0.681941580810065	-3.12771333552467	-2.63995810427554	-3.07319855824358	-1.32507838423362	-1.30685882922872	-1.31936276467607	-3.07164727310391	-3.07428346620535	-3.42686921793009	-1.94739984605624	-1.27434601571023	-1.96936342787846	-1.78360580228743	-2.50102579544978	-3.24131356477401	1.92907890098541	0.307379927196083	0.220895506919718
scaffold10.g36279.t1	SLC4A10	-2.74299142846583	-2.65192376279973	-2.40006310095427	-4.18286984294645	-2.99467489355622	-3.90596264432891	-4.77255231443415	-4.43240466454189	-3.30740507623931	-2.61584186124831	-3.28144306707218	-3.1600976304645	-3.32448444836538	-3.81492935030225	-4.11198277655058	1.9258077458516	1.81138845757152	1.83023440064741	-6.08027391682324	-7.84580866318622	-7.20930043184898
scaffold10.g36437.t1	SLC27A2	0.977716339829986	1.73235634091362	1.06910590034559	-0.936093262983039	0.680944985211057	-0.88157848570195	-1.52577573447075	-0.922593678744693	-1.93509761419205	1.92732772149532	1.90393296822709	1.43717619658304	0.0922171330403386	-0.0827259431685985	0.992774798540399	-0.729489253495738	-0.794832550078386	-0.727765397345015	-1.24853483613868	-0.692141487614294	-1.47709702471533
scaffold10.g36438.t1	SLC27A5	-0.166066246810095	0.0625049426059475	0.399254502037916	0.452949027762861	-0.118189430041579	0.0133547347739072	-0.641038281100778	-0.294764528411677	0.0195418524080793	0.327865651079053	0.382944955833901	1.03741396164312	-0.889578271582071	-1.10050064489657	-0.490663475536389	-2.72126874669077	-2.20164954255226	-4.71954489054005	0.329541278997238	-0.777030385200806	-2.66890112621836
scaffold10.g36442.t1	SLC27A6	0.910267890185912	1.07364976066791	0.726048352097094	-0.0567583898950815	0.0590280639670899	-0.188656736844874	3.00090853843003	3.15234331479218	2.90733767608438	3.30717772642555	3.3377083972593	3.72122512568108	-0.265487191172554	-0.354700393355606	-0.197375428692928	0.953448406788716	0.660694614102995	0.945118598275516	0.26822995756457	-1.33782657479121	-1.79129971029164
scaffold10.g36444.t1	SLC27A2	2.95956345078357	3.5623629247687	3.3787219847756	2.54290799312026	2.1237051358348	2.04026696521821	1.31939065655534	1.12689959527143	1.15455278629606	2.16305278932239	2.13922608001659	2.20489850218378	3.05993247502096	2.46613563206595	2.46251169421815	1.49302826062158	2.26740239282932	1.51930922101628	2.51209804467574	0.760707480633036	0.961861555748556
scaffold10.g36536.t1	Slc13a3	3.27115860454996	3.3634890230677	3.24871681759736	4.51392432524639	4.4064239485584	4.44911981881314	4.46545573214311	4.36250775933029	4.32328648550716	2.04967143807425	2.19557985608826	2.31948943334457	3.78306117833821	3.67777321329708	3.84400373118165	2.91835872962877	3.21008533405374	2.93482917114868	6.56001346006028	4.91096493878824	5.01611825291519
scaffold10.g36564.t1	Slc28a2	-3.70920857183662	-3.77014399961557	-3.7813177436039	-2.24219639070872	-2.4914067536258	-2.33968470687268	-0.568844456362632	-0.717734887192993	-0.277726617942839	-0.463664303816868	-0.453244344092862	-0.445427853115598	-4.12077659029386	-2.34818708639693	-2.5863468235917	0.0552610492296964	-0.574866866136478	-0.115482290624347	0	0	-5.15759566722251
scaffold10.g36565.t1	Slc28a1	-3.48902447029595	-3.54995989807489	-3.56113364206323	0	0	0	-2.7636978541008	-2.52308587775945	-2.75798223454325	-0.517045275602154	-0.584532613053562	0.00795542471811008	0	0	0	-4.87430196873431	-3.3546827645958	-2.28761561186243	-3.07141945648989	-4.42191670357402	-6.52237406640299
scaffold10.g36589.t1	SLC43A3	-3.89320875849066	-2.9541441862696	0	-1.28869305361282	-1.21597532164253	-1.23417827633173	-1.50491712957308	-3.41269699312441	-2.28769740482183	0	-3.84669789637585	0	-2.30477677694789	0	0	0	0	0	-2.25321132334815	-2.82610099176873	-5.51152085531886
scaffold10.g36663.t1	Slc38a11	0.141619925501489	0.0262367137001698	0.0695107537342082	1.6192793508289	1.46251523667642	1.54052759724653	0.849024633699374	1.18917228359163	1.13272500055668	-3.14908302216688	-2.45127949712723	-2.37502195004809	1.9524443283807	1.97014633011416	1.75752168502653	-2.41358257437919	-1.25653344962539	-1.67489312406226	0.541303031310286	-0.845720091798962	-2.12305521671201
scaffold10.g36795.t1	Slc5a6	-3.09747916155268	-4.15841458933162	-4.16958833331996	-1.95239507531214	-3.2947148426207	-1.72795529658874	-4.95711504607869	-4.93889549107379	-3.95139942652115	0	-5.63593080015903	0	0	-4.32142017683415	-4.29654550819512	0	-4.54809995657369	-4.48103280384032	-4.26483664846778	-5.03037139483076	-1.01535154023979
scaffold10.g36819.t1	slc5a8l	2.43362157981365	2.79530824654154	2.89636606046948	1.62151874959316	1.38490842345572	1.69697286456661	1.62101103011352	1.72099155694136	1.58836617597231	0.808168921824066	0.525755059054255	0.629024205421799	2.11461968009248	1.80042541784734	1.93633139887512	0.258267150749515	0.855888866889296	0.675028506179082	2.11522633574973	0.411092134050895	0.795621148063335
scaffold10.g36820.t1	SLC5A8	-4.43552692180332	-2.49646234958226	-3.5076360935706	0.294519665158378	-0.758293484955196	0.271866581917007	-0.540275304165862	-0.23254913196598	-0.382556591163266	0	0	0	-1.84709494026056	-2.65946793708479	-3.0496307677246	-3.23584191952053	-3.88614771682433	0	1.13858257768273	-0.0646384069042929	1.17257317415726
scaffold10.g36882.t1	SLC35A2	-0.0934209449783293	-0.247465777148753	-0.16553011674561	-2.62640876385042	-3.29065662604634	-2.57189398656933	-0.783131828062025	-0.93483727449944	-2.13998628788919	-4.62923639048323	0	-3.07756773970089	-1.92002646271441	-1.99543386537243	-0.970559196733401	-3.47869844341669	-2.54404173999934	-2.89201208654481	2.73922156810657	1.88057741735212	1.37837937785776
scaffold10.g36883.t1	SLC35A2	-1.68352192817297	-1.48142295011812	-0.61812757619032	-3.27540343609864	-4.78764820484951	-3.8058511595387	-3.28012340686519	-1.84686635258145	-1.3999386693915	-5.54126546856524	-5.54390166166668	0	-1.83205554079642	-1.2293910383418	-1.50407665156168	-1.22080252005639	-1.64871589602374	-1.38900366534798	3.06081216678427	2.29047643415747	1.81710704772233
scaffold10.g37170.t1	Slc22a21	-0.470284087716511	-0.418744786237041	-1.05140690697165	-1.83421364896382	-4.46193563513463	-1.57324799421531	-4.53937333787147	-2.93619128214542	-2.94869521759277	-1.72369980252069	-1.4108341698942	-1.07892174734686	-0.665040717100598	-0.733753467184613	-1.4193721813506	-1.20703395665625	-1.32300332630887	-1.36285137749201	-2.84709494026056	-4.29070159173617	-2.9761214552863
scaffold10.g37257.t1	SLC24A5	-2.75617205080721	0	-3.24331872185334	-3.2891598696793	-2.07893861395908	-3.23464509239822	0	-3.01262587960717	-5.61009231577567	-1.08253413068316	-1.43664269428598	-0.932963923472166	-4.16774006926445	0	-3.95523839744965	0	0	-5.13972569309485	-4.92352953772231	-6.68906428408529	-5.37448414763541
scaffold2.g10028.t1	SLC36A1	-2.86967324402987	-1.19364307764261	-1.52674491651831	-1.13962665706817	-1.2368339265402	-1.16757403997905	1.03445652495404	0.681227849227779	0.498798912338115	-2.99045119025593	-3.67115928847001	-4.43878253947359	-2.05884884115066	-3.67857676003249	-2.65370209139346	-3.25495074246823	-2.90525653977204	-2.83818938703867	2.86182254559813	1.64589502350835	1.58168818694874
scaffold2.g10113.t1	slc6a5.S	-0.663837064075318	-0.580382582519085	-0.492020652956509	-1.3743630684996	-1.17040080325106	-1.39023761910991	0.568449540839713	0.876175713039596	0.652167672398532	-2.98814840438651	-2.86525371540409	-3.89591137224146	-1.15340759453383	-1.96578059135805	-1.06643680480288	-1.83761045731997	-1.90295375390262	-2.48796329774894	1.62823706764688	-0.0502409444468709	0.106547946196547
scaffold2.g5184.t1	SLC35F5	0.626513322567111	0.478115053537829	0.752343528411739	0.566777616919156	0.511739801691069	0.571539359003145	1.63361090717764	1.67491407529558	2.04268222096639	0.0256028488403221	0.129881859655394	0.217868699316641	0.127482462859536	0.600511684897556	0.339984134674336	-0.676302015679278	-0.452138695066942	-0.452185738192108	4.29947095648402	3.07580006527821	3.21880095220759
scaffold2.g5230.t1	SLC5A9	-1.20493913845439	-1.10540989404008	-2.04258305658464	-3.82538979857682	-2.48963766077274	-3.50784061546194	-3.83010976934337	-1.88589079578225	-3.14632224467319	4.11429708012961	4.18630276807204	4.06330122845734	-2.24453837952466	-2.70898807292858	-1.03203670770986	-0.977239760001994	-0.935667852668131	-0.921068119828895	-5.45975946661982	-7.2252942129828	-4.15582657436946
scaffold2.g5231.t1	slc5a9	0	0	0	0	-5.27430863195886	0	-4.76678383397454	0	-5.34603071513815	0	-6.03056208877603	-4.47625724489225	0	0	0	-3.2924254478869	-3.9427312451907	-3.87566409245733	0	0	-6.11042254699789
scaffold2.g5252.t1	SLC5A11	0.595646009691797	0.949748081191698	1.32104397402577	-0.951147608705328	-1.77151467281853	-2.59707254956533	-1.84895237555537	-0.83073282055047	-1.84323675599782	-2.74752435787071	-2.01319495680595	-1.84221875247367	0.599115490513405	-0.320172710227336	-0.24085025756593	-0.323967916397753	-0.247292208107974	-1.1802250553746	0.245424465626889	-0.30329889166294	-0.70073799224904
scaffold2.g5502.t1	Slc27a1	0.702689219911652	1.37871938629892	1.21554254886553	0.137279923347181	-1.24943396331983	-0.567197199867935	1.92105584738692	1.49870281100583	1.74493314395865	-0.0488549166486882	-0.0514911097501283	0.249057141887873	0.765052389786829	0.478748204630188	0.581625385270491	-1.53058518508166	1.08214342344833	-0.150349705677207	4.32540866362232	4.09572701207844	3.69088515408587
scaffold2.g5503.t1	Slc27a1	1.39553226084555	1.84917000589637	1.83799626190803	2.15952617973059	2.12790725188614	2.16859798625051	2.54445838982297	1.92998283332261	2.41608111379323	3.30660318065883	3.22963479019654	3.82212282796821	2.65773601006733	2.23870544142262	2.40406133361148	2.41235320597854	2.41057503817335	2.06260469162788	3.64963854236873	3.8905015672039	4.05821181680029
scaffold2.g5504.t1	SLC27A4	3.99322933920131	3.64184404800817	3.52295648671958	2.90883157931909	3.33302168179075	3.14098927120333	3.21605561486728	3.2018536921798	3.14777065298104	3.83755660252907	3.66009660857247	3.71516882576099	3.96668625095648	3.6727803430665	3.59422542205012	3.22646690119513	2.9405725301002	3.22819075734586	5.09947549983019	4.92007284893495	4.424445513203
scaffold2.g5519.t1	slc49a4.L	-1.38255806670686	-1.02845599520696	-0.495309222971485	-2.82243648118747	-2.33468124993834	-2.54552928256993	-0.090190857787817	0.278525944301214	0.178559167603522	2.76032442677526	2.8920588679388	2.90354719868562	-1.57173366382765	-2.19146158270948	-1.16658691407045	0.790159887975667	0.389213559608579	0.385891384450552	-4.71984055506427	-6.48537530142724	-3.71136354634007
scaffold2.g5720.t1	SLC16A4	3.92655829955602	4.12983546880816	3.98292368573755	3.35921897589315	3.07184761798248	3.16797733877228	5.16722402229837	5.17883138565014	5.18974633758643	2.51597903793338	2.38810666094968	2.69064821133469	3.24344437540948	3.13347975071509	3.2886862877018	3.0462749971354	3.18289052963478	2.98432148134608	7.16859174877863	5.6596985674373	5.42392740672157
scaffold2.g5842.t1	Slco4a1	-5.15702110720709	-3.21795653498603	-5.22913027897437	-2.84201201952423	-2.13186436693866	-1.86995940243512	-5.0166569917331	-4.41347493600704	0	3.12254674310155	3.15705676359076	3.12873798060943	-2.98362662494317	0	-4.35608745384952	-2.95733610492429	-2.80028698017049	-2.95561224877357	-5.32437859412218	-7.08991334048516	-6.19037070331413
scaffold2.g5921.t1	slc5a9	-2.34147678733614	-3.13937780928129	-3.73551405399078	-5.51832079598296	-3.12367496912531	-5.46380601870187	-2.7156858446919	-3.91985871102345	-2.42986230594162	-0.841668323110319	-0.742424902192546	-0.677925325989578	-5.07497290068074	0	-4.86247122886593	-3.4637198799407	-3.52906317652335	-3.46199602378998	0	0	-5.2817169790517
scaffold2.g5923.t1	slc5a9	-1.07898978998582	-0.917532796428313	-0.970526716111278	0.378372221108369	0.441374798245442	0.452123217252375	3.57128125748572	3.44766375702515	3.40456318455771	-1.82125611295815	-1.54705210070076	-1.64809908542953	-1.69700868591048	-1.88789330598844	-2.18494673223677	2.40362917556848	2.32505005182913	2.48231501353408	-3.15323787250943	-4.91877261887241	-1.37537379192665
scaffold2.g5924.t1	slc5a9	-3.38551138409621	-1.38755312282158	-3.45762055586349	0.262073042673521	0.0155122581703928	0.183321289091146	1.1585749174288	1.17679447243369	1.08249644582269	-1.29683596469332	-1.60203492781519	-1.49518906090262	-3.3820419032746	-3.60945239937767	-4.1695402314598	0.502229611871848	0.556185243661544	0.137825569224673	-2.33047644967486	-4.09601119603783	-6.2668578867582
scaffold2.g5961.t1	slc37a2	0.879448412442274	0.818512984663331	0.141758279745552	1.228890997189	0.821615788039675	1.349901186257	2.85380257647734	2.96568123869648	2.69672304583905	2.09619541615459	2.055839557104	2.01559585143743	1.26624653281539	0.939300363161401	1.20121422910128	0.362926380725659	0.364697280001548	0.329884818715705	4.23018812110738	2.82387365938937	2.47904134595821
scaffold2.g6027.t1	Slc28a3	-0.825990805212473	-1.09337711045884	-0.557063059144687	-1.50033447333011	-1.60818898700164	-1.53328253729936	2.23084995469923	2.26490605775484	2.20761420056065	0.174246649522833	0.0862189651907484	0.452896805898761	-0.752131996499467	-1.25638269796136	-0.539630324684666	2.07166565962066	1.87178023965919	1.80242819416596	-3.90023888773609	-5.66577363409907	-4.54383857559159
scaffold2.g6347.t1	Slc16a14	0.604362106249152	0.203576675585585	0.0750459809590877	0.0960967167882889	0.223780907976503	-0.028094392915144	0.967118643059591	0.671023287287002	0.741508716510681	-0.226909222781923	-0.165415078463648	0.0704422392677363	0.360738725105988	0.768491542646262	0.332232297416994	-0.597203439016822	-0.938181178212898	0.128885974520474	2.48947203922819	0.989831352838248	1.02123943788325
scaffold2.g6348.t1	Slc16a14	-2.45463574475103	-2.51557117252997	-1.52674491651831	0	-3.2368339265402	0	-3.31427162927704	-2.29605207427214	-1.30855600971949	-2.18309626819833	-1.99308738335737	-3.02374504019474	0	-1.67857676003249	-2.65370209139346	-1.83991324318939	0	0	-2.62199323166612	-1.80256547730794	-1.90302284013691
scaffold2.g6510.t1	SLCO5A1	-0.180713022774497	-1.46404087188989	-0.252822194541777	0	-3.77026612662127	-3.78846908131047	-0.94081323374959	-0.507556179465849	-0.520060114913201	2.52596515911356	2.33146141168913	2.53028560097452	-0.312173122038996	-0.305118364505046	-1.18713429147454	1.11850765305921	1.64877410139723	1.461268427045	2.01449956969512	2.25894891190476	2.66974436361394
scaffold2.g6511.t1	Slco2b1	0.461964975802947	-0.101470792505178	0.332140306179379	-4.48041377920685	-4.40769604723656	-3.68893340775955	-2.42624006091983	-2.7299486008023	-2.81645311769343	-0.978091486896526	-0.830048767500298	-1.58974510273225	-0.374100871182199	-0.434401381450013	0.0823263835186914	-1.20342044182815	-1.01722497141483	-1.27208591356883	0	0	-8.82877246299675
scaffold2.g6520.t1	Slco2b1	-3.25917565120158	-4.90507357970167	-3.91624732369001	-5.28401656640335	-5.21129883443306	0	-7.2887365371699	-4.94858888727764	-5.6980584168912	-4.96491609814879	0	-5.9982099480876	-2.44835124832236	-4.33111357303799	-4.62816699928632	-5.22941565036109	-4.0723665256073	-4.22769179421037	-3.78910321750138	-5.77703038520081	-7.04741274947209
scaffold2.g6644.t1	SLC30A9	2.68286777899891	2.55481815536143	2.42745139386857	3.07587937868304	2.99582683025008	2.85766325151997	3.51100520077783	3.40715939311901	3.44365735814565	2.43749014225355	2.53673356317133	2.65714188052495	3.06453357435462	2.68599567226337	2.76583680012032	2.59304616408672	2.75009528884052	2.51936261757942	4.37122823570281	2.83164054243306	2.85067676978909
scaffold2.g6755.t1	slc25a25	-0.0171824952092239	0.591733475319503	1.23263642791086	0.818217091898705	0.671925041927194	0.810447590925451	2.13948343259387	2.15770298759877	2.28417546530022	-1.20507463729382	-1.55563413381557	-1.87579840784792	-0.364620176246744	-0.0858452850127769	-0.152118504431943	-1.27692911156373	-1.22679519072644	-1.69024275469185	5.89324679977698	4.65388873416391	4.24714845732442
scaffold2.g6800.t1	Slc17a5	3.68649049923146	3.63271486302538	3.45785191939091	1.78538495245193	1.72356056104339	1.79982229035769	0.656929613263137	0.866447820502914	0.662645232820682	2.30052326246793	2.3235356567371	1.84715129654974	2.93069199209245	2.7540122981103	2.90604598921691	2.62744123311408	2.61088030961771	2.71077885481846	1.58689956859338	0.272471576216768	-0.0385527725518597
scaffold2.g6824.t1	SLC43A3	0.921557618497657	1.03054719216103	0.879195790124428	2.10738804708151	2.16172724973694	2.12865101856621	3.02385369313813	3.10620358556274	2.97051488663109	-1.84166832311032	-2.1143936795795	-2.77308255902992	-0.551410944623722	-0.214920555533468	-0.218615039091209	-0.463719879940705	-0.11402567724451	-0.877033523068826	-0.216052525023388	-1.6421008051147	-2.23732285969324
scaffold2.g6825.t1	SLC43A3	1.15961398293837	1.42584329841294	1.18878814700828	3.47607960284075	3.32907140931051	3.40757586802141	4.57118643569186	4.40874317755179	4.51585585052095	-1.54285133197598	-1.83826927430527	-1.14646090667155	1.73487057573341	1.54663067691101	1.99296911398832	-0.306583510883554	-0.371926807466203	-2.19794445081632	2.49166755262922	1.10357351888744	-0.291690595829806
scaffold2.g6849.t1	Slc23a1	-2.84574740478439	-2.73675783112102	-2.33289407583051	-0.72338339504393	-1.3060174916862	-0.813258527098015	1.21942921429538	1.15204005379144	1.33925131953945	-1.02401084567121	-0.740342853616009	-0.955425081590808	-2.79788380460433	-1.21170742493828	-2.23745882936922	-1.23102490322275	-1.20890535855506	-1.76986942843473	-0.205749969641882	-1.82444332767559	1.46519890702438
scaffold2.g6963.t1	SLC7A5	-1.26271364103618	-1.47565216226018	-0.956311189549734	-3.439557649683	-3.78187741699156	-3.38504287240191	0.664246836328615	1.23215341730714	0.583805812136446	1.19242577385591	1.0164579778689	1.00612030541113	-4.99620975438078	-1.6386577497627	-1.46177998767862	0.730520483779185	0.488299425112457	0.201729623231128	-1.43007112795128	-2.81709425106053	-1.97413514225586
scaffold2.g7049.t1	SLC31A1	2.22769459283833	2.10786547600582	2.03529118735334	3.87866960880884	3.851488770725	3.83871970208643	4.66671702387684	4.53358496209752	4.56280815225989	1.73452348474192	1.96425000173186	2.14401212456486	3.13805466926846	3.3822652008106	2.99948190053638	0.00591582668285173	0.0401082036511174	-0.214752738502873	7.25292582748988	7.0737993657298	7.13756308415757
scaffold2.g7163.t1	Slc7a8	0.778704232469513	0.752534222851247	0.741360478862909	0.736161315534285	0.726416887312597	0.708213932623401	3.03724977429182	2.95042330513754	3.15968900015105	-2.41422349951238	-2.2104088151464	-2.06049422634195	0.469015828031491	-0.0479012852665666	0.507488100071243	-2.96412527058693	-1.57003694853228	-2.37743891371505	5.32659727548054	3.9851137719614	2.85880036547552
scaffold2.g7175.t1	slc5a9	6.15103193047307	6.3585143388001	6.33226658698307	7.14720354868775	7.0712982211093	7.07238967650055	5.91863019945647	5.91772144208731	5.87755160753507	3.83405666154416	3.83722868714355	4.00034277370285	6.93170912665147	6.91784223342196	6.88574703795982	5.61433655954552	5.85512097460834	5.67662485773432	5.79543061138751	4.27856783227148	3.4934318567935
scaffold2.g7177.t1	SLC15A1	-1.11359882691596	-0.589571753973746	-0.485268280542148	0.201410260766896	0.461754995912953	0.130394155964127	-0.885771870191628	-0.311158966662346	-0.26707937374333	-1.84205935036326	-1.36664824666005	-1.51278312091736	-1.0657352267359	-0.813977886140411	-0.225202332308055	-0.250948811910736	-0.809332119773501	-0.21175025034135	1.40554421335216	0.523364548136914	-1.08805473396943
scaffold2.g7184.t1	slc5a9	3.36879394016465	3.31259643139237	3.26792577541594	3.4055018653604	3.39123629573605	3.3946067529952	2.79650591881586	2.71407832483668	2.81384062164024	4.10910289993398	4.0459391613859	4.16830597505634	3.66930034033191	3.61117092910572	3.50676258079978	2.79628485997026	2.98765824546492	2.9122384669341	0.99790305916442	-0.642100805114698	-1.47507785707868
scaffold2.g7294.t1	Slc16a14	0	0	0	-0.756769563538477	-2.32148175218348	-0.702254786257387	-5.56884445636263	0	0	0	0	0	0	0	0	-2.50952356955383	-2.57486686613648	-3.09276221412426	-4.87656605875172	-6.6421008051147	-7.32752066866482
scaffold2.g7353.t1	slc10a7	2.56832540369229	2.56916617350003	2.65204640348153	2.33399590038471	2.27958242282929	2.3286392216884	1.49789709451362	1.59480553816383	1.52433400444525	1.6144637090362	1.58599658292712	1.48946531887565	2.13632548533024	2.2985806987977	2.30942580753267	2.17173259202609	2.08117873264616	2.18477176140465	1.20832283883479	-1.31145549312623	-0.949850021850464
scaffold2.g7373.t1	Slc26a5	1.36161826782185	1.31547984197099	1.36202159583894	2.83752684943816	2.77878886536748	2.79102702424242	-0.167193121328396	-0.298351190361725	-0.734662834715653	-2.18914751914902	-2.52881869952803	-1.76300975045054	3.80956902581479	3.84610344049267	3.87325186065182	-2.16414045416634	-1.98847565124519	-2.16241659801562	1.61671575174808	-0.389827094118688	-2.04925174913587
scaffold2.g7570.t1	SLC6A8	0.992195837106637	0.64175379213271	0.782583141589422	-0.322151695290116	0.657456632288688	-0.267636918009027	6.28967717772232	6.39438627793465	6.17868984058408	-3.00305122703556	-1.68375932524964	-4.03634507697438	-0.878803799987895	0.11617812524548	-0.666302128173095	-1.26755077924787	-0.595928481664308	-0.0434345017606948	5.65542557848686	6.42483072571979	5.61835569508581
scaffold2.g7774.t1	SLC4A11	-0.558383669588855	-1.1598874787305	-0.723602245747617	-0.631939869823652	-0.318214038349572	-0.630864351504023	-0.863430702437226	-0.42252007561005	-0.579413920392577	-1.57063715903675	-1.48212546407999	-2.32013804297497	-0.510520069408794	-1.13846849509559	-0.713055896872837	-1.48422954938992	-1.61668704183111	-0.772012310434182	2.00217929805925	0.678649098575383	-0.0320375235851721
scaffold2.g7775.t1	SLC4A11	-2.51656349389423	-3.16246142239433	-2.58867266566151	-2.95644190837484	-2.2987616756834	-2.90192713109375	-2.79123687769908	-1.9429423241365	-3.14809133752624	-4.05237893939913	-4.05501513250057	-4.08567278933794	-3.51309401307262	-3.32546700989685	-2.71562984053666	0	0	0	1.75348433149797	0.884445009381136	0.193051244786378
scaffold2.g7800.t1	Slc6a5	-2.93462868587064	0	0	-3.7895445996301	-3.71682686765981	-3.73502982234901	0.96062293176682	1.29004417506602	1.34073406610586	1.77748338206804	1.86676967840764	2.19670173682674	0	0	0	0.00202191057836071	1.13831247516536	1.32567386161645	0	0	-3.55294078269884
scaffold2.g7801.t1	SLC6A5	0	-1.71242850175928	-2.30856474646877	-4.09137148846095	-3.01865375649066	-3.03685671117986	2.01243299755067	1.75501810994214	1.96490659583123	0.0857099749211757	0.00645250021682315	0.323718146799758	-2.64802359315873	-3.46039658998296	-1.85055942062277	-1.29980497825249	-1.6870763697225	-0.45008421554682	0	0	-2.60684015808611
scaffold2.g7802.t1	slc6a9.L	0	-1.88235350320159	0	0	-3.60361625721182	0	2.100305753576	1.99537707780803	2.33588891503214	0.890693992516033	0.94391103414811	0.967024633751719	-3.23298609387989	-3.04535909070411	0	-2.20669557386101	-1.27203887044366	-1.20497171771029	-0.988775562337746	-0.584385307258411	-0.606840158086107
scaffold2.g7954.t1	SLC6A5	4.55856971636477	4.65098506549263	4.62588894527192	6.21856401434349	6.16400353615803	6.19162727598594	4.14799705120913	4.13483693029065	4.17611304378221	-1.06663601896158	-0.670722835572748	-0.536993674509238	5.91077916831142	5.93205723851055	5.91396926967561	-0.127602177088753	0.513323323271888	0.603474089118301	5.29050662640039	3.53731147093759	1.69293190606037
scaffold2.g8010.t1	Slc31a2	-0.520599007129385	0.00342806581282868	-0.0077456781755094	1.99371888877688	1.84016076492349	1.84892485783456	2.67865879739818	2.41057416724643	2.68437441695572	1.26551364225307	0.940949354264271	1.3476970097342	0.183310191833315	0.255459977589151	-0.497272932435372	-1.16891091140154	-0.0967506842342544	-0.904152649417024	3.9069900952493	4.03836185592222	4.25269051873659
scaffold2.g8297.t1	SLC7A5	1.22887664537549	1.38658150407189	1.30614509764643	1.17756351881253	1.04902304253571	1.15491043557116	2.19521136107443	2.37428492710664	2.22295328696198	0.591181585851371	0.463654144922123	0.672823502757219	0.906313632976998	1.47150343001295	1.5152371259033	1.66215227559959	1.89776294481057	1.64139211759894	2.67247686771449	1.36011474951713	1.55030402372981
scaffold2.g8342.t1	SLC6A5	-0.679103820728628	-0.387737504576689	-0.447820849045974	-0.218243866582317	-0.287970399632238	-0.333654090743541	2.29898886584649	2.35115575277472	2.2522370655099	-1.61976099840649	-1.64286129406764	-1.49902121967288	-0.917340236300302	-1.13570559280037	-1.14735680018645	-0.15953855220733	-0.241369971578548	-0.0473907063629567	0.221001660135014	-2.77426748290558	-2.40079365740214
scaffold2.g8646.t1	slc44a4.L	2.05448951604674	2.27258052686949	2.11402435008993	4.06293130334108	3.94849548672855	3.98806440774385	4.9747088833636	5.00292867508789	4.9140269130549	5.64203765571851	5.64637069980981	5.75633760849572	4.59087943814922	4.61006921462615	4.559392850258	4.12947877088022	4.17652671184376	4.11356246789521	5.95198632908955	3.94915743513679	3.62612785124272
scaffold2.g8720.t1	SLC5A11	2.34284893328252	2.70588412955243	2.72118259692528	1.12280042607053	1.37948099288341	1.13039415596413	1.44691691953352	1.37996909127574	1.79463641074309	1.72404412310658	1.39829292016734	1.49810519522537	2.45211307812672	2.03591855333002	1.92139016530363	1.42107042307964	1.02074287878419	0.932159161057363	1.55882008591893	0.806960276453025	0.543367077844383
scaffold2.g8725.t1	slc5a9	0	0	0	-3.13010388294966	-3.64234865170053	-3.07558910566858	1.80377560161964	2.05332070273099	1.86335809315592	-3.81100341469511	-4.39860210851771	0	0	0	0	-1.15796512709939	-1.72580876421122	-1.65874161147785	-0.442545456105304	-1.09260298504835	-1.67110764468196
scaffold2.g8726.t1	Slc5a9	-1.05915104289358	1.10230595066392	0.0911322066755844	-0.691674535316592	0.158650775317246	-0.637159758035503	1.76303711255415	1.87202213148223	1.9113571275545	1.06799852432394	0.624789739836521	1.17909458372031	-1.05568156207198	-1.8680545588962	-1.84317989025717	3.11016031034569	3.49772269863233	3.24845721937186	-0.641546029087524	-0.0534438208358004	0.825037200807401
scaffold2.g8727.t1	slc5a9	0	0	0	-4.71506638367082	-3.64234865170053	-4.66055160638973	1.28021364556263	1.55582104326018	1.61684614323479	-5.39596591541627	-3.39860210851771	-2.42925976535508	0	0	0	-2.07550296690741	-1.31077126493237	-4.243704112199	-0.272620454662992	-0.886152107580919	-1.01903094810227
scaffold2.g8859.t1	slc36a4.L	-0.852043350008079	-2.02845599520696	-1.30266414502909	-0.706959263767535	-1.87524963130104	-0.829322248570526	0.0797341436544954	0.032365357031816	0.208306510997574	-2.76637041876671	-2.28357978469791	-2.95166736215057	-1.26361136846531	-1.19146158270948	-3.16658691407045	-2.61583247170017	-5.00310386317018	-2.93603671043681	3.14743818464539	1.83203731233762	0.714901208362025
scaffold2.g8961.t1	Slc39a7	5.00176435062409	4.9290072143843	4.86008070274697	3.89948684153951	3.94617027231766	3.94104319300897	2.33114640186369	2.62610527798969	2.35580358507469	5.24125279371315	5.21299174121208	5.21455805436044	4.43244604467064	4.56865295652161	4.60187899459356	6.13977315033397	6.04868094985559	6.13549826586325	3.8443347386386	2.44536203613564	1.86874969707825
scaffold2.g9094.t1	slc5a9	-1.96159573347091	-1.53710433407961	-0.65519328198446	-1.13843974211773	-0.817794496703857	-1.08392496483664	0	-3.80301206299202	-5.13744409332674	-0.57141176041959	-0.86777915657774	-0.723350106857021	-0.447164333371922	-0.507464843639736	-1.02315855636341	-2.34687323190927	-3.73414462337928	-3.66707747064591	-3.45088131527337	-4.63145356091519	-5.09448100312887
scaffold2.g9096.t1	slc5a9	-2.16532999007511	-5.03362033991166	-3.0447940839	0.332270510886217	0.845029748265241	0.386785288167307	-4.83232079665872	-4.22913874093267	-5.82660517710118	2.41334057943687	2.45464773392303	2.38598375450591	-4.38425293058995	-3.19662592741418	-2.58678875805399	-5.35796241057108	0	-4.35623855442035	-4.14004239904781	-5.90557714541079	-5.78364208690331
scaffold2.g9178.t1	slc5a9	-0.247827218633033	-0.836009649276845	-0.61271813962816	1.84478944771337	1.78989298309931	1.82891489710307	1.92887874390468	1.98953356522997	1.89087298603291	0.905428239923958	1.24646972510034	1.10362901842885	1.63278551440304	1.61396164011139	1.37302481824605	1.73517901350771	1.81096345405994	1.50210214455358	-1.70796645477598	-3.33599767738902	-1.9262603078988
scaffold2.g9250.t1	Slc4a8	2.63921434700965	2.94315362377146	2.80131092801695	7.86072956792943	7.78958144812576	7.76503453358852	2.78734186260332	2.61402199436873	2.75778839564129	0.561886656816988	0.716531255905638	0.66540949650855	1.43063335071627	1.25052856939155	1.38729611810148	2.05980827945356	2.03543676392722	1.91150669159968	5.36344389325753	3.1207107733139	-0.176197885467566
scaffold2.g9253.t1	SLC4A8	-3.63994590939951	-2.1159188364573	-2.25262346252949	0.571227367298806	0.11701471991935	0.490390291685008	-3.91461929320436	-5.48136223892062	-3.49386617436797	-4.59079885418326	-5.17839754800585	-6.20905520484323	-2.59208230921945	-2.86388692468097	-2.83901225604195	-2.70329531295051	-2.92064170297821	-3.21614462962955	-3.80730339631461	-5.98787564195643	-5.45090308417011
scaffold2.g9357.t1	SLC25A15	1.99454997693966	2.44140918935942	2.39817423613878	3.43425481207183	3.27844098560826	3.37902418336958	3.41568486254426	3.37713532161666	3.33292252644197	1.05864737362189	1.43337826183324	1.27093073244032	3.19769180259764	2.94053396310051	3.22174838499933	2.32351799616742	2.3831329700156	2.33891678921522	3.89328168048234	3.1250528249501	3.25428879284
scaffold2.g9379.t1	Slc5a12	-0.333620343789661	0.12250266465075	0.0761394922001116	0.553395589510439	-0.0196032103195284	0.467429143241698	-3.05123722344324	-4.03301766843834	-2.72359350899833	-2.82052618881362	-2.40812488263621	-1.78343071086103	-0.795814435316864	-0.956110735561399	-0.390667685559667	-2.40695383591328	-3.64222213393824	-2.99019248048372	-1.96664140305357	-3.95456857075299	-4.80991343574543
scaffold2.g9433.t1	SLC6A8	1.4501471878955	1.34856977561921	1.63437776938801	1.94100611097777	2.16335992184919	2.01120251049113	7.33963582560411	7.29211541233575	7.25741119684175	-0.422703244886973	-0.643519608037947	-0.588447390849435	1.34438759896235	1.16480562794989	1.42100584269538	0.321209442716925	0.353163347489191	0.254220548783633	6.78041980657922	6.29752130314782	5.77581500541104
scaffold2.g9434.t1	Slc6a13	2.35077353299161	2.20410823118678	2.66568748433357	3.6440408415204	3.9207036838655	3.69542272931652	8.2044580650799	8.2243951930274	8.20659987060715	1.48955780069254	1.52973469113007	1.5890191596055	3.20455008105537	3.44320108725561	3.32778441477308	3.48905799061026	3.23863200912181	3.49559886305876	7.21895536754882	7.10626611959604	6.64293120581109
scaffold2.g9435.t1	SLC6A6	6.33638131637677	6.42532308961601	6.45760977158873	6.62424907793618	6.47345850721041	6.51270289144719	9.51418165257343	9.41600967677403	9.49430392239067	4.69222901228681	4.68859682671165	4.89280290301691	6.9924731662517	6.73688123971302	6.91507647691666	6.55502929943833	6.7375495457842	6.55857512388958	7.70227129363867	7.6666004552448	7.43889698716221
scaffold2.g9437.t1	Slc6a8	4.300372097325	4.46150243062052	4.51172923129633	6.16337697152718	6.1182988788994	6.09764284199841	3.13500716869425	3.27899309016137	3.23771277829384	0.571584913615719	0.826746477981925	0.839157543036439	5.58342824691826	5.57502587468598	5.57583127095283	1.88972280917833	1.9319593997955	1.74460527699978	4.29708482023675	2.53358921914738	0.700235926461249
scaffold2.g9472.t1	SLC16A9	1.75132847558887	1.7053433892759	1.56999023406683	1.82320271487563	1.85990122404494	1.80475669096761	2.87278412851279	3.07983714751007	3.09544391881966	3.06100308102834	3.05627450896566	3.11885711914772	1.68553529397336	1.67034541414945	1.58200947234049	2.69995171370394	2.85529653224549	2.87027517383041	2.88165153731446	1.2833222910402	1.25886031173886
scaffold2.g9473.t1	SLC16A14	-0.985681351995223	-0.599157802802944	-0.932259641678644	-2.97810078950461	-2.90538305753433	-2.66055160638973	1.89492348967784	1.8933797898613	1.74536088375747	-0.980928416137423	-1.39860210851771	-0.728820047213987	-2.85668098908976	-1.66905398591398	-1.32225122238759	-1.50846237418352	-1.72580876421122	-1.65874161147785	0.97249204317354	-0.228258084405912	-0.3769245402775
scaffold2.g9474.t1	SLC16A14	3.52342718828827	3.69546893248694	3.54190208922737	4.32733270074185	4.42341172337027	4.33117333995186	4.05984745855902	4.24484898513461	4.15554068993564	5.03567119884319	5.06755574587649	5.0676688091561	3.92375992604846	4.06839155786956	3.92971761626616	2.3307947677923	2.14531889305163	2.28335256713914	3.27971881524306	1.63447830259779	1.80504813635615
scaffold2.g9475.t1	Slc16a4	2.00210578352847	1.9101434601289	1.6608099789458	3.1895361604786	3.07470968619936	3.17381064091444	4.68801771861027	4.65921193878928	4.62591795394024	3.42661275120728	3.48724926133458	3.57328782920631	3.20186085232928	3.09147238056202	3.31883991309979	1.14970227466281	1.05867233441651	0.881586547074621	2.28914822816299	0.65212822232269	0.340166754300009
scaffold2.g9477.t1	slc16a12	3.78035271298506	3.85904606596826	3.96345844259227	3.61612569395647	3.62159117973168	3.56231228203957	4.94699052266816	4.98271595637303	4.89489687458349	2.50496987812567	2.3687310966142	2.51275197118978	3.37034352238439	3.33791319247164	3.48620002566568	3.29665316130649	2.96426239638343	3.07487097581006	5.78447905536884	3.94834723469019	3.63712549910564
scaffold2.g9583.t1	SLC6A1	2.79963329556639	2.7668947596181	2.96341238761978	2.17252329932974	2.18736011521953	2.21073626428173	4.9160715717949	4.83441076443088	4.93499547790936	1.33781843150526	1.40557156629522	1.1724210455591	1.94749268572317	2.81961786317101	2.05307915362146	2.52398028830252	2.81533050476791	2.48103509511952	7.07652787152024	6.86525726596201	6.62131607192588
scaffold2.g9584.t1	slc6a5.S	1.41742486669439	1.69209247069989	1.62542361411985	2.91838437974564	2.88676545190119	2.87575799861619	5.85503281367515	5.84100956397581	5.87854631102805	0.0438808500883664	0.0412446569869265	0.0998543382466417	1.67962861591617	1.75536273902104	2.01586565615322	0.769112962422237	0.932038653512706	0.396441303791462	7.48938176291817	6.75154220805166	6.61121365537687
scaffold2.g9758.t1	SLC4A10	3.57396908430877	3.42451128253274	3.41453828354995	1.48265940220046	1.48445534824013	1.53184073517851	1.77082982142696	1.91186178203605	1.8235707758104	2.721722605581	2.82419171159109	2.71973998069978	2.34370414323202	2.44511318834876	2.51168714826817	4.33009262454262	4.19604906901248	4.34709941006068	4.47123304832606	1.96458573425595	1.59276408530622
scaffold2.g9760.t1	SLC4A10	-2.01037810655719	-2.07131353433613	-2.18940248224098	-2.35072084748689	-2.59993121040396	-2.61813416509316	-0.517497576362412	0.223493691225937	-0.305331079337441	-4.18362347267739	-4.35618466722114	-5.06491422917115	-2.47441354490856	-2.23431912183865	-2.20944445319962	-2.39565560499555	-2.80892220499851	-3.20128667090243	1.42853741349428	-1.15071241970574	-0.928250485244296
scaffold2.g9870.t1	slc6a5.S	1.75376340450592	1.77083048872825	1.6410122482413	3.85304380113334	3.75874226283672	3.81686026812269	4.22205435548872	4.23627752278332	4.36109519379912	1.90600395268628	1.70359824720906	1.60718614488797	2.21666450396483	2.10136437418329	2.11269251098437	1.87098624659674	1.5594823627447	1.75487361245361	7.2322644602767	7.05315884250018	6.96261755703871
scaffold2.g9873.t1	Slc6a9	0.803487535798448	0.967844419861748	0.973948667305245	0.0276431930301898	0.486252078619803	0.1201258205103	1.70699386799772	1.44168070685226	1.55470765348877	-2.29711252848998	-2.29974872159142	-1.16048137698648	-1.0029401	-0.869760880846606	-0.960363429627513	-1.2721054635073	-0.796880378727245	-1.27038160735658	5.6291282061302	4.52012980453761	3.89806567702436
scaffold2.g9888.t1	Slc26a5	-0.0712070604686537	-0.717104988968752	-0.210430428094471	-0.478663997256889	-0.015156312254437	-0.489737561603376	-0.0210407539662402	0.32838470951403	0.388030559822513	-0.651416625332011	-0.676772894933534	-0.225278856633526	-0.035316101954668	0.747920646141768	0.177185569860133	-0.291425312636519	-0.139957220146019	-0.36987180516978	1.9838278739527	0.101253706399501	0.315935272795255
scaffold2.g9977.t1	slc49a4.L	1.1332501511769	1.08612052292298	0.975411105383731	-0.422105480723653	-0.621467294190168	-0.534700689277822	-0.568844456362633	-0.0510538918672237	-0.69318937736946	1.27203441887782	1.26068100867528	1.27732906661626	0.679453897330363	-0.299277485915986	-0.242693957549618	0.134995775847781	-0.210455439927603	0.093650910106618	1.02034044828418	-0.310257241362253	-0.742558167943667
scaffold2.g9987.t1	Slc6a5	-0.252720629064277	-0.746615464119326	-0.909792301552714	-2.40309242634991	-1.8829157174084	-2.48608117281875	6.06718402487305	6.17490311642552	6.07179342453674	5.58537631411273	5.6019400722261	5.63364951896114	-2.09724805479762	-1.64658664578805	-0.747242859232883	5.40882272925036	5.44565291948742	5.43618093071873	-0.220769307755967	-1.98630405411894	-1.51739577127778
scaffold3.g10238.t1	SLC35F6	0.444142205070172	0.897779950120988	1.0882400673023	1.67668913256106	1.19443910410802	1.60457047131113	1.54533572326349	1.08077317235371	1.06826923690635	1.19900392046819	1.14272976376468	1.52710960620615	1.45403795505121	0.872277886368401	1.02268343709129	0.158400380182725	0.645598106628855	0.253233640724929	2.05439229681863	1.93271374023038	2.04914232243131
scaffold3.g10323.t1	Slc35b2	0.0695015632740862	-0.450865483142153	-0.292114225688179	0.588044045042074	0.582759265011086	0.510108526299514	1.73911874688295	1.56306948146578	1.57632864208351	-2.22530578272702	-2.46895007533226	-2.49960773216963	-1.47956997893308	-1.15443945200738	-1.00403390128449	-0.868316958193054	-1.38111923174692	-1.45155560276349	3.25649364893873	2.10344246606081	1.82622889779281
scaffold3.g10352.t1	Slc24a2	4.57751917267688	4.25331222918755	4.23643612583503	3.49585761923215	3.64160456096654	3.45281708709057	2.74256543465141	2.55845175299867	2.79641354988205	3.04643775944565	2.93843066353509	2.98811511501532	5.00297392653323	4.28934004758997	4.35334104751882	3.49195012998354	3.36763288538144	3.50709450189659	4.14973291982022	2.71518560763207	2.44480324336079
scaffold3.g10359.t1	slc17a8	2.85535273682481	2.7164147970446	2.61426739300877	2.25076017714959	2.33618896086943	2.2859958919358	2.25240973125877	2.10941671615793	2.08262855470433	0.837144524239299	0.845077572848046	1.1000921255242	1.76874687334457	1.90704616415677	2.08643078185143	1.87749955355542	2.03454867830922	1.93536648774367	5.96871718878438	4.49151661335853	4.79968476129417
scaffold3.g10360.t1	slc17a6b	-2.01749405876532	-0.699917863290531	-0.826568824698805	-1.1068752261618	-1.42118061730076	-0.969898288688736	-0.739626419541392	-0.452918028610593	-0.549486228846419	-2.87523759915758	-3.55594569737166	-3.10117652703879	-1.5810651706676	-2.24143507404678	-2.53848850029512	-2.40277155720368	-3.20508044795253	-3.72297579594032	4.52939397198571	3.42639027983959	1.47271830118465
scaffold3.g10392.t1	SLC27A2	-1.73277704297503	-0.682681158365227	-0.720821949953835	-1.18715502715076	-1.07136857328859	-1.22283805884125	0.658548646032182	0.837232873230325	0.830142433969338	-0.494596163368759	-0.271228681581372	-0.338412214443858	-2.20323875048583	-2.35264673458763	-0.82081207722872	-2.76191073118812	-2.30369207171375	-2.85329627942887	1.37487251760974	-0.770366654919796	-0.912796288224081
scaffold3.g10532.t1	slc22a8.S	0.195459467720361	-0.064784768281988	-0.0234910923761908	0.244328238701601	0.266419897601919	0.32350507021696	2.22083106090442	2.27021154739578	2.12205251259086	-1.48719736611381	-2.29718848127286	-2.37364982772335	-0.922377347680164	-1.81275285650567	-1.49837157067165	2.19583566177975	2.25824791239547	2.21085634054393	-2.34113182886045	-3.88427415388698	-2.33265482013626
scaffold3.g10534.t1	Slc22a8	-0.806170301723712	-1.15661234669764	-1.33771109212829	-1.31316291206286	-0.524238146093168	-0.481040556118221	0.828958505499858	0.980444591368219	0.7384588097981	-0.443865361247829	-0.103613840826261	-0.19085502603	-0.0922074380970888	-0.489542935642473	-1.87970576628229	0.992976770975354	0.453702286060293	-0.0641930619274923	-1.43295940727611	-1.49805443549799	-1.56198592230185
scaffold3.g10590.t1	Slco2b1	-0.639667638583547	-1.56309954261255	-1.27881740307472	-0.458959642612282	-0.220231959203068	-0.476594651087029	-0.691948601051951	-0.920369013630179	-1.14309065646788	-1.15756117609119	-2.17811927718989	-1.28277751547104	0.421252114421961	0.414376093434754	0.721980969248497	-2.09894571846569	-2.32475368724158	-1.95283195297979	1.30567500725072	-0.418754535782586	-2.31312128960421
scaffold3.g10689.t1	SLC8A3	0.939319057661998	0.748323089318683	0.764116392930614	-2.60365284978272	-1.45293260581116	-2.54913807250163	3.37525420971653	3.35105740324802	3.25255735984447	-6.45447738297048	-4.13518548118456	-4.90280873218813	-1.1603049544805	-0.972677951304726	-0.795800189220647	-2.98201134101657	-4.36928273248658	-2.60177586161212	1.93634838864778	0.256970286034521	-0.809053579730574
scaffold3.g10731.t1	SLC16A14	-1.1395940354489	-2.65996108186514	-1.58367198460314	-0.83923172373045	-0.737367646100648	-0.907573694234894	-0.576018489250368	-0.463162060107396	-0.671586205530005	0.093977590904776	0.129309248002356	-0.495709607558421	-0.725191453681188	-1.36353505073037	-0.990737078671032	-1.07741255691604	-1.14275585349869	-1.28213957823275	-1.44445504611394	-2.83147816922318	-2.2173377509144
scaffold3.g10780.t1	SLC25A45	1.33643409371909	1.43596333813339	1.22125620005992	2.06648068068079	1.85909049345834	2.00315896766802	0.389335367942741	0.765106927565722	0.564975988942598	0.961083320407431	0.754913733220859	1.29457180114024	2.25525574889741	2.06942435654574	2.14793698878684	-1.55134374524846	-0.501209824411169	-0.227691794210372	0.862973479078312	0.33844683221913	-0.415144533972575
scaffold3.g10829.t1	Slc22a21	-1.67431378139044	-1.56532420772707	-1.42449485827036	-2.94426719442874	-2.87154946245845	-2.88975241714765	-0.364024664474134	-0.123412688132789	-0.574037735972026	-3.88820113200798	-2.89083732510942	-3.658460576113	-0.998418958597335	-2.57632670178454	-1.28841762731172	-1.88966627838649	-3.12493457641145	-3.47290492295692	2.11252504208134	0.678196204193736	0.568461027776756
scaffold3.g11022.t1	Slc25a45	5.24361830793875	5.39978100182675	5.67231603049528	5.33851663701108	5.253229251163	5.25311428808044	5.46393057972899	5.42463302455697	5.55886168757352	4.94654327785778	4.93166348900159	5.04042429688818	5.52816249977409	5.46219552835824	5.42527509604983	4.80246954727581	4.97670946609013	4.66683229071673	5.22949646049916	4.67024831296065	4.95297719972641
scaffold3.g11245.t1	SLC16A4	2.36543022905613	2.48582456599175	2.44016244561812	3.354211084418	3.24348267529235	3.28905563103647	1.49285528882263	1.36051516725214	1.19600813835974	-1.45417818244936	-0.658448236720454	-0.72563176958294	2.63032306580555	2.60092083241197	2.43582455740692	0.494725903447528	0.914809434035121	0.600786419412986	2.83366131593216	1.63080762291433	2.12711528337082
scaffold3.g11402.t1	SLC30A5	4.22625117596866	4.03596548997603	4.06882923047401	3.87022387336319	3.92223821198468	3.88772466856826	3.08343027810934	2.92351928662542	3.21445856980691	3.15231035954173	3.18134906481969	3.19878569618336	4.20119991636649	4.304960157954	4.42272615297928	3.4234237095766	3.62732819120514	3.72273069092597	4.60790949336833	2.68234255032148	2.51001625655785
scaffold3.g11412.t1	slc5a9	1.18370548100258	0.927219244105831	1.09113220667558	0.287566904516611	0.3178493701665	0.3420816817977	1.82178090342681	1.89298175011788	1.85246343850093	3.12931997169697	3.02493727703771	3.01943791773182	-0.290146815708998	-0.283092058175047	0.0828195282990491	2.87268253725764	2.98847902961323	2.87922340970614	-3.1333991254172	-4.89893387178018	-3.88391401718921
scaffold3.g11422.t1	slc39a1	1.98790103351547	1.75187889917844	1.87397168605356	0.861683097938618	0.909309848946073	0.940859929453977	1.32091022693186	1.22665505267834	1.30847849977914	0.452085588010565	0.342534190992613	0.459433722569099	1.69497751155685	1.88260451473262	1.38747212449127	-0.941696981146703	-1.4220777770082	-0.524935625717137	-0.138814468902282	-1.02988009734912	-5.7596940802577
scaffold3.g11552.t1	SLC18B1	0	0	0	-1.82243648118747	-2.9196437506595	-1.93784670534869	-3.99708145339634	0	-4.99136583383879	-3.67326101437523	-3.67589720747667	-3.70655486431404	0	0	0	-1.8222833491676	-3.00310386317018	-2.93603671043681	0	0	0
scaffold3.g11628.t1	Slc5a9	1.22887664537549	0.846013122709184	1.10332821464675	3.63426016972859	3.55862028092222	3.58375373437503	4.051405420596	4.04072882996644	4.02090951101733	2.38743491731232	2.32057628125656	2.49679313866572	1.1548899861171	1.45239460706525	1.35697504198656	2.38416752829983	2.5893531740979	2.42151529418127	1.30252725796419	-0.00964187046084709	1.71337535413107
scaffold3.g11630.t1	SLC24A4	2.15992463600835	2.17639371191501	2.17594637451973	1.98874937744822	1.85664731753001	2.03617472994299	1.39906690596051	1.4278557026756	1.25395762327029	-2.36457549626872	-1.84364973331315	-1.69742962806644	1.48759238534215	1.56200877806993	1.5420292109247	-0.690475593145166	-0.279380845784828	-0.890385598164094	-1.0892269420704	-2.67418944279155	-3.74663242945092
scaffold3.g11631.t1	SLC39A9	-0.127273763813036	-0.188209191591978	-0.421775356916764	0.734017356426916	0.453098133782501	0.691234932353091	2.15993173999023	2.13084558021677	2.03163001157608	-0.0110125127382464	0.141629519638224	-0.011884884984681	-0.886765085690578	-0.573607200430948	-1.81176693762571	0.0724112384697584	0.199713019829506	-0.23071948690794	3.89801382721426	3.2012573588367	2.89930045773198
scaffold3.g11652.t1	SLC27A6	-1.68962820286711	-1.87609451272991	-1.48871888022797	-1.88157910390413	-2.53322692932042	-1.75306374517927	2.97821291866728	2.96214377462527	2.98001348822144	-0.821721462321002	-0.790674529166153	0.295851353366814	-1.32860671742742	-2.03910010023243	-1.71876954806723	-0.98744286005513	-1.63774865735894	-1.19871272723861	0.852672558388266	-1.18511512383788	-2.44995930456773
scaffold3.g11653.t1	SLC27A6	-0.463810306931537	-0.984177353347776	-0.747423583892529	-2.0777181211872	-2.38351201247064	-2.40171496715984	2.61158488451547	2.62980443952037	2.72666354745845	2.2115988780447	2.07940305117435	1.92971354516026	-1.33480994402607	-1.24029234524178	-2.12230827221127	0.995261324169907	0.874064792853741	1.03305443502815	-2.00313657123359	-3.6862091574046	-3.37162902095472
scaffold3.g11758.t1	Slc34a2	4.63407776035241	4.6958304648885	4.79772415179827	4.37133526220921	4.37314979449606	4.31703655235137	5.07535695245714	5.02578353719964	5.03378082864884	4.8876547576107	4.86758578732091	4.93313369124545	4.34709366297301	4.16781368905864	4.15431325413225	5.10617574861527	5.28704892154263	5.15555463815339	1.39364339937478	-0.177075170004178	0.740076866760232
scaffold3.g11759.t1	Slc34a2	2.83009168689551	2.75303659375329	2.85109191951971	2.13293813586979	2.0951992198847	2.05195971425818	4.45416411231344	4.23761493332241	4.37184359633896	2.3828701646596	2.29484248032751	2.40575391566577	1.60474247722124	1.68111272929527	1.39467297707179	3.70383553178432	3.58249798834402	3.6592802959106	-0.507190801461898	-2.27272554782488	-1.34461375845707
scaffold3.g11760.t1	SLC34A2	5.77022986182933	5.82907805026148	5.85231009957756	5.52393636396993	5.51675703994916	5.51301573868704	3.05903722543236	3.04060435776578	3.05319140328126	2.57509142520394	2.67390938338411	2.75552513547444	2.30810088709214	2.11797140706853	1.92045365437111	2.81224501457646	3.02700963718655	2.89311275544692	1.42609370243086	-0.190739313577316	-1.13622201642994
scaffold3.g11765.t1	SLC34A2	4.7477195955753	4.91814400948341	4.86860270684797	4.8284207791037	4.74644331936524	4.75758070932535	3.40024729437671	3.47699689710001	3.37445603757248	1.07809984640077	1.05499955073962	0.867751530961542	0.458592513619594	0.240227157119529	0.528136231592352	2.82574085706068	2.73053827178492	2.5660413572836	0.434314209235831	-1.17594231164923	-2.03312852346584
scaffold3.g12109.t1		-0.801794949302305	-0.637438065239004	-0.701723145686905	-3.7189951413161	-5.148777749875	-3.66448036403501	-4.811177953333	-4.3335267796908	-4.10502261563436	-3.20195529544964	-3.06372895271123	-2.90594152013549	-1.69068474529273	-2.00555808264614	-1.56564591472827	-2.1273662016164	-2.31470002257766	-1.84324261476495	0	0	0
scaffold3.g12178.t1		-3.34966618514948	-1.82563911220727	-1.83681285619561	-2.61961959818778	-4.13186436693866	-3.15006732162785	0.4911376484656	0.853311604687858	0.496853268023145	-2.88548163065439	-3.88811782375583	0	-1.76123420360672	-2.57360720043095	-0.548732531791919	0	0	-2.73321982743712	2.82282633082004	2.7117950184313	2.48529235203294
scaffold3.g12226.t1	slc46a1.L	6.65436382977914	6.68944449338071	6.67069519045838	6.79468968267973	6.84845745257798	6.83170250240066	7.62784296059439	7.64172297750901	7.60983293541575	5.76898310117645	5.73313077597483	5.76088980536278	6.69360783475805	6.75567235972112	6.77827028663426	7.03897369141355	7.02252142231031	6.95282546446929	8.32783347909299	6.65076752059232	6.32720385518848
scaffold3.g12314.t1	Slc50a1	-0.444475878530805	0.980015520860495	0.685048810871565	0.870533209152051	0.621322846234974	0.790746894721549	0.928548993733462	1.22506971122546	1.16103547513803	-0.0927660532941207	-0.446874616896938	-0.381316958475007	0.576915510288066	0.401972434079129	0.356457774826761	0.170246623030834	0.175292654339583	-0.342602693648202	2.83442286444366	2.30632834249764	2.05199547189085
scaffold3.g12321.t1	SLC3A1	4.02120647444005	4.37737396510574	4.21625959412924	4.74503900280297	4.61847355373214	4.67232349915597	4.12175512794912	4.01810913757154	3.95382266002164	3.12045684407937	3.16881382202466	3.22175981098199	4.68807603886823	4.61696877364384	4.55993224449625	3.84348177832	4.08639845854665	3.76042521427371	5.27095190596958	4.08210018256319	4.19570797384806
scaffold3.g12341.t1	slc30a6.L	0.789539633831451	1.15486896075461	1.38985580403567	1.51205254810774	1.29274367090453	1.47295427461734	-2.74816815580719	-1.59244507705236	-1.47941813041586	-5.74627581167345	-4.16394950405374	-4.77956966161226	1.28486221098273	0.694881635494954	0.544669597575892	-4.59573786460691	-4.66108116118956	-4.59401400845619	1.66657626627481	0.689537414718119	1.53317131073849
scaffold3.g12368.t1	SLC29A3	0.0817114929462664	0.723794327410193	0.490228162085406	-0.112006334264949	-0.526838601357875	-0.100560278875745	-1.88226105139448	-2.18596959127694	-1.80615610394553	1.11681077367689	1.12822235506108	1.39011819097756	-0.248326640014371	0.145751240628827	0.0710902357169417	-1.92247583813659	-1.62524905533453	-2.55818190260116	-0.557714438284053	-2.69248299431275	-3.67746313972178
scaffold3.g12369.t1	Slc16a1	-3.40747063667235	-4.05336856517244	-5.06454230916078	-3.2623865504318	-3.77463131918267	-3.20787177315071	-0.897872711532636	-0.548447248052365	-0.676428400919653	-6.52824858289841	0	-4.97657993211606	-4.40400115585074	-5.21637415267497	-4.19149948403594	-4.37771063583186	-4.44305393241451	-2.79102427895999	-4.1597906243086	-5.92532537067158	-3.91030551608061
scaffold3.g12376.t1	Slco4a1	2.64311602829852	2.64908725914969	2.65954353113289	1.08433220854908	0.949454521111002	1.06249609970006	1.24788372037233	1.38056199996214	1.14362649790474	2.87766129736901	2.87903444924972	2.91488422750958	1.41962035799385	1.38218080553485	1.5153083648259	2.66141691376393	2.72160449926514	2.76956282905081	1.21637191256477	-0.201239530377901	0.669390414877892
scaffold3.g12505.t1	Slco4a1	0.968315924792539	1.12310918806903	0.824653492000224	2.08401620425199	2.05210039503168	1.9416389324905	0.0371267792414963	-0.154871373143952	-0.413535895860702	-0.663714835971668	-0.742972310676021	-0.554989681038052	0.409906518006032	0.216443353826297	0.458909457537953	-0.563802961975094	-0.792644990840622	-1.28197118663164	0.654117049548171	-1.08588260470767	-1.20331304614035
scaffold3.g12625.t1	slc16a12	0.363519496874688	0.363984613759889	0.455904362735654	-0.862955279496731	-1.08979782938535	-0.79051859421838	2.57940797594637	2.58183295903321	2.5584217104909	-2.08442319260488	-2.07400323288088	-1.76979373912339	0.891459718061085	0.913697074176896	0.699784883228809	-2.85726396393543	-2.5711348900167	-2.39159300802491	0.750602565903851	-2.33212235633983	-4.16691984392818
scaffold3.g12659.t1	Slco4a1	2.58148927776027	2.82165202244625	2.81446913865394	2.60863210662939	2.43108272883976	2.59755854228291	2.67938138111859	2.54813110942396	2.63084424133008	1.61910130261004	1.63618334412311	1.43967494735068	2.40142915958288	2.30744965088844	2.54521808131367	0.932192262462545	1.37905512416574	0.861159776177953	6.44999586955279	5.07360165335837	3.14400283900033
scaffold3.g12832.t1	Slc8a3	2.85742210611227	2.96480242691399	3.02891681022989	4.11612642014722	3.97405024493267	4.02531210990657	5.02881311720689	5.02981157611619	5.01730764066884	3.34315769266495	3.29953993755703	3.57408614079739	3.59906294384549	3.52322158268189	3.59170102063458	3.39789005298049	3.54035164151124	3.38429310984746	6.41661884204659	5.28689889375006	5.16564897259146
scaffold3.g12987.t1	Slc17a7	-0.657788480511816	-0.35615382890605	-0.874287561614271	0	0	0	-5.90974178781658	-4.89152223281169	-4.90402616825904	0.522603107982689	0.530383530826587	0.675405550157335	0	0	-2.92724415504565	-1.18745588828535	-0.977164742254574	-0.848697044857059	0	0	0
scaffold3.g13086.t1	slc25a46	2.68366727751806	2.38975467776151	2.58602301364364	2.59577419178099	2.69428792462861	2.64283316414303	2.5947677238135	2.52308852978465	2.56481307380032	2.02404563039876	2.00057593388015	2.09223960265075	2.63888158973245	2.93971920335621	2.91849745740579	3.36334522092047	3.32941487696928	3.42867331546388	4.20698173249524	2.2950955604638	2.31860139155243
scaffold3.g13332.t1	Slco4a1	-1.10901155742031	-0.807376905814542	-0.403513150524036	-0.683819551987029	-1.37663656637972	-0.716767615956279	1.8678538257708	1.28661131035943	1.63910419169133	-1.32289890803785	-1.64746319602665	-1.67812085286402	-0.742971997213991	-0.818379399872013	-0.53047032539919	-3.30164397791627	-0.66654755635783	-1.29992012176555	3.58870137557849	2.90896450197074	2.59589198649932
scaffold3.g13412.t1	SLC4A1AP	-0.76613563992146	-0.120802270757112	-0.0861723251323256	0.760377552955108	0.646682160694512	0.644967328793885	-2.41426741925376	-3.270516982165	-2.47566599555475	0.569062473853559	0.540242348948464	1.03887937064762	-0.933778075492606	-0.845686745867749	-0.628166999286324	-1.07741255691604	-1.37722110713572	-1.31015395440234	-3.18142064028014	-4.94695538664312	-4.93193553205215
scaffold3.g13415.t1	slc35a4	0	0	0	0	0	0	-3.7851623632894	-2.44501471339714	-3.19448424301069	-3.13941382938093	0	-3.90967327348595	0	0	0	-3.31080397720175	0	0	-3.09288396567848	-3.85841871204146	-5.54383857559159
scaffold3.g13416.t1	Slc39a3	-0.363212716987432	-2.00911064548753	-0.850359388033556	-3.80309113146804	-4.73037339949776	-3.74857635418696	1.6999835379641	1.619799388908	1.55545652194103	-1.89902816249234	-2.67927193425733	-2.7099295910947	-1.18981823472351	-0.85018813810269	-1.82531346946366	-0.0115246212595872	0.124765943327415	0.622467450390648	-1.79360460973632	-2.5591393560993	-1.61229100414991
scaffold3.g13417.t1	SLC39A3	-1.37217358455905	-1.433109012338	-2.02924525704749	-1.11161228089857	-1.03889454892829	-1.05709750361748	0.392681395822732	0.558999589816763	-0.11061663210758	-3.17102343589775	-3.49558772388655	-2.71889045866632	-3.36870410373744	-2.18107710056167	-3.15620243192264	0	0	0	-4.12449357219531	-4.89002831855828	-3.0518862260514
scaffold3.g13430.t1	slc39a1	-1.04801048528838	-0.693908413788481	-0.705082157776819	-1.0284572811317	-1.2452461663564	-0.973942503850609	0.950334625313181	1.12552352665648	1.29446646254666	-3.84686033662708	-3.58646212389473	-3.03215728001094	-1.13765040885826	-1.856914001291	-2.24707683193082	-5.0182504844479	-3.49863128030939	-2.69459853340982	3.2871323683257	1.88946200101695	1.40513978044004
scaffold3.g13547.t1	SLC39A3	-2.22537207557248	-3.70134500263026	-3.7125187466186	1.1958364159423	1.0258527441758	1.0616896291995	-1.53041910842085	-1.74486031020623	-2.07929234054094	-2.85429692546886	-2.8569331185703	-3.0940416528751	-4.05197759330856	-5.44931309085394	-2.61708350015731	-3.61064957401084	-2.86863794853588	-2.4390007164178	-2.80776706176642	-4.83633621396319	-6.25872167167952
scaffold3.g13561.t1	slc46a1	-3.91636647947791	-4.3923394065357	0	-4.77128239323737	-2.69856466126708	-4.13180511523512	-2.77600236400392	-4.17282030827787	-4.77028674444638	2.23956159418846	2.33308444130718	2.41539103305912	-3.74297199721399	0	-4.11543282612035	-2.71668147719512	-3.04505917961156	-2.29992012176555	-1.76179587150565	-3.38982709411869	-4.62778798069759
scaffold3.g13643.t1	slc5a8.1.L	-0.44308488207959	-1.37848942777467	-0.804700671041856	0.452020951152606	0.0157250356350337	0.341476482163199	0.0958286098846765	-0.422004735350636	-0.0840114237138547	-4.43833194622179	-3.27104313788092	-2.88666329543945	-0.456103524046551	-0.734140093219591	-0.642151228722025	-1.48043907709764	-1.54578237368029	-1.37917954739601	3.0798731318727	1.41251877944862	1.62637632739714
scaffold3.g13685.t1	slc6a9.L	-2.08390714197915	-2.1448425697581	-1.74097881446759	-4.52378555645977	-3.86610532376833	-3.88430827845752	-5.52850552722632	0	-5.52278990766877	1.64706395321084	1.60645990991038	1.865308870268	-2.08043766115755	-3.30784815726062	-3.86793598934275	-2.46918464041752	-2.11949043772132	-3.46746078426679	0	0	-8.28718173952851
scaffold3.g13702.t1	Slc25a35	-2.88384057595646	0	-2.37098724700259	0.168134105892598	-0.273721334966875	0.070645789728637	0.256523539517528	0.132724089649997	-0.0373211227838351	-0.612301099403764	-0.377898095204354	-0.594968876272608	0.164023024223598	-0.648349972600631	0.165020590844687	-0.461763152337222	-0.52710644891987	-0.807962599606806	1.67672239169164	1.02875724170984	1.22236118033529
scaffold3.g13703.t1	Slc7a4	-0.619489756645917	-1.0954626837037	-1.10663642769204	-0.708870924042396	-0.401687938435088	-0.741818988011646	0.502727012117815	-0.00147446752973054	0.147176388837498	-1.47723329703818	-1.39240664888928	-2.0510955283397	-0.70912968021579	-0.995433865372431	-0.616922242118701	0	0	-5.32497149382092	-0.201884742839857	-1.92011377442448	-3.00514109668384
scaffold3.g13770.t1	SLC12A2	-1.0250621523143	-0.764069485205882	-1.31956374541803	3.93517646655197	3.80534492168681	3.85250797839025	-2.88469803684031	-3.67383340389302	-2.77944674373185	-2.01068051525873	-2.085466494116	-1.56863635565088	-1.24398509282914	-1.41250189987865	-0.822030055385391	-1.51725485466918	-1.96110977450555	-1.82365329388079	-1.999774561287	-4.59538430620767	-5.75028945305901
scaffold3.g13827.t1	SLC27A2	3.44339189962414	3.61234547938542	3.65448219571776	4.18538824304255	4.07276569769368	4.12167693886302	4.72728857095186	4.66562424654143	4.6663077433264	3.10523179470884	3.03714763410213	3.11592958259682	3.60287407503281	3.54745814756225	3.32247379911522	3.80776189850845	4.01202566168308	3.83236022091176	6.91467530111367	5.56983634152145	5.00527532179317
scaffold3.g13915.t1	Slc25a44	-1.97047388481736	-3.0314093125963	-3.04258305658464	0.0325911965507534	-1.05223234846544	-0.185912520574573	0.455292449518878	0.54566179027961	0.730194701891812	-1.11397190754351	-3.92396302270255	-1.83914346211999	-2.3820419032746	-1.38705997804122	-2.58457773073864	-1.03382328836836	-3.42109467983837	-1.18410252566269	2.54866915545076	1.81773307061175	1.84792556049165
scaffold3.g14264.t1	SLC35F6	-0.0920656653663182	-0.737963593866417	-0.289705719217458	-0.322490714217981	0.21319899409485	-0.348146285620875	0.0179248010641547	0.821405507276039	0.0837614130592707	-0.658254759914741	-0.756048186056521	-0.85382003875243	0.268955820073374	-0.653041667925353	-0.78863167147957	-0.892380663083523	-2.54268646038733	-1.47561930765396	1.08635168456032	0.638007114078037	1.04895564500014
scaffold3.g14266.t1	SLC35F6	4.56632661756629	3.90228134235593	4.19218890834935	1.102200656839	1.66731477079437	1.25135230825816	1.02219255876821	1.59060919633359	1.32907771304632	2.48117258107095	2.59130431813146	2.41225482140142	4.07229643891708	3.68342252011989	3.82960348498105	2.74447845829944	2.51867048952355	2.93884739239256	2.09694059320153	2.40836782865344	2.06349173815802
scaffold3.g14321.t1	SLC6A5	4.04938370859122	4.23171943182465	4.23180800139939	5.87228874554012	5.82057794852234	5.79689292881673	3.1517799738662	3.21863430412197	3.18471706215876	-0.583293276166269	-1.13694463806553	-1.00890454888384	5.81397264528782	5.7646239039827	5.77194305007409	-0.0881071577122808	0.407264500179549	0.333155589952226	4.91575567320324	3.12848623758795	1.63886017596596
scaffold3.g14411.t1	slc46a1	0	-4.61045912044757	-3.03667036371475	-4.08251151154072	-3.52436695240019	-4.02799673425963	-3.23923457575232	-4.06901192730238	-3.40344395763709	-0.956056121228564	-1.0218861408172	-0.989349971167376	-3.15373678906826	-2.96610978589249	-3.74859003931106	-3.34983869038583	-2.00014448768964	-3.93307733495627	-1.073024989809	-2.39495308469636	-2.43991533493363
scaffold3.g14412.t1	slc46a1	-3.54060896786088	0	0	0	0	0	-5.40024485238689	-4.38202529738199	0	0.691759911411144	0.741118355947965	0.671641450220065	-4.95217698631811	0	-4.73967531450331	-3.92588646629924	-4.99122976288189	0	0	0	-4.83699296980172
scaffold3.g14499.t1	SLC25A21	2.40156164290578	2.8625789183222	2.67340687235586	3.02942783506101	3.02744819975369	2.9156711297523	1.48534223001341	1.36220593577276	1.96267887721616	3.74021531531702	3.71213410565812	3.85311181802816	2.79205424683664	2.75019940388964	2.96148719675955	3.05281002049254	3.31659032020145	3.28719463343353	2.32384136847536	1.67512028709514	1.83546922920784
scaffold3.g14563.t1	Slc18b1	-4.58753001524837	-3.06350294230616	-4.65963918701565	0.98381882569427	1.22272884023054	1.11191473535647	-1.54027530416586	-1.03662892199072	-2.44145028021684	-1.66391384211598	-1.80405355896735	-1.69720769205479	-3.41413553298445	-2.00411610847223	-2.78659636189081	-1.51337589504944	-1.39429462049466	-1.11310266240844	-1.43295940727611	-2.81998253038535	-4.20584211207657
scaffold3.g14575.t1	Slc27a2	-3.08527010385747	-3.92381311029996	-5.7423417763459	-2.23974629947583	-2.64507586431019	-2.34135072411202	0.486939798581924	0.63300930873215	0.665671689332933	-1.19482079466027	-1.18631643015651	-0.451439340630905	-3.62236900439856	-2.72424861841777	-3.16885923307996	-1.19752910788941	-1.42041368145854	-0.805858733422675	-2.66766509005141	-5.01816233713554	-5.11861969996451
scaffold4.g14694.t1	Slc30a2	0.891472162631463	0.711892238353901	0.658898318670936	1.9383758549331	1.98028754012221	1.79733982309638	2.44924468184704	2.17716775101369	2.17764166956455	1.26254731273508	1.13299900715142	1.47531479002635	1.46079532122652	1.06345982368114	0.351368898153961	1.11624814587709	1.36284885560918	0.214187317287113	3.83373916689086	2.71346743151686	2.62978578143872
scaffold4.g14695.t1	Slc30a2	4.11306497887625	4.23612275878679	4.17472965931072	3.60020711903853	3.59964042497358	3.53042778674261	4.29068260385588	4.34008554233358	4.27416174954851	2.93957998231934	2.86294320777413	3.03461022935607	3.01607427791864	2.81614451823768	3.2076163310978	5.2902923113811	5.33862792093427	5.30798980373957	9.01408011519725	7.97833332887198	7.37914930197544
scaffold4.g14712.t1	Slc39a10	-1.88074256974719	-1.87296524744212	-2.40351315052404	-2.60135739179506	-2.93302991490411	-2.54684261451397	-2.03184126843351	-2.68739348110762	-2.0047519980834	-3.38179259709142	-3.35048145826952	-3.41508644703023	-2.94942287468142	-2.87727308892558	-2.22790755537876	-2.71668147719512	-3.04505917961156	-2.92140849851182	2.52508527628252	-0.477699850144023	-0.674212317788944
scaffold4.g14714.t1	SLC5A8	-0.508363931168542	-1.18820919159198	-1.0998472620294	-0.982189677572493	-1.01638714951872	-0.877048827221435	2.08225237616835	2.2407632722948	2.39632639206918	-1.77000441323445	-1.61509932934941	-1.59684738570584	-0.953879281549115	-1.69913808251481	-0.674263413875778	0.889547181319948	0.637118332136804	1.09120860797942	0	0	-2.40319366319416
scaffold4.g14848.t1	slc16a12	0.618517367588851	0.798590039313704	0.749941589906702	1.17863895310824	1.25135668507852	1.13127411637011	4.49912220926191	4.56717796869351	4.58361494220357	0.464572557427592	0.393223614242138	0.397331375565442	0.372008595402112	0.520107234391246	0.866909997917638	0.832701939566761	1.32317479804575	1.0732126553046	-0.785879316627095	-1.96645156226892	-0.568455417631404
scaffold4.g14884.t1	Slc3a1	4.92101848015663	4.945483492691	4.95326407443016	5.13526790397568	5.07840109836887	5.10338625344833	3.96395864433008	3.92958737196966	3.95628488666044	5.12037679955498	5.11117756326758	5.1866965750807	4.96043465738463	4.97842141092813	4.95774035381053	4.23947090621768	4.2907075520501	4.23063958030047	3.68428345486273	1.98734746411152	1.16815840600835
scaffold4.g14899.t1	SLC26A5	-0.486572266628259	-0.296964232756605	-0.112881685346009	1.62866730867882	1.61471554285614	1.56067798912722	-0.2616746409426	-0.986297246440578	-0.643884675046657	-2.03487865631636	-1.72313356358379	-1.20630342511866	0.443551064623297	-0.378669718157278	-0.56633968489835	-1.44442854133195	-0.72908486631907	-1.09875028396386	-0.292742228208766	-3.41946449990633	-3.47101226225436
scaffold4.g14947.t1	Slc39a14	-0.212162661399549	-0.208967751758776	-0.0998472620294022	-0.35658519235399	-0.868829961104861	-0.384532575264874	0.754172054299394	1.05684499877299	0.796413549882053	-3.20740972554175	-3.40269099658559	-3.43334865342296	-2.27580737643648	-0.50321787253955	-2.06330570462168	-2.05687177847521	-2.31486015300025	-1.88522292088217	4.3120647719403	2.87731291835083	3.00815619085397
scaffold4.g14956.t1	SLC17A6	-0.236455574701493	0.143181588905546	-0.209029072917859	1.6787024175172	1.61693481730046	1.59041659439926	-0.65551886784152	-0.715301824837896	-0.727805760285248	-0.331698428820415	-0.0904090390357658	0.168439921321847	2.80200932747632	2.53960341001704	2.45756287473956	0.0303436234398385	0.312923630277497	0.0320674795905612	-0.304277388065675	-1.1187217349096	-2.80414159845972
scaffold4.g15102.t1	slc35b1.L	1.76354442529851	2.28757149824072	2.58452004961471	3.43666394417537	3.3883104422525	3.41788321213272	2.92310210600581	2.96652221513585	2.93515925243718	2.86124322534687	2.70545024418401	2.77939763057595	3.06818344084068	3.24004312815814	3.04252537546072	2.55959669157471	2.52793652124835	2.6494514580041	3.66534896289081	2.8593476250209	3.0111864819744
scaffold4.g15232.t1	SLC6A12	-2.32680207679775	-3.97270000529785	-2.98387374928618	0.403244510163953	0.765468859329223	0.375297127253069	4.02301540430519	3.92893585791006	3.94684215795246	-0.25775546414379	-0.146435467948144	0.119038969224509	-2.15340759453383	-1.81377749791301	-2.78890282927398	1.8322409409877	1.8274391863401	1.7921446214438	-3.079122064434	-4.84465681079698	-2.17252466972902
scaffold4.g15244.t1	Slc6a13	-1.5782670939194	-0.791205615143396	-1.80237935913173	-3.43318300767886	-3.09743086987478	-3.70059632528513	1.50695546736213	1.53451288694636	1.47470323672065	-1.70809017974847	-1.73820710927202	-1.46930448425048	0.114501547438096	0.233415800529854	0.544594654325524	-0.761910731188115	-0.891384365190479	-0.891431408315645	-3.06755267572186	-4.83308742208484	-2.61161669002645
scaffold4.g15263.t1	Slc26a6	0.784413617346106	0.953483795013487	0.730006447312285	0.324357320927863	0.254822469940391	0.236619515251195	-1.05752026544644	-1.72442737308813	-1.23943164906467	-0.214734884478422	0.168206821225317	0.197382413905128	0.890976591131818	0.962089585581164	0.903708750570842	-0.107823869812139	-0.0518608701726538	0.400859975058467	-0.722793872453615	-3.0288970001793	-1.58129144509864
scaffold4.g15384.t1	Slc18b1	-0.298206585792937	0.202736874036235	-0.0077456781755094	-0.5010458029727	-0.263268824731919	-0.736037642886596	-0.595963582710831	0.0226485135848289	-0.456981432289821	1.40665574306636	1.64754129938696	1.54126659590489	-0.642660408391636	-0.666537510409576	-1.30462785449298	-0.552239550953046	-0.748827380813948	-1.07407765085934	1.22958134576355	-0.231098819071011	0.0443107200981861
scaffold4.g15452.t1	SLC9A3R1	3.01182671435949	2.89777995012099	2.97406904738299	4.64373370931226	4.36436410555033	4.55833975933559	5.39094086295914	5.36901814098478	5.38045405763032	2.94646188845204	3.00522624001474	3.16307501036141	3.29130845501311	3.49499530908498	3.32646418526839	1.9239351265457	2.24144892349275	2.06058856278253	7.46006562910049	6.33393460239059	5.7199982527588
scaffold4.g15459.t1	SLC22A8	-2.33873662499122	-1.72160014765753	-1.92541896958826	0	-5.44286290166776	0	-5.5203006044046	-4.5020810493997	-3.92962248412589	3.57995286706124	3.54066425128833	3.5775809067353	-2.48727023761467	-1.88460573516005	-2.53780297163366	-1.72401412342959	-3.52632301417844	-2.45925586144507	0	0	-4.27897681670679
scaffold4.g15467.t1	SLC1A1	1.16659550966222	1.33193593770696	1.06700560147283	2.14981317951066	2.47346049656523	2.19286277029829	1.87824718896029	2.06078309884909	2.0564300045226	0.851226841178796	0.641690402893825	0.776456355263825	1.02710703664179	1.06022409076193	1.22829339522875	1.17233862938417	1.25484080077291	1.61736383703246	1.95781809536714	0.635065838765914	1.40907759385309
scaffold4.g15552.t1	slc25a40	0.467187997834003	0.275008036776809	-0.221592534381772	1.39249087619464	1.83385320195932	1.39115241874221	2.59968999553502	2.83691933248172	2.49058521309071	1.50584267923261	1.56504573994904	1.48304120311144	1.23249774146085	1.25884383760356	1.23641279146423	1.08191049939564	1.19344496489707	0.514268709876227	4.5771684547822	3.75724812963738	3.38330566770797
scaffold4.g15581.t1	Slc30a2	-0.651493073980337	-0.0563829029766403	-1.44606827021871	-3.09137148846095	-3.30816037368565	-3.03685671117986	-0.80063557570133	-1.0778719042226	-0.964844957586097	-1.90977454395633	-2.23433883194513	-2.35810589317399	-1.85952769835244	-2.3348657078991	-3.89495353998123	-1.68884726899839	-1.97658298691749	-1.75751274073907	3.46318480686842	2.00421577052609	1.24804313405408
scaffold4.g15582.t1	SLC39A10	-0.406522804668679	-0.406057687783478	-0.127724814576832	-1.08456095634406	-1.20978260198568	-0.993520303037853	1.54418009130174	1.35434284273139	1.37249945998584	-2.4659002062306	-2.46853639933204	-2.3292690547271	-1.01972468429557	-1.27955665809102	-1.39218551320192	-0.560474757000585	-0.411079204790221	-0.523561472387562	7.86918336376537	5.59115090727368	5.04499426523785
scaffold4.g15748.t1	SLC27A2	-4.54655823419207	-5.19245616269216	-3.2036299066805	-4.98643664867268	-4.32875641598124	-4.93192187139159	-5.99115661943923	-3.65100896954697	-2.98544099988168	-4.85998125836052	-4.86261745146196	-3.53070502891463	-3.54308875337046	-2.44857115458617	-4.33058708155566	-4.51679823335158	-3.99717902921308	-4.1931462823135	-2.71391572110716	-4.74248487330393	-5.94247790968382
scaffold4.g15896.t1	Slc39a12	0.677814551272623	0.434675792272931	0.530417252201105	2.15700144634663	2.08978891717244	2.11630388277245	-0.13372704505234	-0.213354813445587	0.0705342538872853	-3.74064394359412	-3.93592521463796	-4.77393779353293	0.216493497618288	-0.10684141848332	0.135263966376378	-1.88966627838649	-3.07048679238907	-2.58838214037686	0.87574152843927	-1.09332661200884	-1.73567775366708
scaffold4.g16027.t1	slc49a4.L	0.570899347356111	0.127494282754756	0.0638531188722818	0.735612240345587	0.353764108850392	0.709956668942693	2.02128479103329	1.88838661318606	1.6356789802858	1.16718743785855	1.31022869995275	1.55343247943353	0.789685732434046	0.54945119597339	0.429935955277245	-0.360346520187543	-0.262191084487312	-0.543047235174248	3.07480420755639	1.69135653867097	1.96611069462766
scaffold4.g16159.t1	Slc25a30	5.47082038814979	5.43613485952867	5.50285830980306	5.99143483541868	5.95572627650346	5.99560399588949	5.09194618512546	5.04291246922078	5.24205171401818	4.4128432289398	4.45628504553614	4.22363918759344	6.506031951765	6.3614158044441	6.31491265934225	4.64584333619831	4.64535118396563	4.80948575465917	6.63998837233501	6.88009073349913	6.48671431106259
scaffold4.g16163.t1	Slc23a1	1.65477190461113	1.45968416258189	1.58875006272277	0.908513054371137	0.989692365089619	0.88902725020845	-0.0765398829393378	0.0440031629880933	-0.157066771614385	0.645829932572042	0.561540770780009	0.394723090250268	1.4114333943456	1.20513040842025	1.22643404790708	0.669200251695623	0.416486819211252	0.782126670165956	1.65564392588774	-2.34363773959115	-2.75120448259594
scaffold4.g16223.t1	Slc18b1	1.04802685130787	0.608579800275194	0.0303654635629619	2.28708708575742	2.36951997256092	2.35775763142955	-0.757161249195766	0.528538616674118	0.137523057973036	-0.0183033108958173	-0.383509583381965	-0.199154349248487	0.520981615430695	-0.121466379951222	0.357974152153289	0.717197136891881	-0.0155708206038972	0.745393204403795	0.309512663196644	-1.09345200378163	-1.79499153269503
scaffold4.g16270.t1	Slc30a1	1.86898070028911	2.18655689576389	2.35595539741738	3.16028552738069	3.16630285814346	3.04921423894381	3.95669927437471	4.13078222863377	4.09002249300187	1.29417112316834	1.64474219144212	1.67096555653664	2.62091141411475	2.34695833207465	2.28658571409517	1.27725232438332	1.50242417005657	1.2338882910055	6.79162974327783	5.66871947091335	5.25861157653661
scaffold4.g16277.t1	Slco1a5	0	0	0	-2.60823283788598	-3.12047760663685	-2.55371806060489	-4.19791530937369	-3.44273016020258	-2.7771621905373	-3.65170244901613	-3.46169356417518	-4.49235122101255	-3.33480994402607	-2.33982801879269	0	-2.50116450194959	-2.20393771914753	-2.72183306713532	-2.09059941248393	-3.85613415884691	-4.73419910033943
scaffold4.g16345.t1	Slco4c1	1.11640677853036	1.11132458548494	1.02518878381538	1.76845085349079	1.7587064252691	1.74755822811386	2.92173271679073	2.83441785762327	2.77943059085441	1.02963134581616	1.09821195125736	0.985870496826281	1.45691124662954	1.21439385813626	1.53977763802775	1.47188645342058	1.41785847006577	1.48492562279914	4.47590883777286	2.58124546421741	2.66854688762354
scaffold4.g16441.t1	slc12a8.L	0.259438251519817	-0.591574106884893	0.134217743292975	-0.970517093586564	-1.03981836648871	-1.00911172069696	0.863966723743829	0.973719828214668	0.913121604566271	-2.84406170327441	-2.84669789637585	-2.51478547382851	-0.942206697563187	-0.754579694387415	-1.55978002430607	-1.91591617754431	-1.56622197484812	-1.79871510397365	2.62092317899398	0.739409146286251	0.789648679401707
scaffold4.g16522.t1	SLC16A4	0.57382570746877	0.327535237677909	0.481106256026204	1.4248484922549	1.45620719446412	1.46676323275635	-1.78150533968131	-1.40714197445113	-1.83468340917733	3.39581180304212	3.41938467252065	3.30083532056281	1.02833088580662	1.06208238120457	1.1239512573258	-0.093022148240813	-0.524493343621359	-0.334569443102454	-1.41115503695776	-3.69126295615049	-4.2771471461497
scaffold4.g16546.t1	Slc9c1	-1.47868993440737	-1.73227044012871	-1.27778061176823	-0.896200535859526	-1.01296060275295	-0.933316234044005	-1.07779826871016	-0.998178169041116	-1.04720798051358	-2.51200503938309	-2.67136673617198	-2.63276173057224	-0.117668448967676	-0.0587747599141073	-0.0728942228909416	-1.27900493212457	-1.12195580737077	-1.69231857525269	-0.336192158735677	-3.13856367327903	-3.14280572084869
scaffold4.g16623.t1	slc-17.2	-4.08527010385747	0	0	-3.94018601761692	-4.86746828564664	-4.88567124033583	-1.24446627024238	-1.34172393265742	-1.18430286666246	-5.62108554936237	0	0	0	-4.30921111913893	-4.2843364504999	-2.88558510157467	-3.53589089887848	-4.4688237461451	3.94458910233749	3.09557982891365	2.35846393703483
scaffold4.g16624.t1	SLC17A5	-2.63073451381354	-3.42863553575869	-5.02477178046818	-3.80757852246036	-4.14989828976892	-3.43113565029191	-0.767904373868457	-0.47215084333465	-0.78421506064091	-5.48847805420581	-4.16918615241988	-4.93680940342346	-5.36423062715814	-4.17660362398237	0	0	-5.40328340372191	-4.33621625098854	4.84864669757921	3.13264533683425	2.39553074637664
scaffold4.g16673.t1	Slc22a18	1.69615061028203	1.59149380507377	1.39084226222172	3.21393735864306	2.88678222732739	3.1739561912617	3.09235363018561	3.1658556206917	3.07534917324307	2.6716748023551	2.57542555848217	2.87473331559758	2.5760454059851	2.84906390039152	2.6158704160901	1.95902943905202	2.41784536412832	2.04092364388672	5.23584313962885	4.10337419196503	3.84898302333514
scaffold4.g16691.t1	slc20a1.S	1.25341715749994	1.72470276837018	1.5852049274063	2.85994920797629	2.5729724745115	2.659466898489	1.77229289622766	1.93652747483801	1.97704192169015	2.28019639968774	1.98721845475677	2.38303923773496	1.99939041602919	1.9613046395769	2.02066768460122	1.9118610364909	2.08420929762758	1.98704705458264	4.42453894173605	2.89248171511826	2.88127924794341
scaffold4.g16745.t1	SLC45A3	-1.07631159405177	-1.49981710121542	-2.09595334592491	-5.10115250925354	-3.29146918311704	-3.46167523125129	-2.29851755796248	-2.02875923596162	-1.77822876557518	-2.41281823133326	-2.72579454504685	-2.94087677302165	-2.24276711467247	-2.88521511005439	-3.03026544285767	-1.30958599904508	-1.47446496917864	-1.82243531572411	-2.19120166107273	-3.76409132949331	-4.05719377026467
scaffold4.g16746.t1	SLC45A2	-1.55248306814917	-1.23490687267438	-1.24608061666272	-1.40739898190863	-1.40868183138212	-1.42688478607132	-0.210485091505529	-0.256395873920347	-0.0559060860335009	-4.82526410782028	-5.41286280164288	0	-3.70101668077261	-3.098352178318	-5.07347750967897	-5.25968866147489	0	0	2.55068838731645	0.913795792392578	0.438014077698154
scaffold4.g16784.t1	Slc25a32	3.29631265587754	3.61964237858262	3.34112123588941	3.25675924277705	3.30802386508102	3.25149279173273	2.91135721705778	2.80281962977674	2.72250031010181	2.96538588406978	2.88339189935505	3.13284216171042	3.91716611511268	3.98549418991611	3.92321690946006	3.65547587216753	3.49776855743622	3.66278076058155	4.09578830502724	3.36342042259947	3.03326583781082
scaffold4.g16786.t1	slc46a1	1.35622796308372	1.71586821812505	1.75360407461766	1.9052089909979	2.04351506459577	1.837239761754	2.051653093565	2.1824417919536	1.9393715037241	1.28989780088003	1.53011813167476	1.67764019084151	1.55164875167764	1.19738197602414	1.52711122619159	1.63508317880012	1.72872940597863	1.60851799051942	1.43328920383507	0.000880758964315675	-0.536259097183477
scaffold4.g16847.t1	Slc6a5	-1.22590179654075	-0.924267144934986	-1.40492617222454	-1.3646106763008	-1.81545490038753	-1.74619501382638	0.901523263225742	0.601060382846931	0.55576651228191	-2.39914716266095	-3.40178335576239	-4.28043791915471	-1.27489973561328	-1.93526963899246	-1.32543246963227	-4.41853421703672	-2.89891501289821	-2.83184786016484	3.74482963086446	1.94973042695934	2.13633374396488
scaffold4.g16848.t1	SLCO5A1	-1.73596129944231	-0.934400250971187	-1.36061149423837	-3.24295390978146	-2.65566300498142	-3.18843913250037	0.484130008502416	0.677436270065405	0.833329866313771	-2.03076864544342	-1.73384455668595	-2.06406249538223	-1.35903342309326	-2.41933393336107	-3.07253116983468	-4.58067041651797	-3.64601371310062	-2.99398405964609	5.43044645406624	3.47162769082945	2.89019855853686
scaffold4.g16873.t1	SLC37A4	-0.937101171550161	-2.87250571724524	-0.56175136634622	0.759778551476339	0.247533782725469	0.721929310608769	1.08368132817116	0.891333897236397	1.13325123731813	-1.23190851755127	-1.00424709123092	-0.506210466993877	-0.107661090503602	-0.161042186831625	0.287043912531948	-1.78181028862582	-1.38772196657117	-1.97273151041749	2.99453043616611	1.83548190321016	1.62540004920669
scaffold4.g16954.t1	SLC16A7	2.61133902691989	2.33105163212455	2.51290257272226	2.18638405827525	2.08432738914182	2.23702062074541	4.49543585541941	4.55701049837963	4.47402274052367	1.47614056494765	1.51442081559311	1.61759458842468	1.5439625585325	1.65996663387777	1.86719104821384	2.69235468628257	2.72200790363566	2.7016122151187	1.81262613379918	-0.455408953092979	-0.118108740143021
scaffold4.g16955.t1	SLC16A1	0	-2.68268115836523	0	-5.0616241450669	-2.98890641309661	-5.00710936778581	-2.74441602094609	-3.04812456082855	-3.73870040138854	0	0	-5.77581752675116	0	0	0	-2.27005763485844	-2.33540093144109	-4.59026187359508	0	0	-5.50309223324828
scaffold4.g16997.t1	Slc5a8	-0.0380012080218005	0.276572499291464	0.380875972723061	-1.01490764615987	-0.942189914189582	-1.04785571012912	2.96972513887407	2.85657293320605	2.85572720294307	3.57976961110086	3.49602381469835	3.52773203882135	-1.07406009138683	-3.47139558893221	-1.86155841957203	2.67104867608799	2.63284150944286	2.83659733414461	0	0	-2.47344924770019
scaffold4.g17189.t1	Slc25a51	2.63137320638243	2.79991962472625	2.88450486354334	2.02700075427357	2.16778276118901	2.08151553155466	1.92870666819482	2.00522486376438	1.77745294141396	1.857185409278	1.93999691885997	1.92310116326709	2.54504601685339	2.77184361730984	2.83485341483564	3.17819164344226	2.96181058971079	3.30472195532926	2.27846006631125	1.70674858908795	1.77713193388303
scaffold4.g17395.t1	SLC27A2	0.171096361772428	-1.51787028861956	-2.08158505563667	-1.21669354155973	-1.56928164432212	-1.2249145196266	1.599037067343	1.55510014628533	1.79956886388457	3.1970742525345	3.22729864686582	3.19664099002845	-1.15800949649283	-1.43986777661828	-2.41499310797925	0.398795740224819	-0.157533908869972	0.254668729912087	-3.08372396639301	-4.84925871275599	-2.75331886278145
scaffold4.g17396.t1	SLC27A6	-1.70920857183662	-1.4482159047282	-1.7813177436039	-1.39419948415377	-1.90644425290464	-1.33968470687268	0	-4.55062490135774	0	-0.997096503897942	-0.788228591805671	-1.03039035383675	-4.12077659029386	-1.61122149223073	-2.90827491847906	-2.50952356955383	-2.57486686613648	-3.09276221412426	0	0	-6.32752066866482
scaffold4.g17397.t1	Slc27a3	-1.36321271698743	-2.42414814476637	-1.43532188875471	-1.04820362930458	-4.1454108987766	-1.1636138534658	-2.22284860151344	-2.61966654578739	-1.89520488706853	-1.43959654385504	-1.25780816581905	-0.722868646802198	-1.18981823472351	-2.5871537322689	-1.75492414157226	-3.74849021542579	-2.22887101128729	-1.74676635927507	-3.53057020390253	-3.71114244954435	-3.98152481381563
scaffold4.g17415.t1	slc48a1a	3.28861705692904	3.40988496037085	3.82592342960745	4.38191860106704	4.17521296666449	4.26350963327598	4.30345029031917	4.37854436674098	4.49359048101414	4.26506091841565	4.22631443190493	4.45369627098096	4.39900174166716	3.99844234324749	4.13506536953897	3.87532518232108	3.99553753889451	3.84847988627503	3.79005366153857	4.0303245368568	4.12721217732259
scaffold4.g17507.t1	Slc17a5	-3.06231832197227	-2.7606836703665	-2.35681991507599	-2.10987931367412	-2.19243980718174	-2.05536453639303	-1.46252258786098	-0.983169118987782	-1.59431049205337	-1.41680400276261	-1.24825354585782	-1.26885753803127	-2.95931316759974	-2.44975806953661	-2.60930797203501	-3.25495074246823	-3.73533153832972	-3.0833018848752	-0.407674110865357	-3.04767797514448	-3.84412915108335
scaffold4.g17509.t1	SLC17A5	1.54878864575036	1.44832485378478	1.51515362179772	1.83314752059303	1.98340185303434	1.71884323365798	1.59864046831891	1.60644340737847	1.96114844611935	3.58323918975991	3.5607718247369	3.79536554695621	1.5716234514389	1.38218080553485	0.947623855536582	1.31160978630113	1.97617732635074	1.54074413855493	1.58136872934402	1.16133054900681	1.03843579705808
scaffold4.g17545.t1	SLC13A5	0.554411224567542	0.558326941138568	0.820718270476193	2.49734314712131	2.36818853622195	2.50335940671121	1.1706950814674	1.45492674210599	1.34501030500069	0.745577284656223	0.78246945574142	0.732182992155115	-0.393209694129903	-0.72015586378389	-0.695281195144861	2.60577347989324	2.72693612415558	2.65272659003696	-2.47092725747513	-4.2364620038381	-6.50684436810939
scaffold4.g17606.t1	Slc22a8	-1.96644513313231	-2.90184967882739	-3.91302342281573	-3.19332982427872	-2.81575751078001	-3.13881504699763	-3.96358454140825	-3.0973680798484	-2.88747959395931	-4.96169219727451	-4.96432839037595	-4.41002354649216	-4.25248226950568	-3.64981776705107	-4.03998059769088	-2.64122924876565	-2.7065725453483	-2.22446789333609	-1.42330923724239	-3.65832926690658	-1.90463749619901
scaffold4.g17621.t1	SLC22A5	-1.96159573347091	-1.12944636516636	-1.25609732657464	2.25877648007387	2.27539964997323	2.26353822215786	-4.04362403933337	-2.61036698504962	-2.62287092049698	-5.30476610103342	-4.50004737207725	-4.75309745025107	-3.59555617326459	-3.99289167080998	-2.64608890728359	-2.83230005907951	-2.13210860929918	-2.98257929637384	-3.93630814244361	-5.70184288880659	-6.80230025163556
scaffold4.g17653.t1	Slco4a1	0.147575236892307	0.489995503344573	0.20873259598849	0.508388014188287	0.19254045824092	0.437371909385518	2.80947647294582	2.73134096405558	2.52433400444525	-2.75747401827832	-3.02314461721355	-1.98341294615952	-0.4108341698942	-0.943099247525694	-1.005687420137	-1.60693607121177	-1.55680215037449	-2.86824662089485	3.64073128370554	2.0710583279685	0.643845107662645
scaffold4.g17664.t1	Slc9b2	0	-5.42583255247773	-4.43700629646607	-2.89788494357088	-2.97717030504564	-2.84337016628979	-4.63957050850364	-4.2063134542199	-4.21881738966725	-3.09335764814608	-3.09599384124752	-2.97981010975563	-5.77646514315602	-4.58883813998025	-4.56396347134122	-2.16521212241599	-2.1150782015787	-1.84156017137791	-4.53225461161388	-6.29778935797686	1.00831262454871
scaffold4.g17695.t1	slc16a12.S	-4.09747916155268	0	0	-3.95239507531214	-2.87967734334185	-3.89788029803105	-0.564797623299931	-0.690967977630208	-0.951399426521146	-4.04833210633643	-4.05096829943787	-3.08162595627524	-4.50904718000992	0	0	-0.67540173793344	-0.793212454410224	-0.526836493453446	-3.26483664846778	-4.03037139483076	-5.13082875765973
scaffold4.g17701.t1	slc16a12.S	0	0	0	-1.95059283267815	-1.46283760142902	-2.25864813478177	1.02450931461766	1.25053375473596	0.834674125057403	-4.80141736586591	-3.80405355896735	-5.83471121580472	-4.67716993881825	-4.48954293564247	-4.46466826700344	0	0	0	0	0	0
scaffold4.g17803.t1	slc15a2	-0.376633232749753	-0.115640565641333	-0.612241136799913	1.12096726821158	0.904178382986876	1.08169989917205	0.54133846138779	0.409223743308256	0.634516922195675	-0.397875505424899	-0.338735500939649	-0.583172448808761	0.72637192162277	0.625493831448629	0.76669261805489	-1.04570369718871	-0.751965900466526	-0.867102078953904	2.21089678249862	0.266823904388621	0.137278962679137
scaffold4.g17804.t1	Slc15a2	-2.35268753712472	-1.49608512509564	-1.6878311147258	-0.110741911631588	-0.397920124747686	-0.278619555686947	0.0934850078733561	0.404155456688782	0.147029152521517	-1.30354048190847	-1.70351217255529	-1.5218662256798	-0.1792930548608	-0.0461138357074053	-0.721678885209468	-1.51557261422663	-0.973233333588044	-1.12480646733001	1.59080074464847	-0.700617269681638	-0.902519896070153
scaffold4.g17991.t1	SLC39A10	-1.14082029565098	-1.68718255060017	-0.435321888754712	-3.80309113146804	-2.73037339949776	-3.74857635418696	-2.22284860151344	-1.88270095162118	-1.63217048123474	-3.48399066321349	-4.48662685631493	-2.34735951170999	-2.77478073544467	-0.85018813810269	-1.56227906362987	-3.33345271614695	0	-3.33172885999623	2.80333053265091	2.09047610296411	1.57306403786201
scaffold4.g17992.t1	slc39a10	-1.04320949902456	0.088500151138892	0.164789248400893	-2.12051783412047	-2.31083450798397	-2.65096555756053	-0.710200305608174	-0.406578531741028	-0.00404496790953638	-3.06445177169971	-2.06708796480115	-5.41967371652588	-0.355241843930883	-1.07450543636363	-1.72770267283724	-2.65087941879937	-4.30118521610318	0	3.16198718201767	2.54746022375438	2.47802975654603
scaffold4.g18119.t1	Slc40a1	-1.0613688681434	-1.50563293547385	-2.0403686355192	-3.23821287679022	-3.16549514481994	-2.96130567817268	0.772017493909199	0.494104954904072	0.544142485525432	-3.80363519111573	-3.50671110235826	-3.95240625847448	-2.05789938732179	-3.19220047903338	-4.16732581039436	-3.18361196074797	-3.41888025877293	-2.0298850111522	2.1952999274476	0.465170517215821	0.0427850594994902
scaffold4.g18183.t1	slc25a24.L	3.86001788249337	3.97172184085378	4.33989388900098	5.36801162562776	5.20080120053624	5.42490121009675	8.79413683565029	8.85192049386557	8.82378590670445	2.20974371240355	2.53695527748571	2.48508113473865	4.38598577708948	4.67229705512466	4.31746729759713	3.98441475747193	3.66630539050931	3.88844193973552	3.71690794182495	3.93017897319285	3.85091583263301
scaffold4.g18268.t1	slc51a-like.1	0.369265486186461	-0.106707440871326	0.560190720252974	-0.763184403101905	-2.14989828976892	-0.798867434792394	-0.905407897618392	-1.47215084333465	-1.63665787222705	-0.788038336064713	-0.584223651698727	-0.714416982087013	-0.779268126436981	-1.854675529095	-1.45128923720224	-2.16801510569695	-0.759427213947187	-3.33621625098854	-0.032557254365659	-0.756271825034009	-0.652111468254506
scaffold4.g18560.t1	Slc13a2	-1.92095374897356	-2.98188917675251	-1.99306292074084	-1.07542994459193	-1.6156890895124	-1.13639238473077	-0.226000781821934	-0.00748257633120588	-0.526946500498441	-3.87180669375731	-4.45940538757991	0	-3.3325217674308	-3.14489476425503	-4.120020095616	-3.30623124741193	0	0	1.62593428177746	0.940569884098469	-4.53926584580176
scaffold4.g18561.t1	SLC13A5	1.34263035968299	1.85285163310018	1.61697160193714	0.606358942422157	0.697935701643758	0.734874301147022	0.923567066542967	0.459393854467256	0.588245768265446	-3.73750560204572	-4.32510429586832	-3.03383385781833	-1.61325817499805	-0.551162053906139	-0.985719003904407	-1.85000206081297	-3.23727345228298	-2.58524379882846	2.07941285736038	1.52838262290354	-1.23503975264786
scaffold4.g18633.t1	Slc45a2	2.47271895341721	2.32381260372027	2.10884365727282	0.384532564590785	1.00020527076065	0.60152203882898	0.301279191277544	0.463408157681155	0.191517593415154	0.360046056828203	0.257007966768926	0.00179005191239554	2.05300009383911	1.89604379646721	1.84089638167503	0.834934761048963	0.854203692181256	0.93037305202188	1.78788256249694	0.0223478161339645	-0.645724803852264
scaffold5.g18904.t1	SLC8A3	2.32981391435596	2.67154742842545	2.51486258208581	3.99140519911957	3.9740441416325	3.9146754431224	4.37566043104566	4.38681832221638	4.33944537013729	1.88270269412254	1.97606832089845	2.00306545648129	3.40115712515019	3.53230130814021	3.45689201740196	1.92326779916395	2.34946013933419	2.09967018672762	5.90635490445391	3.79358910959495	3.4973330268995
scaffold5.g19020.t1	SLC35B3	0.591657907522908	0.732356340913617	1.32690365781323	2.11525361701718	2.17403215802959	2.1131848659319	2.21744885016714	1.85457823781653	2.05966573744181	1.03769511530775	0.589259169156775	1.00440126536893	2.06761515980726	1.90376979248165	1.56251656232279	0.343883932834482	0.677090012742108	0.930570289706361	2.53700055335717	2.04419671143836	2.32384305777884
scaffold5.g19074.t1	slc51a-like.1	-1.2481848672836	-2.04608588922875	-2.05725963321709	-1.42502887593042	-2.35231114396013	-1.20058909720702	-0.729309128555879	-1.24160429024976	-0.839070726418269	-3.29857348561826	-5.10856460077731	-3.55425975689352	-1.9816809806282	-2.20909147673127	-1.7691793088134	0	-4.02073375719197	-3.9536666044586	0.0174170530774094	-0.333080194006724	0.539495395564038
scaffold5.g19132.t1	Slc5a12	2.24910911811374	2.41538312796902	2.400081498358	3.52333835565426	3.33566640304631	3.44145216563257	4.09620889695251	4.07699264525509	4.09302811602166	2.48364543526959	2.47817765138498	2.65567049330828	2.75564648276095	2.5693507534111	2.60082815687437	3.34718907755815	3.37214817474838	3.19230058701124	5.02830099231724	3.29066025208992	3.00577831812352
scaffold5.g19183.t1	SLC5A8	-0.782979771764553	-0.767966346310196	-1.02014818980233	-0.989368056025387	-1.38231389640391	-1.09239455573078	1.29767809758517	1.44227493835962	1.27258767036154	4.42812757435126	4.422584186229	4.5384627915855	-2.15607364240715	-2.30948355706645	-1.02157448259362	3.06937259037779	3.13437489562124	3.06072476245607	-2.83786252942124	-4.60339727578421	-4.08718327816469
scaffold5.g19184.t1	SLC5A8	-3.20670823130744	-1.68268115836523	-0.693854902353565	-1.47666164434574	-1.98890641309661	-1.42214686706465	-3.06634411583345	-4.04812456082855	-4.0606284962759	4.9474742946071	4.9378347137679	5.06810352453788	-3.61827624976468	0	-2.40577457794988	-2.00702322902465	-2.65732902632845	-3.59026187359508	0	0	-3.01766540607804
scaffold5.g19185.t1	slc5a8.1.L	0	0	-3.80759706840275	0	0	0	-3.59512378116148	0	0	0.611339707221465	0.533415386815787	0.717770620949266	0	0	0	0	0	0	0	0	0
scaffold5.g19245.t1	SLC5A8	-0.125788235923874	0.181663742277207	0.249561569280067	0.952181654458133	1.07883819353922	0.854693338294172	-0.307352215337244	-0.163601778248488	0.0591107479981914	-2.85800089423228	-2.86063708733372	-2.22832973144866	-0.0707884544621833	-0.430649246588905	-0.106214296090968	-0.591985729745803	-0.0909822037746422	-0.535814089572704	1.12516690847273	-0.536259434549504	1.14696529569476
scaffold5.g19246.t1	Slc5a6	-1.7464414780356	-2.65537381236949	-1.81855064980288	-0.817086082850493	-0.489111295638133	-0.809877020347761	0.27928007149727	0.371500207945944	0.124531018861569	-2.32289890803785	-2.20689060464067	-2.02604415628433	-2.00600640304778	-1.81837939987201	-3.11543282612035	-1.97971588302891	-1.78202477377777	-1.84048850312825	1.23820412849435	-0.439867776618284	-0.0630033619140663
scaffold5.g19381.t1	slc44a1.L	1.95060377352267	2.25620732733139	2.19803610380588	1.82428304894354	1.47836104495479	1.75881640583011	2.5119546546067	2.47109497685757	2.64949548567166	0.146976781922105	0.137145087416461	0.357449004112308	2.47815351291842	2.29965261729629	2.42513122687373	3.18562184891775	3.45456385374245	3.44260276031055	3.79807370428522	2.06751509616521	-1.92836007782832
scaffold5.g19417.t1	Slc17a9	0.822050761673983	0.972619439088752	0.54640819582157	0.0411354293583033	-0.40072001150117	0.131274116370114	0.962414877147975	0.942160284338237	1.21205607959161	-0.180332483749847	-0.222861403974799	-0.0642487096504318	0.271079686551331	1.13154194647359	0.584510267216913	-2.22619174948681	-2.41706592815332	-1.05454289189377	3.36386780287759	2.17650639157313	1.86570423517224
scaffold5.g19478.t1	slc30a7	0.836360490584445	0.897415587184113	0.534769472694397	2.13238647489973	1.76111533389504	2.03595935410608	2.21118985969546	1.91870857523625	2.02426040131061	1.09572525319104	1.00486187707787	1.22418247324884	1.52715418975689	1.65423965099761	1.51561558735376	0.649022369757992	1.20516744992161	0.613271520490052	3.70048123514252	2.68637013563944	2.29297688126281
scaffold5.g19551.t1	Slc44a1	0.500063986058505	0.837677934769838	0.899260533216814	2.00589541607694	2.12879890521544	2.0215909444675	5.50207900090524	5.51266597886315	5.58732474353474	-1.36590006113873	-0.664929257020394	-0.574280617635633	0.487045344091544	0.460547541914468	0.970849037723739	-0.885213512379857	-1.70954870945871	-0.950603852087671	4.86762831736497	3.14528708810531	2.81463769337177
scaffold5.g19618.t1	Slc8a3	2.55944583038631	2.45130788120847	2.52099596997026	3.07635796387266	3.18218818309228	3.09698237308413	-0.0663441158334494	-0.191960333402204	-0.136292766207976	-0.348702663443197	-0.30403314176628	-0.0924898961870237	3.10067529053018	3.24939579998593	3.33539712718654	-0.0461616229316048	-0.295929490651681	-0.262029201853509	0.737355564445885	-1.33074195193752	-2.48010891524744
scaffold5.g19620.t1	Slc8a3	1.00118462033389	0.863287210740066	0.891107598367591	0.00876518282450049	-0.0936037917633052	-0.159112461230858	-1.87731029144343	-1.29966332782452	-1.66009056669218	-3.34198574722862	-3.34462194033006	-5.83471121580472	1.66268006406638	1.22470258202365	1.78325924644014	-4.65087941879937	0	-3.32722746776129	0.294961047287093	-1.73906253500179	-3.52636201257112
scaffold5.g19822.t1	SLC22A5	-1.16262716284332	-2.39348759206458	-1.2347363346106	-1.60250557732394	-1.65531872743751	-1.54799080004285	-0.192188048811645	-0.926040980363162	-1.01654742781179	-5.86836760979054	-4.28604130217082	-5.90166145972935	-1.93676526068527	-1.7491382575095	-2.20969041604071	-3.13286716200284	-1.61324795786433	-4.71610580657328	0	0	-5.36590176039268
scaffold5.g19826.t1	SLC26A11	-0.317739543696185	-0.18964114708511	0.0106892141202636	-0.0885911926671668	-0.284362296622783	-0.0895715279777811	1.50069647689044	1.51891603189534	1.59387493769833	-0.175483084088451	0.0849151286439031	-0.00714307285761218	0.0191536708506153	-0.185536748752374	-0.701230461476047	-0.591985729745803	-0.0902884336045574	-0.487168380630976	3.9899878523375	2.26538337002941	1.44937939666914
scaffold5.g19844.t1	SLC36A2	-1.61496719795522	-1.82790571917922	-1.42404196388871	-1.66252818965708	-1.22724037830208	-1.4518942104587	-0.889640581760075	-1.22372277068606	-0.661532540866082	-3.15078264346013	-2.77490721330784	-3.6986496662287	-1.21918029435485	-1.83890821323669	-1.13596163948502	-2.73721029055979	-2.48062549225508	-2.51309401307262	2.070672902743	0.36861721320442	-0.193263615935543
scaffold5.g20106.t1	SLC25A10	0.378254269413715	0.147393840192461	0.0431106918126409	1.13477306773661	1.14037660384835	1.1628156336565	3.40938931513295	3.32691487051837	3.40969143850413	1.74932941951733	1.60061496692795	1.74774442930586	0.604116171571771	0.306316347577301	-0.29029736052994	-0.42206072830349	0.00563598639397786	-0.317243379188664	4.95685115989208	4.40214150753652	4.1698045006702
scaffold5.g20169.t1	slc6a5.S	-0.479726725713857	-0.230322032880649	-0.108229246005523	-1.8910359879977	-2.20534137913666	-1.92398405196695	1.50863429631508	1.49443237362761	1.538196657827	-2.85204343893588	-2.66203455409493	-3.52276720948998	-1.21322283905845	-1.09959641732646	-1.73768676140986	-1.4213975726766	-1.76684878845199	-1.80669683963513	4.27986403532082	2.39267349660878	1.46022881151368
scaffold5.g20349.t1	slc25a38	7.59223445093396	7.84989676217592	7.81475063413636	8.71490835113655	8.59553175723866	8.59598213129985	10.6426434897888	10.5713106304175	10.6531616138757	7.36964303143556	7.37571090721498	7.51756322395546	8.37109514538622	8.13169968496239	8.16125290883658	7.38401549210525	7.63579503991153	7.3927582234226	8.84248840696154	8.70961913897176	9.35912846897476
scaffold5.g20499.t1	SLC25A19	-1.85056442108217	-1.58957175397375	-1.22223387470835	-1.89812541278402	-2.63276260287134	-1.48104055611822	-3.12523780488702	-3.69198075060328	-2.38255659116327	-3.06445177169971	-2.80405355896735	-3.41967371652588	-1.56169272139831	-1.26715051430603	0	-1.42848699746292	-2.30118521610318	-3.2341180633698	1.02647221136119	0.406367904519778	0.623880623009488
scaffold5.g20664.t1	SLC43A2	-1.37663323274975	-0.215176239192248	0.773650016819414	-1.81651164723037	-0.495866401816495	-0.954641947891673	-1.49930352310956	-0.633087061549708	-1.11507628029828	-2.91244867825466	-3.50004737207725	-4.53070502891463	-0.373163751928145	0.273894869884924	-0.838733985225982	-1.76191073118812	-1.41221652849192	-1.76018687503739	1.70393679377874	1.97587675283442	-0.851987375735909
scaffold5.g20665.t1	SLC43A3	-0.367391080444905	-1.11638250190911	-1.12755624589744	0.205114229530315	-0.0302903338617314	0.144151789391468	-1.50004545937733	-0.366348686952496	-0.555730384483927	0	-4.76382371417882	0	0.51280702547497	0.305574411309528	0.330449079948557	0	0	0	0.797094996392444	-0.180984385350634	-1.61486548190479
scaffold5.g20858.t1	Slc4a11	0.0841498567506728	0.00691261664262996	-0.00426112734570825	0.261295152223515	0.318071340324779	0.111796037483011	1.9262000792475	1.86766243526836	1.94184823401631	0.921223920708709	0.80467440740377	1.03930713034056	-0.0616846062718134	-0.367597076053603	0.067561561893635	0.0175547936960195	0.287078647708231	0.354145800441603	-0.604744750743947	-2.73951330677264	-3.03261574754401
scaffold5.g20971.t1	Slc26a5	2.75934443676922	2.74903508206025	2.79874358021893	2.73006879809512	2.76224837019053	2.7214439865642	2.2319049825844	2.17126911687806	2.28789380862317	1.39345399270663	1.33835037971105	1.42727433862636	2.71534717875506	2.73367304862403	2.52110749284611	2.52671394834134	2.63579503991153	2.55142944711829	3.00621914906133	1.19402296393422	1.32094142995596
scaffold5.g20990.t1	Slc17a6	-1.29199341925241	-1.59393694653515	-1.15765171355226	0.612082567484338	0.291457871275099	0.529093821015493	1.01829569766389	0.766063375272514	0.343471156518052	-4.52824858289841	-6.53088477599985	-5.56154243283722	-0.234076154408426	-0.262177842288091	0.0179538815930127	-1.91827901719457	-3.85809143169336	-2.79102427895999	-0.459350906167507	-2.22488565253048	-4.02578273350055
scaffold5.g21060.t1	SLC5A6	4.03962988565404	3.70647088058664	3.97513389799663	2.93988416143838	3.24977813132143	3.0034158120769	1.26160776668168	1.36389158647506	0.871394709908089	3.35731378421815	3.31614635321518	3.26583017060733	0.387747537863093	0.253446446151503	1.033208616954	2.28193452187462	2.37549482064303	2.40671677442968	0.479954975960182	0.188351417929618	-1.33356971333763
scaffold5.g21109.t1	Slc9b2	2.9043230810813	2.91292858655544	2.81429200131676	2.8542154072691	2.95720057890819	2.89849826193924	2.41219632575155	2.56854679961994	2.76040136267878	2.33243838086888	2.37474959382141	2.51892573880998	2.56229599587714	2.46981507986018	2.66918747973135	2.76415808047947	2.57328390181297	2.79562928002425	3.43053859281903	3.23149368710573	3.10350791673132
scaffold5.g21471.t1	slc39a11	2.62608226262542	2.41773662774199	2.42409280831123	2.33581639416486	2.26369082426296	2.33098881342876	1.25596209333753	1.40838191926773	1.37924730927625	2.57637593091539	2.55312945813866	2.65145824202137	2.27073025373473	2.47055771051603	2.00879013907309	2.30618077303908	1.97047972981678	2.21032426884656	2.44271245772169	0.484532633416319	0.285065264756184
scaffold5.g21573.t1	SLC17A5	0.367474430660472	0.30653900288153	0.379429523681666	1.87992958254955	2.0394521420571	1.91190179117955	2.6121752059492	2.48211475355176	2.50632259646093	0.347674132159233	0.283198685239931	0.613940564079329	1.19469327179035	1.08463972632544	0.546919707271768	0.797772361084684	0.699262200566835	0.587992112041694	3.56188530316453	2.52204503863274	2.69682849062828
scaffold5.g21730.t1	SLC16A14	-1.94006257192127	-1.73796359386642	-1.52674491651831	0.813830756994799	0.710698653565667	0.891804507099877	2.18671247880477	2.52230184673472	2.5565144101944	-2.62788111087122	-2.34101068677768	-2.24613746153119	0.413904155984473	0.420958913518424	0.965207741251032	1.37509964778146	1.49684190379931	1.4629801476819	-4.42934815372373	-5.1948829000867	-0.985485000328886
scaffold5.g21731.t1	SLC16A14	2.15006788430229	2.23706588565935	2.11803615191035	1.85506309920863	1.90928448756152	1.95480713048271	1.74554693843046	1.68246639133351	1.80936551255158	1.43028960395479	1.67132249182022	1.330064745897	1.46322186425652	1.21378506182345	1.50169413629627	2.12283790655795	2.09916378927637	2.00334817573959	0.65739171329906	-0.684643955036877	0.487044138667701
scaffold5.g21907.t1	slc32a1	0	-4.48358105828553	0	0	0	0	-4.2822815150326	-4.2640619600277	-2.95463780058769	-1.2580213578704	-1.05420667350441	-0.904292084699966	0	0	-4.62171197714902	-2.2229606282238	-2.28830392480644	-1.48427117790687	0	0	-8.04095772733479
scaffold5.g22095.t1	Slc31a1	4.35256762575007	4.282967336844	4.28907158428749	5.46599084531199	5.37154049439513	5.42702823068758	4.03996478631289	4.12180044061376	4.03380630558214	4.40746247757664	4.46107883091661	4.36265004316956	4.14975235208686	4.39597400917348	3.86782906959411	4.93673266033573	4.96118603410373	5.08913542898413	2.60886076841852	2.8173308135226	2.64287286924985
scaffold5.g22143.t1	SLC16A14	-2.72817780840321	-2.52607883034836	-1.66278345642056	-3.32005931632888	-4.02494916302214	-3.26554453904779	1.89115811210372	1.90289363353842	1.65821625596203	0	-6.58855754189692	0	-2.2917489203055	-3.27404691857204	-3.66420974921185	-4.43538340172894	-5.50072669831159	-4.43365954557822	2.38986692354394	0.579244287652423	0.466008320102151
scaffold5.g22148.t1	Slc16a14	-2.7134455647231	-5.0963090873894	-3.10748283137774	0	-4.81757184139963	-5.83577479608882	-3.89500954413647	-5.87678998913157	0	-3.98622660439421	-6.5738252982168	-5.01952045433302	-3.12501358318033	-3.25931467489192	-2.91251191136553	-2.25072615660651	0	0	0	0	-5.0687232557175
scaffold5.g22156.t1	Slc5a12	4.46531100368294	4.58723963305381	4.55878789763363	5.36960851748974	5.39748211760817	5.30616426179102	3.97365058156373	3.94841988053523	4.15904954036351	4.36149188461671	4.40973089885685	4.54265500949999	4.92821210314184	4.85209558518771	4.92509942470102	2.13110768983885	2.10291739167366	2.44721283182358	3.62765896224692	3.53566442990852	2.85832691265625
scaffold5.g22233.t1	SLC39A3	-0.41760501380606	-0.189033824390017	-0.48971418557334	-2.85748342828667	-4.36972819703754	-3.38793115172674	0	0	0	-1.12334546075328	-0.371094151691247	-0.401751808528619	-0.829173032263295	-0.641546029087524	-1.46466826700344	-1.97280751368673	-2.03815081026938	-1.97108365753601	0	0	-4.20584211207657
scaffold5.g22259.t1	SLC2A12	-0.374308179803509	-0.373843062918309	0.030020692372197	1.80180280205766	1.7875372324333	1.80952336785981	2.44216632444983	2.40537177745025	2.42313528167169	0.0420478496009717	0.193034845612744	0.487216879082637	0.471921559206901	0.126116362301599	0.575488859468538	0.109169788479876	-0.100563417437947	-0.281423778148161	2.74855356844142	1.088100868136	0.745912612681458
scaffold5.g22269.t1	SLC10A6	3.31546389652459	3.33927066898688	3.41270915271349	1.56452640186929	1.34135389985373	1.52018779222409	5.02789770983884	5.05815412285177	5.01449299477267	-0.626857414638041	-0.802825210625043	-0.410791795640136	1.35443205856758	1.20502407446578	1.13171834916591	1.99543242270167	1.77481090064111	1.87429953106686	0.0580742087470198	-1.54240129134546	-1.28752740101985
scaffold5.g22519.t1	SLC44A3	-4.65791934313977	-3.13389227019756	-3.14506601418589	-3.92787275617807	-3.85515502420778	-3.87335797889698	-2.93259272694462	-2.91437317193972	-3.18991151322087	-3.87180669375731	-3.38901605968851	-4.22702863858349	-2.48452486087585	-2.88186035842123	-3.8569856897822	-5.04319684157813	0	-3.45651048470625	-2.01792190799726	-3.42088657497553	-1.49487172644331
scaffold5.g22520.t1	slc44a1.L	-1.94367382547365	-2.00460925325259	-1.16778609068598	-2.31316291206286	-2.46283760142902	-1.89607805539706	-0.955312803444706	-0.937093248439808	-0.660090566692175	-1.55348985242233	-0.996698636909749	-1.51278312091736	-1.35524184393088	-1.68218801358487	-2.14274017211608	1.37148839422908	1.69316822075568	1.79378793320008	-0.732519689135014	-1.73906253500179	0.110439419669649
scaffold5.g22534.t1	SLC1A3	7.14947217278817	7.32432790015414	7.23575576975504	6.13204521054784	5.988670881329	6.03898704680365	5.25183184419281	5.25589333620104	5.28453190484918	4.5681186105285	4.59167993437751	4.83084004506932	4.51581664582261	4.48743955562448	4.52219573577747	6.4056703297859	6.56673530971695	6.40973812640492	2.14050745460722	1.90649595000394	1.78471007773446
scaffold5.g22548.t1	SLC25A17	3.67555149976405	3.74809907745936	3.78963238380187	3.94063536211523	3.82939025924292	3.89706513971413	3.12601827472862	3.25009246237468	3.34134771090131	3.90873050261799	3.95075018974679	3.96746579117153	3.79393188002349	3.65707960278257	3.72596145366069	3.57038192051843	3.62702914831439	3.49106920457824	4.14378258664008	3.44083237765513	3.27857991387872
scaffold5.g22569.t1	slc38a9	0.520273274286143	0.796372833784771	0.626501343777375	1.0756413298349	1.19058729719448	0.931376243001487	2.52384554655126	2.52896151428197	2.62543981605163	0.50471464011458	0.652757359510808	0.680516388898759	0.883145555413777	0.906385740688666	0.880634336257727	0.587507980545288	-0.0083500327361404	0.0180751354998851	3.05335550551214	1.56345520176259	1.35100119024865
scaffold5.g22584.t1	Slc22a4	-2.34147678733614	-3.13937780928129	-1.56558905254847	-1.51832079598296	-1.27567806257036	-1.55691542309335	1.53224166875168	1.48386347502756	1.35303957239144	-2.73978870909111	-3.39450159877224	-2.91058608277985	-2.61554128204344	-2.30238339678381	-2.86247122886593	-0.117945043098975	-0.470169487469785	-0.14006792890262	0	0	-4.58127726091061
scaffold5.g22734.t1	SLC39A12	-3.5671895669642	-4.04316249402198	-3.63929873873148	-3.25218047928134	-4.17946274731106	-3.78262820272141	-3.4268254514902	-4.40860589648531	-4.42110983193266	1.56765123664934	1.6034426069798	1.61858863975556	-3.80883258397912	-3.2061680815245	-3.59633091216432	-4.95246706540256	-5.01781036198521	-4.95074320925184	-4.73454705387929	-7.50008180024227	-5.86357356890503
scaffold5.g22826.t1	Slc38a10	3.04327002170091	3.19178795955091	2.99554500856059	2.18013360113648	2.11452317655879	2.14538104032048	2.34991136160207	2.2222023375716	2.17286163394387	2.25381620695586	2.3874614324564	2.38105132186571	2.44839478988061	2.35989738778215	2.45086124687895	2.64150440047398	2.62907263492977	2.60967569691367	4.96192809782661	2.78280313039433	2.3103769901784
scaffold5.g22964.t1	slc16a12	2.01568419002901	1.96265396033541	1.83665981434521	2.64449548214655	2.5929701077508	2.61738149712199	1.85770703093325	1.37383235239008	1.64265397163401	1.75670894988293	1.76385377757407	2.02092929574047	1.41824962626044	1.60587662943621	1.43810622013284	2.42639279956905	2.64972579207738	2.78967182472785	2.37395506445266	1.12189177643987	1.69047735292242
scaffold6.g24361.t1	Slc16a2	-0.590674284653279	-0.111041331069518	0.304049679644241	1.18244102420031	0.922583417083721	1.01985767981446	1.93574826312779	2.20650985014884	2.18873097266081	-2.33799383535189	-1.88811782375583	-1.57482107937584	0.153035922367396	0.426392799569052	0.478748204630188	-1.26545840028663	-1.50072669831159	-1.5267689499697	3.80767617207284	1.99428178693127	1.90522918737455
scaffold6.g24463.t1	Slco2b1	-0.183724913306602	-0.295286414155512	-0.791886985314092	0.897794044156476	0.937647142221134	0.899359941488606	4.21500216827729	4.19902680339859	4.16304207693794	-1.29211913507683	-1.58015754704052	-1.48153218693292	-0.929711970834396	-1.1781840824653	-0.781340636439311	2.22406828430639	2.28246035614599	2.32962795144166	-3.62410089462811	-5.38963564099109	-1.33808991037501
scaffold6.g24464.t1	Slco2b1	-1.68998659189911	-2.07285011456541	-5.08402385855375	-0.0854708870212652	-0.749718749217186	-0.111876105123743	3.25515390153071	3.25649963797122	3.17719233183962	-2.84729041415028	-4.55036632539281	-2.12159236359289	-2.83852020452255	-2.65089320134678	-2.04105603198659	0.533545152338056	0.395445513320094	0.411886592983497	-4.17927217370157	-5.94480692006454	-2.60785897058621
scaffold6.g24466.t1	Slco2b1	-0.689986591899106	-1.68053269178665	-2.17713326294523	-0.474513177767164	-1.62418786713333	-0.490387728377473	2.83408181604894	2.67999871599825	2.76716024538803	-3.15541270951261	-3.22843823050545	-2.88058426408909	-1.83852020452255	-1.53541598392684	-2.88905293854154	-0.18773881959588	-0.604554486679907	-0.110066110211859	-5.17927217370157	-6.94480692006454	-1.83581091726456
scaffold6.g24772.t1	SLC10A2	-4.08117734922358	-1.82018468211516	-3.15328652099086	-2.61416516809568	-3.86337553101275	-3.29661598498079	0.103580885608863	0.286859686884257	0.524334004445252	1.76671149774557	1.70229910705744	1.62583776060694	-3.49274536768082	-4.30511836450505	-2.69528119514486	-1.88149234694079	-1.0723665256073	-1.29480599006891	0	0	-2.94460194388831
scaffold6.g24773.t1	SLC10A2	-1.34577226904499	-0.754631000244242	-0.765804744232581	2.79931181719555	2.65713166437631	2.57003362847605	-3.42780057490745	-2.40958101990255	-3.4220849553499	-3.36701454172014	-1.78468823410042	-1.63477364529597	-1.39477020811752	-0.917636587746764	-2.03026544285767	-4.53840468954096	-4.60374798612361	-2.21475273850287	-3.32048467801769	-4.08601942438067	-5.7714392879308
scaffold6.g25353.t1	Slc1a2	1.30837017530121	1.34979646515195	1.50635016690168	2.98437692255002	2.79406024868651	2.99036180590345	3.9062358823141	3.84709655461276	3.84878650074816	-0.248818920996259	-0.363347994168596	-0.441311365784325	1.66732031072121	1.53612512987744	1.51369408373811	-0.463930446246397	-0.229713460970138	-0.577683807515611	5.3383739473604	3.79680026283731	3.83291595288379
scaffold6.g25547.t1	Slc25a18	-3.4129086191413	-4.47384404692025	-2.48501779090858	0	0	0	-2.68758200294616	-3.44697002660481	-3.68186638338861	-4.36376156392505	-5.95136025774765	-4.98201791458502	-2.82447663759854	0	0	-4.79818611757966	-4.86352941416231	-3.47453416654158	-0.187948683277639	-1.34580085241938	-1.40186409588989
scaffold6.g25552.t1	Slc25a18	-2.50438877994813	-1.82835861356086	-4.16146045243656	-2.94426719442874	-2.06419454040085	-3.88975241714765	-1.14163224313769	-2.12341268813279	-1.24283182749665	-3.62516672617419	-2.04284041855447	-2.85110565405539	-3.91595679840536	-4.31329229595075	-3.28841762731172	0	-4.53997207569029	-5.47290492295692	0.524650945940281	-0.321803795806264	-0.993417859831359
scaffold6.g25684.t1	Slc23a1	-1.70448616159422	-1.93534659081548	-0.624592239916452	-0.371775072177906	0.0982781573377639	-0.248547544812803	2.4333710982692	2.52018669934244	2.51722127825069	-1.68230615397824	-2.16493528819929	-1.98408883984295	-1.33178287110689	-2.29099725626039	-1.82554999623538	-0.215294542116442	0.0672854647212166	0.385891384450552	-2.71984055506427	-4.48537530142725	-2.42663406940696
scaffold6.g25725.t1	Slco2a1	0	-4.14620553163641	-2.15737927562475	-1.94018601761692	-0.960577690038118	-2.07831631827823	2.24491857049654	2.30693324338113	2.25556648559632	-3.81373062730476	-3.30179364757645	-2.48445439785887	-2.91187562159354	-3.30921111913893	-3.2843364504999	0.46018973526706	0.856426523900285	0.597265444312668	0	0	-1.87069218652092
scaffold6.g25727.t1	Slco2b1	-4.01406315336505	-2.49003608042283	-4.08617232513233	-0.141058612561303	0.13447600240867	-0.11402457170232	2.38604422579973	2.44143672399313	2.24836054290396	-2.09044698023265	-2.3045872785278	-2.12374083017146	-3.84066867110112	-2.91607607375915	-3.62816699928632	0.36884367297352	0.0744748627219759	0.343850190748463	0	0	-2.18943175434452
scaffold6.g26089.t1	slc16a10	-3.29802339805339	-2.81839044446963	-3.24460168773681	-3.91193121230905	-2.9546906977587	-3.85741643502796	-2.29516280632933	-3.01390884549064	-2.85648777949568	-3.5928307440545	-3.48855173323942	-3.07863679869081	-2.36166811309032	-2.07450543636363	-2.43295940727611	-0.0659169180782151	-0.141986621253922	-0.333653736920719	-3.92481250360578	-6.69034724996876	-6.79080461279773
scaffold6.g26572.t1	SLC35F6	1.82186092088933	1.86328721074007	1.63956883137163	2.83367847626641	2.42793332881622	2.72841280951073	2.97279427807351	2.44757060179552	2.67489368102063	2.13522057313666	2.09076420434059	2.02326977932285	2.68915227542757	2.6189815211357	2.24957725066268	0.156475503258233	0.67609470739674	0.520769438793664	5.42035014812757	5.39209289627595	4.95095202117281
scaffold6.g26672.t1	slc16a10	3.11404167238264	3.31141824019509	3.04898725814931	-1.45910327296144	-1.09265433793444	-1.50080381093965	-0.248094552672551	-0.270516982165	-0.389936121528864	-2.28684419303615	-2.45297911842047	-1.57290411335493	-1.96995168804609	-1.78232468487032	-2.43552192134393	-3.94366116802722	-2.42404196388871	-3.35697481115534	1.35107444054688	0.0322860531900838	-5.85476767152969
scaffold6.g26686.t1	slc16a10	2.5618542077531	2.6556413747728	2.48064282887857	2.83907018457772	2.99815453119589	2.77275066260912	5.35475893375287	5.44304137423979	5.3780445621946	3.69899774396719	3.75012413181616	3.83214679933162	3.04685659964046	3.01938367404614	2.94168860904462	2.10209849335547	1.95822179422613	2.34923338744537	3.94889250526331	2.43502009191418	2.75348715044822
scaffold6.g26688.t1	SLC22A5	5.12827601640537	4.7838866415537	5.07937423579941	5.22377807379535	5.48535262321832	5.32982315171652	2.65612190863764	2.92540322781026	2.77639729245804	0	-3.94155708271729	-2.3872522388335	4.05569125701522	4.04537888257909	4.08432873642984	-0.788382942549306	-0.0463713170743507	0.213340913601417	1.92139016530363	2.75146516386132	1.33613446367894
scaffold7.g27336.t1	SLC2A13	1.009020459748	0.472747022422396	0.747877463590699	1.15410454598854	0.869665694760481	1.17014517545499	3.79020031067666	4.00182565813717	3.85748555723559	6.31362407564005	6.2750961482349	6.42100270175422	1.63492714670942	1.30974143491987	1.3346161035589	3.87033773097171	4.05418457789019	3.96999634128485	-0.406264540610686	-2.00187428553135	-1.44218165124494
scaffold7.g27339.t1	SLC2A13	-0.505675177751492	-0.290976162917007	-0.655786861520046	-0.116665508624859	-0.043947776654574	-0.344550462044495	-0.0896766196640732	-0.273090925828826	-0.322120737301292	-1.64556194692526	-1.33785801941455	-0.96515998202071	0.00475429178999923	0.0224562935234582	-0.4291070817805	-2.81695209474608	-2.88229539132873	-2.32980141142511	1.10140763491828	-0.41970838377825	-0.327520668664823
scaffold7.g27428.t1	slc41a2.L	-0.872382531287857	-0.348355458345643	-0.503919111669156	-0.447190525854578	-0.707048132971163	-0.392675748573488	1.33099138171194	1.24703054191035	1.12455376443787	-1.57169670907564	-0.932786873089556	-0.926918653901814	-1.44744928202797	-0.816215627376585	-1.29384129926674	-2.06501495178382	-2.80843015347911	-2.2559361735755	3.86198887228979	2.41803744962341	2.00230301015456
scaffold7.g27909.t1	slc25a26	2.50024479379233	2.11249904974627	2.38860725783841	1.45824332743237	1.79399546523645	1.66031529312732	1.18604304580084	2.12180044061376	1.82918858597367	3.01236382535112	3.12737922090396	2.90655747562794	1.85650333320606	2.13293960333968	2.15781427197871	3.66706516216949	3.52667116032558	3.72101897709277	1.51575136402704	1.04439972206852	0.81203068373397
scaffold7.g28039.t1	Slc25a3	7.15343317557026	7.31014888347188	7.26731191588821	8.35299821314259	8.27455897436941	8.26486939716965	9.00587770381726	8.97432184534354	9.01095540628487	7.15637526330742	7.18885670167157	7.35981546751332	7.77579166266167	7.74945713120164	7.71583964898654	7.49721902549869	7.68946718757604	7.53100013287062	8.4934667929329	7.64528458099707	7.70165900285245
scaffold7.g28202.t1	slc35e3	-1.32680207679775	-2.38773750457669	-1.98387374928618	-3.76668049127836	-2.37203466442071	-3.71216571399727	1.79845514628604	1.56874718784735	1.66057991221473	-3.12565192813644	-2.86525371540409	-3.15894577807526	-2.73837009525498	-2.55074309207921	-2.11083092416134	-1.48968715389966	-4.36238537253991	-4.29531821980654	2.98696712602377	2.31016129825513	2.43714958448889
scaffold7.g28502.t1	slc46a1	-1.66782033358366	-2.62184055744609	-2.27044422204972	-4.90124787059684	-6.15045823351392	-4.84673309331575	-5.22789593625076	-6.20967638124586	-6.22218031669321	-2.90407549722965	-3.32174918960994	-2.76744434572615	-3.45789997529462	-5.59220106700621	-4.56732639836718	-2.94618262810551	-4.81888084674576	-3.42988559912503	0	0	-8.98657214855295
scaffold7.g28877.t1	slc49a4.L	-0.0902987391921304	-0.490036080422831	-0.231120661043425	-3.78651690693253	-3.2987616756834	-3.73200212965144	-3.79123687769908	-3.35797982341534	-6.37048375886269	2.2582338422604	2.24648106248198	2.15750119413501	-2.12077659029386	-2.41857641428833	-3.71562984053666	-3.31687849161143	-4.96718428891524	-4.90011713618187	-2.68392098080932	-3.86449322645115	-8.13487559072243
scaffold7.g28973.t1	SLC16A14	-1.35510007120011	-2.41603549897905	-1.94178241579715	0.959909016482744	1.04061953920656	0.948835452136256	4.73829642152712	4.77272620371328	4.79154310654153	-1.12538077034204	-1.63051730397266	-1.03668409590224	-1.50363368382355	-1.90096918136894	-1.41666289409261	2.4807261557294	1.99129211161502	2.22018896175549	-3.25942315228142	-4.60992039936555	0.204505624167532
scaffold7.g28975.t1	slc16a12.S	-2.27279742176521	-2.33373284954416	-2.34490659353249	1.75492971383717	1.52996689716677	1.59922678372792	4.55581700284196	4.48011085263852	4.62482637235542	-0.560685353826532	-0.723786219121218	-0.256944216487773	-1.36243734533509	-1.49673843704668	-2.47186376840765	3.16210404221161	3.13456277834135	3.18913898689152	0	0	1.48392991275351
scaffold7.g28976.t1	Slc16a7	-0.492932264513125	-1.46075828790059	-0.384469190638584	3.30368193938757	3.08944198599356	3.36201842762106	6.57520981304321	6.60091469499212	6.53517907887051	1.00687619971269	0.64668800199317	0.689279327186436	0.276071962671461	0.484760581375062	-0.17262445206198	4.80922424536484	4.82727598649836	4.94794252861578	-1.10774872839944	-2.24525225214938	1.94909130188615
scaffold7.g29017.t1	Slc2a13	0.850895745268623	1.15495713426893	1.3491022982581	0.467285550434756	0.373031598352076	0.457311601264131	0.356256677521863	0.594441916468668	0.499475820829343	-0.763529534932647	-0.582202893191492	-1.17764516881239	0.524216624397901	0.254985952600201	0.192397779988891	-0.964066028412984	-1.12055721305383	-0.876612298236377	-2.36085586100493	-4.3190356853103	-6.48988237603067
scaffold7.g29018.t1	SLC2A13	0	0	-1.28631193962165	-4.06911868161382	-1.99640094964354	-4.01460390433273	0.28371335223771	-0.148728501766957	-0.424266843048103	-3.16505571263811	0	-4.78331206329808	0	-2.43814378313583	-3.4132691144968	0	0	0	-2.38156025476946	-2.33974007907483	-5.83251486468256
scaffold7.g29027.t1	Slc25a20	3.73758233610627	4.05136695241869	3.85337720929015	4.00598676108778	3.90529892288079	3.91042847202222	4.02197568715334	3.83427147285922	4.13019384605967	5.42821069073304	5.32027666500656	5.55844447061321	4.10109528438679	4.00069006501904	4.08380987469402	4.75163743624088	4.80607149451179	4.69626088516108	4.05727359338541	3.45745510812366	3.51140733644684
scaffold7.g29094.t1	SLC6A1	-1.82599080521247	-1.47188873371257	-1.63506557114596	-3.00283481385929	-5.51507958261016	-3.9483200365782	-4.592517285347	0	0	-3.94676875143853	-4.27133303942734	-3.71702819554355	-1.55948691855707	-1.78689741466014	-2.23150802932233	-1.87023138581577	-2.86157410095464	-2.02897220185829	0	0	-7.35119349764919
scaffold7.g29367.t1	SLC43A3	-3.34284491929347	-2.40378034707241	-4.41495409106075	-2.39040591099532	-2.31768817902504	-2.33589113371423	-2.61751830309832	-3.59929874809343	-4.19676518426193	-2.63073285135479	-3.07394163584221	-3.91195421473719	-1.05397321960961	-3.56678593457493	-3.5419112659359	-1.92076749567423	-3.20850321359332	-3.14143606085995	0	0	-6.96115701612167
scaffold7.g29368.t1	SLC43A3	-0.938856809175871	-1.20624311442224	-1.49159182184957	-1.74646700815697	-1.98408939679884	-1.6017544219043	0.360705901147374	0.170817260822071	0.562427175617327	-2.27303839351112	-2.21427404194842	-2.26510958072342	-0.935387328354263	-1.98222557881551	-1.45985125070567	-2.37304390809518	-2.04844068636181	-2.42194612501442	-0.823280332819469	-3.4567115431751	-3.79163415964109
scaffold7.g29370.t1	SLC43A3	-2.49518984310166	-2.97116277015945	-2.98233651414779	-4.35010575686112	-3.69242552416968	-4.29559097958003	-4.35482572762767	-3.01467807773541	-4.34911010807012	2.7666562372472	2.72790975073647	2.781190912399	-1.73683286011658	-3.13416835766197	-2.6942561897441	0	-2.62388254323531	-2.0713885633317	0	0	-4.11350193992986
scaffold7.g29496.t1	SLC37A2	0.277794087634502	-1.89861855756438	-3.49475480227387	-3.27756154426605	-0.745412193658464	-1.90111867209759	0.361574674742127	0.290526891649937	0.149698859227045	-3.37349857529034	-3.37613476839178	-3.40679242522915	0.165786351036175	-1.0616241450669	-0.299783882261662	-4.80792312894495	-2.06591150347	-3.80619927279423	2.97223930679939	2.78912037904722	1.82940699224862
scaffold7.g29753.t1	SLC18B1	-0.670655331067231	-1.26764365908638	-0.79339057590448	-0.859990283897247	-0.66697831820925	-0.837184366343496	0.135289745336201	-0.370052655715914	-0.428360280776391	-2.74252367681234	-1.89716296335883	-2.51278312091736	-1.48077272601474	-2.94522241941866	-2.72770267283724	0.0402824857537102	0.150025895729153	-0.519872545703682	0	0	-5.56198592230185
scaffold7.g29755.t1	SLC18B1	-1.50132898019907	-1.24033631309065	-1.11400653332905	0.720570703092306	1.15110106564849	0.742664002681018	1.33947485341602	1.56414528588834	1.45210567689007	-2.51358246964696	-2.23242569674781	-2.26308335358518	-2.9128969986563	-1.81837939987201	-1.53047032539919	0.89475323488723	0.829409938304581	0.758973567288018	-4.66868646711416	-6.43422121347714	-2.62778798069759
scaffold7.g29783.t1	Slc26a5	0.183731904230649	-0.021593432883468	-0.236300570956939	-0.63723667760547	-1.03658738995041	-0.687058560139116	1.53910891067549	1.57570699499524	1.31687258355469	-1.45899874519077	-1.35471973437569	-1.49229259512958	-0.00544369289013869	-0.388132414471122	-0.159724351746961	-0.893423298845381	-1.26688889079036	-1.68524856522723	3.9323960246762	1.96181005658584	1.64782233115017
scaffold7.g30343.t1	Slc5a12	-1.36993858017575	-1.55640489003855	-1.85708525122187	-3.2248544939352	-2.64963642143573	-2.75530221737527	-0.388272210720812	-0.152461220643287	-0.451269341247281	0.138640093677805	0.121357124611963	0.283344545716987	-1.19654409791182	-2.17884209617837	-2.34661250548173	-0.81661662327825	-0.820559375196755	-0.531099801126936	0.820255937527242	-0.887793314174975	-2.38338861884508
scaffold7.g30426.t1	slc6a5.S	3.29848699261638	3.63288365476872	3.73085040370988	3.5091594204845	3.41894826121452	3.46222893420604	1.70374825794135	1.38444286300787	1.64603849735726	0.795838411046672	0.598473825502347	0.921090500419682	4.25145521285379	4.2498456906911	4.15607586283151	1.29429966153352	1.28509944298841	1.22563418979285	2.65906106138606	0.595953490484808	-0.882591858818782
scaffold7.g30427.t1	SLC6A5	2.3066671871647	2.67433538794389	2.59945614925034	3.44544669655103	3.51394601896352	3.37920931437151	1.72120626607768	1.42269039541554	1.46942566334286	-0.280373581695382	-0.372646987281498	-0.149548051873087	3.68193863364727	3.72926395172534	3.67002077259233	-0.69752014391816	-0.869778644417321	-0.503151209825041	2.79519398690137	0.913294483846611	-0.499504925040523
scaffold7.g30439.t1	slc37a3.L	1.14895072089247	0.652629148442883	0.840235268569042	2.58904160270509	2.60636109601628	2.54648896202601	2.91019691134256	3.02374142537077	2.78607509325753	1.07586951669771	1.01946206715529	1.15262921222381	2.07138362962317	1.62264897957114	1.87524557335728	0.596775913709365	0.66149315769109	0.584824832963011	4.81299363000163	3.30423429900076	3.36544160430937
scaffold7.g30551.t1	SLC2A13	-3.28233593612081	-1.60630576973355	-2.93940760860925	-4.13725184988027	-3.64949661863114	-4.08273707259918	-0.919579399310371	-1.06485857658835	-0.676824582451976	-4.08118578745951	-2.49885947983979	-2.97697611364839	-4.2788664552992	0	-4.0663647834844	-5.25257593528033	0	-5.25085207912961	1.34038350758986	-0.292396029921344	-0.496925846898
scaffold7.g30617.t1	slc35b4	2.37825426941371	2.50996391957717	1.72118259692528	-0.0616241450668973	0.78870116556694	0.770498210877744	0	0	0	-3.54987859886995	-2.55251479197139	-3.58317244880876	0.574368828177719	1.76199583135349	1.37183300071368	0.408014270254197	-1.46468394838606	0	-2.18142064028014	-0.946955386643119	-2.63237525019324
scaffold7.g30620.t1	slc35b4	-0.71767015058482	-0.515571172529969	-1.11170741723946	0.149879960126814	0.637635191375943	0.289283634994416	0.908120792059413	0.819425143147799	1.3918837084216	0.468980428381367	-0.623853573691651	0.14617996124757	0.356188658128186	1.12877816202511	0.931260409327695	-1.10294764902318	-1.49021904049319	-1.10122379287246	3.46546960958422	3.66413414179339	3.449306733291
scaffold8.g30733.t1	slc16a12	2.91112825898642	2.53211706181572	2.64085278156258	2.001170981669	2.35021994208654	2.10299147372844	1.98033134553917	1.77074498302126	1.85016353701494	2.66762214169082	2.62829852561366	2.70801383988503	2.11253711741993	2.05915602109191	2.1763947078796	3.47880218774362	3.46435978946101	3.53142694219438	3.28433915343402	1.88666878612527	2.0439842699896
scaffold8.g30793.t1	SLC16A12	-0.676193514608661	-3.4375686605287	0	1.42666233624259	1.76003182273567	1.63032055282948	6.00690486619719	5.99140380335809	5.88968437962374	-1.45301705961736	-1.33012237063494	-1.48631090955617	-2.46627315631963	-2.01561174731006	-3.57569957939219	1.66435402351398	2.00563598639398	1.50659966565751	-1.54399071966485	-1.72456296530667	1.66326615317384
scaffold8.g30794.t1	SLC16A7	-3.49826267715128	0	-2.57037184891856	0.691215528447713	1.3045016417807	0.788799027620688	4.72425047967658	4.89513842444493	4.78864682865325	-1.86415312121388	-1.03671431575763	-0.979909131344661	-3.32486819488736	-2.40027559754539	-2.37540092890636	2.18254901486813	1.85847144988531	1.89954339408574	-3.66562016406638	-3.8461924097082	0.664784939545176
scaffold8.g30795.t1	slc16a12.S	-0.948175217708588	-0.281190190924331	-0.932821548225529	2.81345771231094	2.85270936800517	2.7352394230773	6.25322249944652	6.19802776469463	6.2727149784834	0.361499387730884	0.213812861826161	0.264075200372356	-0.230460219220857	-0.680263136660377	-0.365881850826363	4.43803675335365	4.61103260463851	4.35739554491703	-4.11553270462368	-5.88106745098666	0.109469718404962
scaffold8.g30922.t1	Slc16a4	0.55488702936748	0.248839103752006	0.436974167987075	1.30730142935763	1.38739869169352	1.40553758406804	-1.49739393310092	-1.64267311037891	-1.90671581282222	-2.12294742100985	-1.98356460923886	-2.01422226607624	1.39124652435383	1.50087101552833	1.70454883695612	-3.24542796834973	0	-3.82866661292016	1.33004404779162	0.129789436288103	-1.25607014540311
scaffold8.g30975.t1	slc16a12	-0.42264563050659	0.323773863772072	0.149101387500855	-0.277561544266046	-0.0349188108534482	-0.268850456598082	0.728945740390656	0.747165295395554	0.990220645219849	-3.4990294573742	-2.79117226767062	-3.66982683106294	0.143066274536091	0.260303949820465	-0.0367494764278683	-3.2229606282238	-2.28830392480644	-3.80619927279423	4.39726089465085	3.2124182116308	3.02647663342173
scaffold8.g30998.t1	SLC39A3	4.31391962766159	4.34403618001055	4.49541544880817	-2.48116303658068	-4.73037339949776	-2.42664825929959	-1.1073713840935	-0.266029591172686	-0.895204887068532	-0.960428707156479	-1.31670185487262	-1.5172845131523	0	0	0	0	-4.3987960127296	0	0	0	0
scaffold8.g31146.t1	SLC16A9	-2.05915104289358	-2.70504897139368	-1.90886779332442	-2.69167453531659	-4.42631172540391	-2.6371597580355	0.196690290000345	0.269357629027618	0.256853693580266	-3.59496648839849	-2.86063708733372	-3.6282603383373	-2.47071906135082	-2.28309205817505	-2.03582496819957	-4.0293910420531	-5.09473433863575	-3.02766718590238	2.24922490115772	0.840846737993085	0.656437596831656
scaffold8.g31173.t1	slc23a2	-2.74586704241547	-1.99944754813681	-1.81797621418275	-2.79342803411732	-2.20613712931728	-2.73891325683624	0.661283613753421	0.7702686326815	0.908007332814761	-3.47432756586277	-3.47696375896421	-3.31497633785919	-4.15743506087271	-3.38484555697578	-4.94493338905791	-2.54618204013268	-2.87455974254912	-2.54445818398196	-1.74329952788826	-3.21932765705625	-2.77921663852252
scaffold8.g31176.t1	slc23a2	-2.77555106666532	-3.15841458933162	-3.50662332059753	-2.1110928213312	-2.46463984406301	-2.31291779730989	-3.84163782865875	-3.93889549107379	-4.14404450446354	-4.51781738963765	-5.31400270527166	-4.44419603565995	-3.00654683948073	-3.20594295941421	-2.9273116985294	-4.0677191607122	-3.96313745585254	-5.06599530456148	-3.84979914918894	-7.61533389555191	-7.71579125838088
scaffold8.g31209.t1	Slc9a9	1.61797350848003	1.16876749098503	1.327518748439	0.21806150131706	0.032467237695955	0.123198654559923	0.024071179388769	0.0150692656586423	-0.235946756488435	-0.306112526740934	-0.826355952761765	-0.237044659050068	1.45177124776358	0.725653984289771	0.95440098629445	-0.265757497424815	-0.91606329472862	-0.218945751745554	3.04902405335104	1.42851636469772	0.648049292514619
scaffold8.g31222.t1	SLC6A7	-0.695746312030062	-0.612291830473829	0.0286111221175257	-1.62866473779079	-1.26644038862552	-1.42214686706465	-1.34387809136236	-1.392772732216	-1.2740321343851	4.8572962052252	4.86715576473746	4.78642489746992	-0.225958826985916	-0.309633845627539	-1.23584957650756	-0.521596401854405	-0.809332119773501	-0.373031157374411	-3.52606881166759	-5.29160355803057	-5.10255430366455
scaffold8.g31236.t1	slc15a4.L	1.58838677408495	1.52745134630601	1.58418166681948	2.03085677095007	2.00857798898461	1.95210501736769	4.23635450757386	4.05843154040013	4.2033481290586	5.55960172824127	5.49547358678746	5.65756072071976	1.96165066105918	1.83489637840094	1.8086968624457	4.21931343372711	4.48553407888656	4.23280572402539	4.55774250959031	3.00837556402315	4.05446686454713
scaffold8.g31252.t1	SLC18B1	-0.711328623710994	-1.00672930512696	-1.64593427172834	-1.08081771030021	-1.68617188344256	-1.37422623643943	-3.30793010240321	-2.35111109206245	-2.42774536492952	-1.92521597432854	-1.44242534025973	-2.8474785118786	-1.49062842666872	-1.25719773387982	-1.77289144660349	-1.24860921559441	-1.78343779547827	-1.7163706427449	-2.11315136426311	-3.96614895187643	-4.0666063147054
scaffold8.g31253.t1	SLC18B1	1.04714674775196	0.560905485240344	0.912301820636714	1.75658305503837	1.9677475569778	1.73655087895441	1.00796144289524	0.860594932182159	0.96056572599322	1.46453709076811	1.62653159943947	1.57450029180953	1.83587737978055	1.89797350087247	1.56027809012679	0.965261392763531	1.08633122041176	0.991647303148522	3.29674396311	2.02727121287924	1.52888182777409
scaffold8.g31275.t1	slc23a2	0.13262954183955	0.156583011647121	0.264053764157402	0.128137272029584	0.212927836300444	0.206697523277324	0.0865805330826607	-0.198592055362377	-0.958329920429762	-0.328638950300299	-0.202288702681661	-0.0132683228796212	-0.679476406201414	-0.612143636743354	-0.618977827831663	0.510312846100339	0.659982440488541	0.833964797138425	-0.99165922318366	-2.67473180935466	-2.24467445548485
scaffold8.g31276.t1	slc23a2	2.96982959320652	2.9887474731168	2.97757372912846	2.82165535162514	2.78621352142764	2.83978244867996	2.82945730111326	2.77461339392844	2.86339279431827	3.43328088464091	3.37912772628205	3.50054917221726	1.88253361010495	2.01282743821477	1.98306685027695	3.5154817019443	3.46239066618567	3.55665078180961	3.23499703229911	1.49956431772555	1.83316927985719
scaffold8.g31291.t1	Slc7a11	-1.03113666672399	0	0	0.113947419516557	-0.228372347792002	0.490390291685009	0	-3.8725529962451	-3.88505693169245	0.0769040775458344	-0.869148587189238	0.10019375597339	-2.44270468518122	-1.25507768200545	-2.23020301336642	0	0	-1.41469030901163	0	0	0
scaffold8.g31292.t1	SLC7A9	-1.94667631363517	-0.50511140088493	-0.603747986123607	2.37831686262031	2.06120243520143	2.37186362260997	-4.39127469888234	-3.56570022181983	-2.6851193611837	2.96734470271604	2.84130153488079	2.96264697148847	-1.24276711467247	-1.58565482819548	-1.03026544285767	-0.0589353176671163	-0.028063298990462	-0.455760838006669	-3.69899630127142	-4.87956854691324	-6.14995091118453
scaffold8.g31311.t1	Slc2a8	-1.02340101794438	-1.08433644572332	-1.74758688629135	-3.01582045545377	-3.26503081837085	-2.96130567817268	-0.0205404262203245	0.348176375868706	-0.127299535921192	0	-3.02128427518802	-5.05194193202539	-2.89440065503891	-3.70677365186314	-2.68189898322411	0	-2.61152533671533	-2.28142377814816	2.50968121328161	1.26375522964569	0.676932396125481
scaffold8.g31451.t1	slc16a12.S	0.115219863579921	-0.460288737028779	0.180614215562576	0.295927859551186	0.792453300428048	0.314818727101554	0.359920638868649	0.536837939892604	0.398803122361393	-1.09866748703762	-0.745159869913785	-1.3835001039724	-0.0947142937076636	-0.845686745867749	0.452206417177697	0.0518704600289222	-0.335400931441089	-0.59026187359508	5.49244049400366	4.52306791093203	4.51343751499521
scaffold8.g31452.t1	slc16a12.S	0.447516931850829	0.788679947643233	0.52224914841282	-0.0249293450862143	-0.142036171995946	0.0295854321948748	-0.0100205091038336	-0.201254319727886	-0.213758255175238	-2.89565343571168	-1.65036211536953	-2.46951566701319	-0.311974390026713	-0.998816504767083	-0.471441495598871	-0.0446757705040446	0.0475222098997867	0.61416037212367	5.72191797559186	4.59905347973346	4.01124441280976
scaffold8.g31453.t1	SLC16A3	1.02831179835676	1.27223095210623	0.838366136295618	2.59372768354566	2.67172035755662	2.61076775540808	3.80686335351878	3.99020355783055	3.85951819603488	-1.0924661478693	-0.860637087333721	-0.72136974272878	2.16348695839019	2.15431325413225	2.06371070535134	-0.274503539889633	0.0345486783092168	-0.383810996127654	6.64514006904508	5.23797715953398	5.10703539034068
scaffold8.g31516.t1	SLC9A1	1.624945825384	1.49544611112198	1.65277809149062	1.84707094738837	1.70554845378567	1.82454468890563	2.61127631218557	2.60903176463075	2.62711614901682	0.457774973673487	0.397423282715759	0.567972717324208	1.85601601854482	1.90457898398303	1.9634009845454	0.328205001547293	0.43532890096941	0.619435474893001	6.6907023351833	4.66400937581965	4.33327180037862
scaffold8.g31608.t1	Slc25a30	-0.626746411644651	-3.85760684086591	0	-3.65158732684642	-2.25694149998877	-4.59707254956533	-3.07134479689182	-2.05312524188692	-1.19116005941813	-2.33248685859187	-1.75016055097215	-2.36578070853068	-0.564383241769474	-1.43564992764727	-1.41077525900824	-0.860020816637963	-1.66232970738682	-3.1802250553746	-1.15667397794446	-1.72956364636504	-3.60762858785756
scaffold8.g31609.t1	SLC25A14	2.25324168984698	2.19230626206804	2.51297608183214	3.52333835565426	3.50788027623818	3.5749991358802	4.60440308817881	4.80650979764854	4.67576674997187	1.84243882390881	1.47151890022827	1.93467585605386	3.48751841425792	3.73737371760903	3.68804744440665	1.25791070972463	0.921919823198311	1.43797180713386	7.16821680495028	6.80054771134144	6.25723391882758
scaffold8.g31612.t1	slc23a2	2.55939405835195	2.60111180763536	2.69316822075568	2.08723924084759	1.97938472717605	1.99047607928089	2.21049608952538	2.22572560192446	2.32823832681703	1.76309539254259	1.89888930963327	2.10477955261511	1.72567815145268	2.01777442118449	2.07930756040236	4.05206344980125	4.15484291202693	4.19276371910078	-1.55367327306219	-3.19367713734131	1.18519667590473
scaffold8.g31661.t1	Slc22a4	0.501055358742002	0.378719386298916	0.544423404394657	-0.238383337597519	-0.593086829361909	-0.299345777736366	1.49386228580214	1.24460152994205	1.41972459767047	-0.84713308358713	-0.162927161948201	0.00994857529955955	-0.0360435417990926	-0.192370939840683	-0.0605810672851412	0.945852858861328	0.834705872665555	1.26950480989941	1.56465230666678	0.126158578584815	0.637630764077272
scaffold8.g31662.t1	Slc22a4	1.36752786282066	1.0218629581086	1.37907662010029	0.201410260766896	0.0738293422513507	0.255925038047985	0.571085804781842	0.460022342841773	0.401714717781296	0.696360564420867	0.570341955814145	0.639219972527687	1.34930227254295	1.55323108804782	1.57810575668685	5.2966222390135	5.3807364054622	5.33415477459845	-1.22206262477749	-2.72456296530667	-1.84113999349892
scaffold8.g31679.t1	SLC16A9	0.0616794090205595	0.000743981241617009	0.0420376571474144	-0.59392769651549	0.197019067039415	-0.493609229621276	1.82219545367801	2.08008542145119	2.03783414260978	2.64595780900596	2.60439062330882	2.53209847776348	0.143151401843441	0.330778405019213	-0.137386937621875	2.38503878168991	2.1870879899507	2.46627008482469	1.72439692066315	0.268717436886961	-0.910640753688924
scaffold8.g31729.t1	SLC9A1	-1.47349477200234	-0.490036080422831	-0.416320926824656	-1.93609326298304	-3.93376485890415	-1.88157848570195	1.79099065530084	1.93301641192013	1.9533557331598	-4.00931021750725	-4.42698390988753	-4.4576415667249	-2.18462307231849	-2.23800416864651	-2.21312950000748	-3.39934065180341	-3.60218747213599	-3.68712341284767	2.65376848997419	0.420161482010499	0.357341776544895
scaffold8.g31730.t1	slc16a12.S	1.86924062192586	2.12281581747179	1.85157923418095	3.49047372174863	3.5829999347991	3.39814711070045	3.81431493820189	3.77859568609598	3.95150525935995	2.30068839000895	2.42476513152853	2.6331146098785	2.99881887189729	3.05338434528147	3.11948167664701	2.2429550239837	2.41861982690485	2.05826575590354	6.46258176117732	5.28348704633243	4.95987974309427
scaffold8.g31766.t1	SLC16A9	1.14293728198778	0.95129816256424	0.889498345505934	1.37615227850698	1.43814360388421	1.35385145873724	3.08577959924462	2.68134272720219	2.92786621471994	-0.474672254680775	-0.33980492403228	-0.607501778170502	1.21841800772477	0.837202175542665	0.569896092688384	-0.909096808335389	-0.772806243748387	-0.769869428434731	4.54913753252159	2.94074918287962	2.82018624821708
scaffold8.g31768.t1	SLC16A4	0.487355706573098	0.597606928800379	0.524593930994178	-0.817086082850493	-0.925975157370155	-0.657873926902711	-0.294875674267304	-0.412007972157293	-0.668748717984312	-0.706227547589355	-1.12091738153082	-1.01515584014159	-0.0549160035287314	0.13271099964704	-0.240963708204205	-0.955869141074543	-0.997753464833203	-1.00223957312487	0.364736534423286	-1.91065925742013	-1.54221224899152
scaffold8.g31855.t1	SLC46A3	-2.93462868587064	-3.58052661437074	-3.00673785763792	-2.56715217829365	-3.71682686765981	-2.73502982234901	-1.20930206967549	-0.90157589747561	-1.28604861030992	0.764772330318488	1.08150852720065	0.853814023303728	0	-4.74353220187326	-2.71865753323423	-2.09751376297255	-1.51078036297551	-2.09578990682183	-1.87959375144929	-3.13055532498251	-3.00862026647503
scaffold8.g31856.t1	SLC46A3	-1.15468601895916	-1.73019461956786	-0.641832690005283	-3.74656752688482	-3.67384979491454	-4.27701525032489	-3.75128749765137	-3.73306794264648	-5.33053437881498	-4.20507463729382	-4.20771083039526	-4.46076090856908	-2.88818213230376	-1.37862703424062	-1.35375236560159	0	0	0	0.443491240488722	-0.794796503009387	-2.50996370995356
scaffold8.g31857.t1	slc46a1	-1.18551400903832	-0.86793781356353	-0.994588774971805	-0.040429922797774	0.0679117189032326	-0.137918238961735	0.632922011548312	0.142994662882884	0.592833941492732	-2.28837004726712	-2.4020375527573	-2.3761116812283	-1.7490851209406	-0.824492523598626	-0.706508450568115	-4.89271960236404	-3.95806289894669	-3.89099574621332	2.13255533121683	0.863446410973349	1.09099165744143
scaffold8.g31859.t1	SLC46A3	-3.49211045016969	-4.55304587794863	0	-5.34702636392915	0	-4.29251158664806	0	0	0	1.00549710586286	0.827418906351539	1.28750840861767	-2.90367846862692	-4.71605146545115	-2.69117679681212	-4.87738794860805	0	0	0	0	-4.65099092836059
scaffold8.g31860.t1	SLC46A3	-0.907147949448533	-0.553045877948631	-0.316292108493384	0	-4.27430863195886	0	-4.3517463346957	-4.3335267796908	-4.34603071513815	-0.473337043996955	-0.275674586612564	-0.130482408050519	-2.31871596790577	-3.13108896473	-1.36924870192476	-0.970497352999533	-1.77280624374839	-1.70573909101502	-3.65946793708479	-4.84004018272661	-5.52546004627673
scaffold8.g31861.t1	SLC46A3	-4.43552692180332	0	0	0	-5.21772510359249	0	-3.71020030560817	-3.69198075060328	0	-4.38637986658707	-3.16662363835206	-5.00463621724704	-3.84709494026056	-2.65946793708479	-2.31266517355839	0	0	0	-3.60288440871842	-4.78345665436024	-4.73191092374416
scaffold8.g31862.t1	slc46a1	0	0	0	-5.69340750254105	-4.62068977057076	-5.63889272525996	-0.0542712835328743	-0.322355913684618	-0.300094430971293	0	-4.37694322738793	-6.40760088422531	0	0	0	-3.6388065864988	-3.70414988308144	-5.22204523106923	-0.835924074254375	-2.4494557271723	-1.94900904541109
scaffold8.g31864.t1	slc46a1	-4.5195911865918	-3.58052661437074	0	-3.7895445996301	-4.30178936838097	-3.73502982234901	0	-5.36100751611291	0	0	-6.05804282519814	-5.08870048203551	-3.34619670432788	0	-3.71865753323423	-3.90486868503016	-3.97021198161281	-3.31818232815828	0	0	-4.33054836136239
scaffold8.g31935.t1	slc39a14	0.770102141320669	0.965506466801513	1.05162992416809	1.1546521622566	1.24424371279128	1.19209342617875	2.73772073628997	2.80860935980781	2.79065099426835	1.71899772290142	1.73768253421376	2.10253020699127	1.36851821143606	1.04866146656839	1.11535631090205	-0.030212856396536	-0.0690839416179936	0.345906514535685	-0.281778128174491	-1.4258244977912	-1.14777023736644
scaffold8.g31936.t1	slc39a14	2.12951052113031	1.87814443647442	1.985848088338	1.96425448675871	1.89030256958698	2.0187692640398	3.22657085238345	3.17729555320546	3.06958679536444	2.54438422495668	2.53168033544504	2.41355983735733	2.29252585761424	1.96632353692795	2.13947821296931	0.863285694335717	1.04662151060979	0.988157781259304	0.150914677670386	-1.02061242836843	-0.951144789755085
scaffold8.g31983.t1	SLC25A27	-2.25110235066589	-1.89700027916599	-2.32321152243318	-0.784090169537989	-0.448338031733909	-0.829111065807814	0.626227358974303	0.229409414700357	1.11736980570209	-3.37188029689195	-2.78955398927224	-2.23524914538845	-1.07770786840197	-1.47504336594736	0	-2.22134234982541	-4.28668564640806	-3.21961849367469	2.37161709304478	1.77020172644291	2.0334630856078
scaffold8.g31992.t1	Slc5a6	2.58357317739122	2.19333012435932	2.59719387964982	2.11394741951656	1.92813213788799	2.09919953436053	2.0280906860246	2.65882846427121	2.35334780763263	0.43304788777111	0.752339789557032	0.306644633440816	1.14225781553993	1.10247432261263	1.38450683074879	0.227442024612376	0.605705379505343	-0.092762214124263	3.16782806060673	3.37582110288256	1.72992960351908
scaffold8.g31993.t1	SLC5A8	1.40763807619481	1.41487415105745	1.26397564340249	2.36339744278457	2.40256261504383	2.45070215518333	2.38170844067336	2.27023691903862	2.08333727810373	0.00508916155337003	0.0235145839797598	0.438921322041856	0.874763761515441	1.43895411615542	1.1247401387489	-2.47240411399313	-2.99717902921308	-2.76018687503739	2.06087133849401	0.749368223025741	-0.170516894161407
scaffold8.g32016.t1	SLC25A37	-0.479726725713857	-0.678165677242734	-0.551835897481137	-4.79407425811061	-3.72135652614033	-4.73955948082952	-1.62886922743485	-1.4586465789849	-2.47115051443225	-2.66761886779845	-2.0181783643202	-1.70091271773727	-0.650286644667298	-4.16309935963262	-0.816296596106227	-4.32443584278952	-4.38977913937216	-3.32271198663879	1.06340917017606	0.356768112866653	0.190722408410107
scaffold8.g32062.t1	SLC5A12	-0.88270580818222	-1.10118251294764	-1.81279597507707	-0.508139875818909	-0.822445266957871	-0.541087939788159	0.954266163841837	1.19268392677027	0.997849968989825	-3.10657724737238	-3.69417594119498	-3.98786800386615	-2.56729232104587	-3.3796653178701	-1.93975314995223	-3.31860937969055	-1.94338008488722	-1.66480882696013	0	0	-4.18907389869568
scaffold8.g32065.t1	SLC5A12	-3.54060896786088	-2.01658189491867	-2.027755638907	-1.22559988017802	-0.415916554041532	-1.17108510289693	0.921683242500475	0.82742806824696	1.27789610914215	0	-2.75713251157986	-4.10971826330459	-0.952176986318115	-2.17958748242119	-3.73967531450331	-1.22544674815815	-1.82130476143958	-1.33920010942736	0	0	-2.25203046908056
scaffold8.g32066.t1	Slc5a5	-1.26078490406323	-1.32172033184218	-1.39429462049466	0.299336681456154	0.693982508313801	0.260742054345762	2.86826389818292	3.00632322319382	2.83755073078574	-2.29410000903895	-2.38419904339073	-2.6075017781705	-1.67235292252047	-1.16279782445734	-1.58538213278953	1.74625502027716	1.44509878659575	1.62867994805554	-5.01310489169949	-6.77863963806246	-2.68269978808793
scaffold8.g32092.t1	SLC16A14	-1.64965172715617	-0.903232232877507	-1.55183589748114	1.06528796741532	1.02758170969196	0.924986567712388	-2.50928761168218	-2.03163643803998	-1.33364699068232	-3.37811225060347	-4.18810336576251	-4.21876102259988	-0.668902322834645	-1.41416112380034	-0.600790560355019	0.174524140034419	0.484689978543976	-0.12631477383529	-3.81700921407127	-4.99758145971309	-4.46060890192676
scaffold8.g32233.t1	Slc16a14	0.0820128181900024	-0.461523392680418	-0.358740947371671	0.234151661964497	0.158770754945648	0.288666439245586	1.0256850226589	1.04390457766379	1.32715668075064	-0.634374872956722	-0.470652679636042	-0.276878769863368	-0.233796217461802	0.345517797715432	0.523404084860428	-0.436531211111823	-0.246617452452398	-0.726038652625547	2.90578809352068	0.553510839991264	0.442327070569237
scaffold8.g32234.t1	Slc16a7	-1.67340785040878	-0.149380777466564	-1.74551702217606	-1.52832376416823	-2.0405685329191	-1.73684339272094	1.30825851904616	1.22214141423632	0.588149102042696	-4.79418579663484	-3.79682198973628	-4.82747964657365	-2.08497586886601	-3.4823113664114	0	-3.6436478495683	0	0	3.80309085245085	3.78315200539752	3.83067668412275
scaffold8.g32495.t1	Slc5a8	2.56582637656235	2.44434940684836	2.67545150852702	1.78412030975667	1.51980305444939	1.7131042049539	3.45182568096162	3.32639955932305	3.4083878161663	0.103220778011227	0.180958001373807	-0.193107477761379	2.08958893054739	1.36929151862154	1.59647436255369	2.41698907394607	2.38153005730932	2.37095979864843	-4.11328376412012	-5.8788185104831	-2.2243883711486
scaffold8.g32519.t1	slc49a3	-0.25595175032729	0.0981503211726112	0.54640819582157	-0.110867664086747	0.131775069325851	-0.0563528868056574	0.621377959312908	0.405132260680782	0.949021673757816	0.980822308064734	1.47861510547278	1.01624120820994	-1.25248226950568	-0.742927171442548	-1.45501809696972	0.943733251955504	0.408904672071635	1.0234596201075	1.51529021809347	1.9126940428567	1.48328815746259
scaffold8.g32580.t1	SLC39A13	-0.254740927729243	-0.145751354065873	0.373589618644569	0.247895163129385	-0.0827427991315385	0.266786030679752	2.68975420892807	2.65873024491311	2.79822940291081	-0.364291618532048	-0.935211571208014	-0.501922128285596	0.141045975871126	-0.0863645202319463	0.190048915403048	-1.31809033128024	-1.1203992220291	-1.83093964795928	3.70202289718485	2.68581095150806	2.32539201689492
scaffold8.g32623.t1	SLC17A5	-1.66066471987859	-0.63413730640719	-0.874792896518296	-1.26765312019446	-1.23340953603881	-1.37360301510661	1.06466189631656	1.42865628816319	1.49103956434683	-2.55262397560877	-2.61415385776377	-1.98184650187872	-1.4283765485611	-2.2996432344389	-1.53780297163366	-1.13905162270843	-1.46742932512487	-1.65190093938747	-1.24305970607253	-2.68666635754814	-1.2236943812056
scaffold8.g32624.t1	SLC17A5	-1.21759654745018	-0.831072998257898	-1.57921233641244	-1.13962665706817	-1.45922634787665	-1.30750430112353	0.463335949386517	0.43575181477829	0.423247879330938	-3.62788111087122	-3.89355170980646	-3.92420936664383	-1.08859618454471	-1.31600668064778	-2.06873959067231	-2.74037756963847	-2.32029403905088	-3.47561930765396	1.42240088769233	-0.0249578986443921	-0.197308179955147
scaffold8.g32640.t1	SLC16A8	1.1588091321276	1.56353727669747	1.19263340510939	2.21900432078163	2.22078614594097	2.3059405757551	0.906855824822835	1.11884712322441	0.85742989018792	-0.0251626405856499	-0.116608100644946	0.0652788778977831	1.98719190639112	2.1454351027858	2.06567623023423	0.326072656718021	0.652154302192266	0.918990967301415	5.15755493570241	3.83922402526465	3.28106486614581
scaffold8.g32641.t1	SLC16A8	4.48164741863414	4.48917387017548	4.42562794940517	4.73638888136029	4.81160370619265	4.82973949541327	1.55296988967848	1.78628937345347	1.65708921329702	-0.562974256481632	-0.762647296642626	-0.422936503534882	4.45273372560495	4.53860722997999	4.49298158991746	1.71947536609049	1.47542618252332	1.85487765747318	2.09638490137491	0.752146644762462	-0.833737545236749
scaffold8.g32759.t1	SLC6A1	-0.789311459154675	-0.47827810954666	-0.700955958728709	0.376834242613698	-0.183239051227788	0.367218682475072	0.936015157040473	1.17662713338182	0.927516917378317	-1.82762724518876	-2.24530093756905	-1.98645197721143	-1.04041480541866	-0.19382472007796	-0.217859651919877	-2.94012370395601	-3.00546700053866	-2.09040294125034	2.40295143888954	0.76018907464786	-0.200465648341586
scaffold8.g32911.t1	Slc16a14	2.09630265023729	2.18826612160799	2.17709237761965	2.11992322399217	1.98881213952738	2.11980274469641	2.81863922382663	2.94077773028812	2.73801399444513	3.33678740220915	3.35363860635952	3.45484251056889	2.62060429436034	2.56381256986967	2.62431114823942	2.18746319574192	2.17895112175594	2.33602844022191	2.30538741728846	0.308226969810998	-0.486604110459709
scaffold8.g32917.t1	slc23a2	0.0513599216330034	-0.697631499831199	-0.178290527120757	-0.252146051116323	0.0405373647958699	-0.267172207088311	3.27625754731866	3.19431294039813	3.45839973426048	4.5260002368587	4.48465002298515	4.69974878054973	-0.360208096824232	-0.50700013271902	-0.361831230362279	3.72248656022251	3.80345406317198	3.77560956887988	-0.166623638352061	-1.73951330677264	-2.08508316743814
scaffold8.g32951.t1	SLC5A8	0.526776794123803	0.264207505175211	0.813748715661351	1.60773054294463	1.8134736935457	1.56913591583424	4.04595406802681	4.0558583548197	4.12227435916462	-0.978011755760476	-1.01167484448254	-1.07404136104725	-1.08642508550308	-1.09144316026971	-0.736419889938347	1.43811630204362	1.39808409399016	1.30616172296237	-2.57918014812715	-4.34471489449013	-1.24005782741448
scaffold8.g33045.t1	slc16a12.S	4.04034624426328	4.39924349934368	4.18212094681273	1.62471537602934	1.52234640144153	1.51573142102755	1.80359534360218	1.9724563165939	1.88874543065413	-0.693614076331398	-0.86617527087515	-0.792496267897787	4.1433513986358	3.95295574485328	4.07609442980718	-3.03492922559453	-1.29291760011958	-2.03320536944381	1.36289987594367	-0.0433851493262118	-1.62410763420964
scaffold8.g33046.t1	SLC16A8	-0.301865464347781	-0.298670554707008	-0.511478159864997	0.631714516699051	0.410701045612626	0.667120471032435	2.20561551977983	2.22700932257987	2.17268521143789	-1.71215002776883	-1.34555241120455	-1.28601225907034	-1.58790260072116	-1.81531309682423	-2.37540092890636	-5.14657458142344	-2.62695537728493	-2.82292263038536	2.75784595728304	1.23062318734263	0.493834932702099
scaffold8.g33047.t1	slc16a12	-0.0270898336612845	-0.0880252614402268	-0.24358891476374	0.875423949305181	0.948141681275466	0.802559420110042	2.2047726362982	2.30903202236979	1.87133072142337	0.110866488512824	0.191888224458294	0.437748202818338	0.526576729720803	0.310848038665366	0.666928615779769	-0.345253136241109	-0.870028051461055	-0.802960898727684	0.921029896843555	-0.264836648467779	0.11709875578386
scaffold8.g33079.t1	Slc16a12	0.200834731424479	0.566164058347634	0.683314411334836	0.805350436302319	0.568383669139989	0.859865213583409	1.27193618446136	1.25423616521131	1.11509879123294	3.72233416370228	3.65532142898395	3.59967214179347	1.32064817348355	1.16671827502303	1.29638913367367	2.35858905324135	2.30480278808111	2.59206814873801	1.37332724739401	-0.192898690745564	0.948844848842095
scaffold8.g33080.t1	SLC16A12	-1.30442116925154	-1.12434849752669	-1.02860703759851	-0.064179849970654	-0.546050969678006	-0.0406919683101893	-1.03852617169369	-0.651072807023071	-0.488490035912331	-1.12974323195143	-0.876039671793081	-0.689105893557826	-2.85349271145871	-2.18043888111269	-2.96291913453127	-4.1491302863272	-2.40711866085224	-4.14740643017647	-0.609282179916569	-2.11178252044575	-1.75280826463742
scaffold8.g33091.t1	Slc16a7	2.7233897554624	2.73722209608543	2.96705645160089	2.22077558563383	2.18965750661957	2.25917069755164	2.4521229731008	2.46009849660889	2.13079757437733	2.44462773874056	2.59420867291602	2.54220611368029	2.2490859816572	2.15431325413225	2.11948167664701	1.50234165280235	1.38114512148618	1.6432282566247	3.56113915898039	2.3822652008106	2.62641357653798
scaffold8.g33092.t1	Slc16a7	-0.252720629064277	-0.235653544841946	-0.587864206665352	-0.233167424907593	-0.745412193658464	-0.468159264821488	-1.19481867378226	-0.563622241886608	-1.10664089403274	0.626501424709663	0.34268347906417	0.483978505016092	-0.441896226185065	-0.324658550900691	-0.714821381540506	-0.485995034057589	-0.703341424085288	-0.558271759350643	0.767548887196397	-0.424800526221777	-0.00753472579733838
scaffold8.g33105.t1	SLC16A9	2.12899524222459	2.41507889029584	2.14285929356716	1.98034812540842	2.15053166681432	1.9303323192182	4.46160890581234	4.41758490387599	4.5617745838325	2.22789533263794	2.27728984229671	2.23082167061188	1.98256929256313	1.80008466734158	1.78353940860063	2.18695213489572	2.28011266067556	2.18867599104644	3.90023721064535	2.43467535733839	2.80062112603931
scaffold9.g33597.t1	SLC46A2	-4.40310544411094	0	0	0	0	0	0	0	0	0	0	0	-3.81467346256818	-4.62704645939241	-3.60217179075338	0	0	0	0	0	0
scaffold9.g33708.t1	slc25a42	-2.08935128066928	-0.690855089810927	-0.991535450994251	-1.94426719442874	-2.87154946245845	-2.08239749509005	-0.141632243137687	-0.930767610190393	-0.773346544195433	-2.81781180411658	-3.62780291927563	-4.07349807539184	-1.69356437706891	-2.31329229595075	-2.28841762731172	-4.47462877910764	-4.53997207569029	-3.47290492295692	2.20272285105292	1.35279591739957	1.08675248885262
scaffold9.g34141.t1	Slc5a12	-0.56894431484834	-0.907413718156191	-0.875518740252644	0.444036235384858	0.593715949170028	0.417250910564099	-2.75050829426171	-4.14732623853566	-3.4228645798168	-5.42668785524061	-5.42932404834205	-6.45998170517942	-1.71747792747178	-1.20792282940865	-1.50497625565698	-4.27614990817406	-2.75653070403556	-3.68946355130219	-1.41437370687607	-3.01640972095617	-3.98562255050689
scaffold9.g34357.t1	Slc22a21	-4.66886964270031	-3.1448425697581	-3.74097881446759	-1.43632271520943	-1.36360498323914	-1.29934577773637	-0.6216149316178	-0.0184328758917468	-0.435327066418434	-4.88275699331785	-4.6223587805855	-4.65301643742287	-3.49547516043639	-4.89281065798177	0	-0.594715522501375	-0.660058819084024	-0.528861328930937	0	0	-3.58674202138742
scaffold9.g34406.t1	Slc22a7	3.15187833415877	2.85921262046404	2.80739689197836	1.32461876330218	1.58540884342504	1.6041324577342	0.823472966416128	0.753155846819368	0.722273382057161	2.2941347937665	2.0697524033219	1.78507721400817	2.6573005392415	2.44622877995317	2.60347773528832	2.8626159712873	2.22387492561642	2.56901588364772	2.02430074922903	0.547723753765319	0.564263034553487
scaffold9.g34507.t1	Slc27a2	-3.33140397875676	-2.97730190725685	-2.66654755635783	-0.989922679712708	-1.52863965982477	-0.883877601791537	2.53688059128044	2.56188931194797	2.55614274267593	1.09856486040043	1.02899765918	0.84544110319299	-3.32793449793515	-2.33295257270177	-2.65600120748305	0.505710944141331	0.387900227664547	0.400519596375542	0	0	-3.24927635744386
scaffold9.g34743.t1	Slc6a13	1.14513544148421	1.04047863627595	1.05133119861761	1.1310209328755	0.859090493458338	1.03353261671154	3.69108558089247	3.54483073064614	3.72297782300909	-1.1348410995911	-1.17400316871766	-1.5358667340304	0.77600268934737	0.583025690308172	1.00926292132897	-0.605791529270833	-0.848012587937561	-0.78094543520419	6.3886880502444	4.70457473101703	4.25393101325918
scaffold9.g34807.t1	SLC5A6	-2.28471074330871	-0.538291249030052	-1.13442749373955	-0.332271735010566	-0.697675115432166	-0.500149379065925	0.103580885608863	0.311278239477473	0.342495681459439	-4.82052618881362	-4.82316238191506	-3.63142761741598	-0.473886340429502	-0.634182640674037	-0.483777089951149	-2.93302264758087	-2.73533153832972	-2.44587196425991	5.35206279095951	3.71903496241578	2.80088073330775

## Sheet: Table7.4
	SLC5	SLC6	SLC16	SLC25	SLC35	SLC39	SLC46
chromosome 1	2	24	11	3	4	2	3
chromosome 2	16	16	9	2	1	1	0
chromosome 3	3	2	4	6	5	6	4
chromosome 4	2	3	6	5	1	6	1
chromosome 5	8	1	5	4	1	3	0
chromosome 6	0	0	4	2	3	0	0
chromosome 7	1	3	3	3	0	0	1
chromosome 8	7	2	28	4	0	4	8
chromosome 9	2	1	0	1	0	0	1
chromosome 10	3	0	0	0	2	0	0

## Sheet: Table7.2
chromosome	Number of SLC
Chrom1	97
Chrom2	80
Chrom3	68
Chrom4	70
Chrom5	50
Chrom6	17
Chrom7	29
Chrom8	73
Chrom9	8
Chrom10	19

## Sheet: Table7.3
SLC family	Number of genes in Roscoff_O.edulis-V1 genome
SLC1	7
SLC2	9
SLC3	2
SLC4	9
SLC5	44
SLC6	53
SLC7	17
SLC8	6
SLC9	9
SLC10	5
SLC11	1
SLC12	4
SLC13	10
SLC14	0
SLC15	4
SLC16	70
SLC17	22
SLC18	8
SLC19	0
SLC20	1
SLC21	0
SLC22	18
SLC23	11
SLC24	3
SLC25	30
SLC26	7
SLC27	17
SLC28	3
SLC29	1
SLC30	8
SLC31	3
SLC32	2
SLC33	1
SLC34	5
SLC35	18
SLC36	3
SLC37	4
SLC38	4
SLC39	22
SLC40	1
SLC41	1
SLC42	0
SLC43	9
SLC44	5
SLC45	3
SLC46	18
SLC47	0
SLC48	1
SLC49	5
SLC50	1
SLC51	2
Slco1	1
Slco2	8
Slco4	4
Slco5	2
